# Supplementary material for: Inter­action between maleic acid and N-R-furfuryl­amines: crystal structure of 2-methyl-N-[(5-phenyl­furan-2-yl)meth­yl]propan-2-aminium (2Z)-3-carb­oxy­acrylate and N-[(5-iodo­furan-2-yl)meth­yl]-2-methyl­propan-2-aminium (2Z)-3-carb­oxy­prop-2-enoate
Source: Acta Crystallogr E Crystallogr Commun. 2017 Mar 14;73(Pt 4):515–9. doi: 10.1107/S2056989017003541 (PMC5382611; doi:10.1107/S2056989017003541)
Supplement: Supplementary file 1 [file e-73-00515-sup1.cif]

##############################################################################
#                                                                            #
# This CIF contains the data in a paper accepted for publication in          #
# Acta Crystallographica Section E. It conforms to the requirements of       #
# Notes for Authors for Acta Crystallographica Section E, and has been       #
# peer reviewed under the auspices of the IUCr Commission on Journals.       #
#                                                                            #
# Full details of the Crystallographic Information File format               #
# are given in the paper "The Crystallographic Information File (CIF):       #
# a New Standard Archive File for Crystallography" by S. R. Hall, F. H.      #
# Allen and I. D. Brown [Acta Cryst. (1991), A47, 655-685].                  #
#                                                                            #
# The current version of the core CIF dictionary is obtainable from          #
# ftp://ftp.iucr.org/pub/cif_core.dic.                                       #
#                                                                            #
# Software is freely available for graphical display of the structure(s)     #
# in this CIF. For information consult the CIF software page                 #
# http://www.iucr.org/resources/cif/software.                                #
#                                                                            #
# This file may be used for bona fide research purposes within the           #
# scientific community so long as proper attribution is given to the journal # 
# article from which it was obtained.                                        #
#                                                                            #
##############################################################################
data_global
_audit_creation_method
                       'from SHELXL97 CIF aIt is very nd IUCr SHELXL97-template'
_journal_date_recd_electronic     2017-02-26
_journal_date_accepted     2017-03-04
_journal_name_full     'Acta Crystallographica, Section E'
_journal_year     2017
_journal_volume     73
_journal_issue      4
_journal_page_first     515
_journal_page_last     519
_journal_paper_category     GO
_journal_paper_doi     10.1107/S2056989017003541
_journal_coeditor_code     HB7663
_publ_contact_author_name     'Victor N. Khrustalev'
_publ_contact_author_address
;
Inorganic Chemistry Department,
Peoples' Friendship University of Russia (RUDN University),
6 Miklukho-Maklay St., Moscow 117198, Russian Federation
;
_publ_contact_author_email     'vnkhrustalev@gmail.com'
_publ_contact_author_fax     '+7-495-4339588'
_publ_contact_author_phone     '+7-495-9550976'
_publ_section_title
;
Interaction between maleic acid and <i>N</i>-<i>R</i>-furfurylamines: crystal
structure of 2-methyl-<i>N</i>-[(5-phenylfuran-2-yl)methyl]propan-2-aminium
(2<i>Z</i>)-3-carboxyacrylate and
<i>N</i>-[(5-iodofuran-2-yl)methyl]-2-methylpropan-2-aminium
(2<i>Z</i>)-3-carboxyprop-2-enoate
;
_publ_section_title_footnote     .
loop_
    _publ_author_name
    _publ_author_footnote
    _publ_author_address
    'Elisaveta A. Kvyatkovskaya' .
;
Organic Chemistry Department,
Peoples' Friendship University of Russia (RUDN University),
6 Miklukho-Maklay St., Moscow 117198, Russian Federation
;
    'Vladimir P. Zaytsev' .
;
Organic Chemistry Department,
Peoples' Friendship University of Russia (RUDN University),
6 Miklukho-Maklay St., Moscow 117198, Russian Federation
;
    'Fedor I. Zubkov' .
;
Organic Chemistry Department,
Peoples' Friendship University of Russia (RUDN University),
6 Miklukho-Maklay St., Moscow 117198, Russian Federation
;
    'Pavel V. Dorovatovskii' .
;
National Research Centre "Kurchatov Institute",
1 Acad. Kurchatov Sq., Moscow 123182, Russian Federation
;
    'Yan V. Zubavichus' .
;
National Research Centre "Kurchatov Institute",
1 Acad. Kurchatov Sq., Moscow 123182, Russian Federation
;
    'Victor N. Khrustalev' .
;
Inorganic Chemistry Department,
Peoples' Friendship University of Russia (RUDN University),
6 Miklukho-Maklay St., Moscow 117198, Russian Federation
X-Ray Structural Centre,
A.N. Nesmeyanov Institute of Organoelement Compounds,
Russian Academy of Sciences,
28 Vavilov St., B--334, Moscow 119991, Russian Federation
;
_publ_section_synopsis
;
The molecular and crystal structures of two
<i>N</i>-(furylmethyl)propan-2-aminium salts -- the products of interaction
between maleic acid and <i>N</i>-<i>R</i>-furfurylamines -- were studied by
X-ray diffraction and correlated with their lack of reactivity in [4 + 2]
cycloaddition reactions.
;
data_I
_database_code_depnum_ccdc_archive 'CCDC 1023931'
_audit_creation_method     SHELXL-2015
_chemical_name_systematic
;
2-Methyl-<i>N</i>-[(5-phenylfuran-2-yl)methyl]propan-2-aminium
(2<i>Z</i>)-3-carboxyacrylate
;
_chemical_name_common     ?
_chemical_formula_moiety     'C15 H20 N O +, C4 H3 O4 -'
_chemical_formula_sum     'C19 H23 N O5'
_chemical_formula_iupac     'C15 H20 N O +, C4 H3 O4 -'
_chemical_formula_weight     345.38
_chemical_melting_point     ?
_shelx_space_group_comment
;
The symmetry employed for this shelxl refinement is uniquely defined
by the following loop, which should always be used as a source of
symmetry information in preference to the above space-group names.
They are only intended as comments.
;
_space_group_crystal_system     triclinic
_space_group_name_H-M_alt     'P -1'
_space_group_name_Hall     '-P 1'
loop_
    _space_group_symop_operation_xyz
    'x, y, z'
    '-x, -y, -z'
_cell_length_a     7.5177(4)
_cell_length_b     9.8339(6)
_cell_length_c     12.1951(7)
_cell_angle_alpha     94.3870(10)
_cell_angle_beta     94.5520(10)
_cell_angle_gamma     91.5780(10)
_cell_volume     895.57(9)
_cell_formula_units_Z     2
_cell_measurement_reflns_used     2186
_cell_measurement_theta_min     2.57
_cell_measurement_theta_max     31.47
_cell_measurement_temperature     120(2)
_exptl_crystal_description     prism
_exptl_crystal_colour     colourless
_exptl_crystal_size_max     0.30
_exptl_crystal_size_mid     0.25
_exptl_crystal_size_min     0.20
_exptl_crystal_density_diffrn     1.281
_exptl_crystal_density_meas     ?
_exptl_crystal_density_method     ?
_exptl_crystal_F_000     368
_exptl_absorpt_coefficient_mu     0.093
_exptl_absorpt_correction_type     multi-scan
_exptl_absorpt_process_details
;
(SADABS; Sheldrick, 2003)
;
_shelx_estimated_absorpt_T_min     0.973
_shelx_estimated_absorpt_T_max     0.982
_exptl_absorpt_correction_T_min     0.966
_exptl_absorpt_correction_T_max     0.977
_diffrn_ambient_temperature     120(2)
_diffrn_radiation_type     MoK\a
_diffrn_radiation_wavelength     0.71073
_diffrn_measurement_device_type     'Bruker APEXII CCD'
_diffrn_measurement_method     '\f and \w scans'
_diffrn_detector_area_resol_mean     ?
_diffrn_reflns_number     14165
_diffrn_reflns_av_R_equivalents     0.0472
_diffrn_reflns_theta_min     2.078
_diffrn_reflns_theta_max     32.687
_diffrn_reflns_theta_full     25.242
_diffrn_measured_fraction_theta_max     0.995
_diffrn_measured_fraction_theta_full     1.000
_diffrn_reflns_limit_h_min     -11
_diffrn_reflns_limit_h_max     11
_diffrn_reflns_limit_k_min     -14
_diffrn_reflns_limit_k_max     14
_diffrn_reflns_limit_l_min     -18
_diffrn_reflns_limit_l_max     18
_refine_special_details     ?
_reflns_number_total     6555
_reflns_number_gt     3947
_reflns_threshold_expression     'I > 2\s(I)'
_refine_ls_structure_factor_coef     Fsqd
_refine_ls_matrix_type     full
_refine_ls_R_factor_all     0.1013
_refine_ls_R_factor_gt     0.0530
_refine_ls_wR_factor_gt     0.1044
_refine_ls_wR_factor_ref     0.1215
_refine_ls_goodness_of_fit_ref     1.004
_refine_ls_restrained_S_all     1.004
_refine_ls_number_reflns     6555
_refine_ls_number_parameters     238
_refine_ls_number_restraints     0
_refine_ls_hydrogen_treatment     mixed
_refine_ls_weighting_scheme     calc
_refine_ls_weighting_details
                      'w=1/[\s^2^(Fo^2^)+(0.0454P)^2^] where P=(Fo^2^+2Fc^2^)/3'
_atom_sites_solution_hydrogens     mixed
_atom_sites_solution_primary     difmap
_atom_sites_solution_secondary     difmap
_refine_ls_shift/su_max     0.000
_refine_ls_shift/su_mean     0.000
_refine_diff_density_max     0.310
_refine_diff_density_min     -0.261
_refine_ls_extinction_method     none
_refine_ls_extinction_coef     .
loop_
    _atom_type_symbol
    _atom_type_description
    _atom_type_scat_dispersion_real
    _atom_type_scat_dispersion_imag
    _atom_type_scat_source
    'C' 'C' 0.0033 0.0016
                         'International Tables Vol C Tables 4.2.6.8 and 6.1.1.4'
    'H' 'H' 0.0000 0.0000
                         'International Tables Vol C Tables 4.2.6.8 and 6.1.1.4'
    'N' 'N' 0.0061 0.0033
                         'International Tables Vol C Tables 4.2.6.8 and 6.1.1.4'
    'O' 'O' 0.0106 0.0060
                         'International Tables Vol C Tables 4.2.6.8 and 6.1.1.4'
_computing_data_collection
;
APEX2 (Bruker, 2005)
;
_computing_cell_refinement
;
SAINT (Bruker, 2001)
;
_computing_data_reduction
;
SAINT (Bruker, 2001)
;
_computing_structure_solution
;
SHELXT (Sheldrick, 2015a)
;
_computing_structure_refinement
;
SHELXL2014 (Sheldrick, 2015b)
;
_computing_molecular_graphics
;
SHELXTL (Sheldrick, 2008)
;
_computing_publication_material
;
SHELXTL (Sheldrick, 2008)
;
loop_
    _atom_site_type_symbol
    _atom_site_label
    _atom_site_fract_x
    _atom_site_fract_y
    _atom_site_fract_z
    _atom_site_U_iso_or_equiv
    _atom_site_adp_type
    _atom_site_calc_flag
    _atom_site_occupancy
    _atom_site_disorder_assembly
    _atom_site_disorder_group
    O O1 0.92461(12) 0.90909(9) 0.24482(7) 0.0223(2) Uani d 1 . .
    N N1 1.20595(14) 0.76402(11) 0.11610(9) 0.0175(2) Uani d 1 . .
    H H1A 1.2498(18) 0.6949(15) 0.1627(12) 0.021 Uiso d 1 . .
    H H1B 1.2370(19) 0.8484(15) 0.1545(12) 0.021 Uiso d 1 . .
    C C1 1.00641(17) 0.74679(14) 0.09978(11) 0.0223(3) Uani d 1 . .
    H H1C 0.9596 0.8102 0.0461 0.027 Uiso calc 1 . .
    H H1D 0.9736 0.6525 0.0691 0.027 Uiso calc 1 . .
    C C2 0.92419(17) 0.77432(13) 0.20536(11) 0.0216(3) Uani d 1 . .
    C C3 0.84120(18) 0.69612(15) 0.27361(12) 0.0264(3) Uani d 1 . .
    H H3 0.8233 0.5998 0.2652 0.032 Uiso calc 1 . .
    C C4 0.78576(19) 0.78600(15) 0.36059(12) 0.0272(3) Uani d 1 . .
    H H4 0.7229 0.7610 0.4210 0.033 Uiso calc 1 . .
    C C5 0.83939(17) 0.91370(14) 0.34107(11) 0.0222(3) Uani d 1 . .
    C C6 0.82740(17) 1.04880(14) 0.39825(11) 0.0229(3) Uani d 1 . .
    C C7 0.89734(18) 1.16539(15) 0.35647(12) 0.0262(3) Uani d 1 . .
    H H7 0.9550 1.1572 0.2898 0.031 Uiso calc 1 . .
    C C8 0.88348(19) 1.29304(16) 0.41130(12) 0.0296(3) Uani d 1 . .
    H H8 0.9325 1.3716 0.3824 0.036 Uiso calc 1 . .
    C C9 0.79823(19) 1.30640(16) 0.50820(12) 0.0302(3) Uani d 1 . .
    H H9 0.7881 1.3940 0.5454 0.036 Uiso calc 1 . .
    C C10 0.72778(19) 1.19148(16) 0.55059(11) 0.0286(3) Uani d 1 . .
    H H10 0.6689 1.2005 0.6167 0.034 Uiso calc 1 . .
    C C11 0.74308(18) 1.06376(16) 0.49678(11) 0.0260(3) Uani d 1 . .
    H H11 0.6960 0.9854 0.5269 0.031 Uiso calc 1 . .
    C C12 1.30888(17) 0.75667(13) 0.01359(11) 0.0200(3) Uani d 1 . .
    C C13 1.50545(18) 0.75962(15) 0.05686(12) 0.0265(3) Uani d 1 . .
    H H13A 1.5326 0.8418 0.1067 0.040 Uiso calc 1 . .
    H H13B 1.5804 0.7604 -0.0053 0.040 Uiso calc 1 . .
    H H13C 1.5294 0.6785 0.0969 0.040 Uiso calc 1 . .
    C C14 1.25942(19) 0.62298(14) -0.05538(12) 0.0262(3) Uani d 1 . .
    H H14A 1.1346 0.6240 -0.0853 0.039 Uiso calc 1 . .
    H H14B 1.2751 0.5465 -0.0089 0.039 Uiso calc 1 . .
    H H14C 1.3368 0.6126 -0.1163 0.039 Uiso calc 1 . .
    C C15 1.26620(19) 0.88007(15) -0.05105(12) 0.0262(3) Uani d 1 . .
    H H15A 1.2918 0.9639 -0.0029 0.039 Uiso calc 1 . .
    H H15B 1.1397 0.8753 -0.0779 0.039 Uiso calc 1 . .
    H H15C 1.3397 0.8804 -0.1139 0.039 Uiso calc 1 . .
    O O2 0.34880(14) 0.57638(10) 0.25174(8) 0.0310(2) Uani d 1 . .
    O O3 0.19310(13) 0.40290(11) 0.15970(8) 0.0306(2) Uani d 1 . .
    O O4 0.34720(13) -0.00091(10) 0.23666(8) 0.0279(2) Uani d 1 . .
    O O5 0.19913(12) 0.15695(10) 0.14960(8) 0.0255(2) Uani d 1 . .
    H H5O 0.190(2) 0.2747(18) 0.1531(13) 0.038 Uiso d 1 . .
    C C16 0.31067(18) 0.45314(14) 0.23545(11) 0.0226(3) Uani d 1 . .
    C C17 0.40964(18) 0.36056(14) 0.30859(11) 0.0235(3) Uani d 1 . .
    H H17 0.4830 0.4061 0.3680 0.028 Uiso calc 1 . .
    C C18 0.41217(18) 0.22465(14) 0.30440(11) 0.0226(3) Uani d 1 . .
    H H18 0.4888 0.1892 0.3602 0.027 Uiso calc 1 . .
    C C19 0.31356(17) 0.11924(14) 0.22580(11) 0.0210(3) Uani d 1 . .
loop_
    _atom_site_aniso_label
    _atom_site_aniso_U_11
    _atom_site_aniso_U_22
    _atom_site_aniso_U_33
    _atom_site_aniso_U_12
    _atom_site_aniso_U_13
    _atom_site_aniso_U_23
    O1 0.0221(5) 0.0253(5) 0.0199(5) 0.0034(4) 0.0041(4) 0.0016(4)
    N1 0.0174(5) 0.0160(5) 0.0189(5) 0.0008(4) -0.0002(4) 0.0010(4)
    C1 0.0167(6) 0.0276(7) 0.0217(6) 0.0006(5) -0.0003(5) -0.0016(5)
    C2 0.0178(6) 0.0236(7) 0.0225(6) 0.0032(5) -0.0012(5) -0.0011(5)
    C3 0.0246(7) 0.0266(7) 0.0281(7) 0.0009(6) 0.0022(6) 0.0025(6)
    C4 0.0254(7) 0.0333(8) 0.0242(7) 0.0024(6) 0.0068(6) 0.0056(6)
    C5 0.0181(6) 0.0320(7) 0.0172(6) 0.0057(5) 0.0023(5) 0.0039(5)
    C6 0.0183(6) 0.0309(7) 0.0197(6) 0.0072(5) -0.0001(5) 0.0022(5)
    C7 0.0242(7) 0.0325(8) 0.0223(7) 0.0043(6) 0.0039(5) 0.0022(6)
    C8 0.0276(7) 0.0318(8) 0.0293(8) 0.0040(6) 0.0008(6) 0.0020(6)
    C9 0.0289(7) 0.0348(8) 0.0252(7) 0.0090(6) -0.0028(6) -0.0064(6)
    C10 0.0252(7) 0.0417(9) 0.0189(7) 0.0105(6) 0.0005(5) -0.0004(6)
    C11 0.0227(7) 0.0359(8) 0.0197(7) 0.0077(6) 0.0006(5) 0.0038(6)
    C12 0.0189(6) 0.0220(6) 0.0193(6) 0.0012(5) 0.0031(5) 0.0007(5)
    C13 0.0207(6) 0.0299(8) 0.0291(7) 0.0013(6) 0.0037(6) 0.0026(6)
    C14 0.0260(7) 0.0261(7) 0.0257(7) 0.0021(6) 0.0042(6) -0.0051(6)
    C15 0.0287(7) 0.0276(7) 0.0229(7) 0.0005(6) 0.0025(6) 0.0062(5)
    O2 0.0433(6) 0.0204(5) 0.0294(6) 0.0081(4) 0.0000(5) 0.0026(4)
    O3 0.0296(5) 0.0296(6) 0.0318(6) 0.0042(4) -0.0079(4) 0.0075(4)
    O4 0.0333(6) 0.0196(5) 0.0301(5) -0.0014(4) -0.0006(4) -0.0001(4)
    O5 0.0256(5) 0.0284(5) 0.0215(5) -0.0018(4) -0.0041(4) 0.0021(4)
    C16 0.0233(6) 0.0250(7) 0.0203(6) 0.0077(5) 0.0039(5) 0.0025(5)
    C17 0.0254(7) 0.0222(7) 0.0217(7) 0.0024(5) -0.0045(5) -0.0003(5)
    C18 0.0225(6) 0.0226(7) 0.0218(6) 0.0029(5) -0.0042(5) 0.0021(5)
    C19 0.0206(6) 0.0230(7) 0.0191(6) -0.0007(5) 0.0031(5) 0.0000(5)
_geom_special_details
;
 All esds (except the esd in the dihedral angle between two l.s. planes)
 are estimated using the full covariance matrix.  The cell esds are taken
 into account individually in the estimation of esds in distances, angles
 and torsion angles; correlations between esds in cell parameters are only
 used when they are defined by crystal symmetry.  An approximate (isotropic)
 treatment of cell esds is used for estimating esds involving l.s. planes.
;
loop_
    _geom_bond_atom_site_label_1
    _geom_bond_atom_site_label_2
    _geom_bond_site_symmetry_2
    _geom_bond_distance
    _geom_bond_publ_flag
    O1 C2 . 1.3747(16) ?
    O1 C5 . 1.3796(15) ?
    N1 C1 . 1.5007(16) ?
    N1 C12 . 1.5198(16) ?
    N1 H1A . 0.968(15) ?
    N1 H1B . 0.936(15) ?
    C1 C2 . 1.4817(18) ?
    C1 H1C . 0.9900 ?
    C1 H1D . 0.9900 ?
    C2 C3 . 1.352(2) ?
    C3 C4 . 1.424(2) ?
    C3 H3 . 0.9500 ?
    C4 C5 . 1.353(2) ?
    C4 H4 . 0.9500 ?
    C5 C6 . 1.4609(19) ?
    C6 C7 . 1.396(2) ?
    C6 C11 . 1.4022(19) ?
    C7 C8 . 1.387(2) ?
    C7 H7 . 0.9500 ?
    C8 C9 . 1.388(2) ?
    C8 H8 . 0.9500 ?
    C9 C10 . 1.387(2) ?
    C9 H9 . 0.9500 ?
    C10 C11 . 1.384(2) ?
    C10 H10 . 0.9500 ?
    C11 H11 . 0.9500 ?
    C12 C15 . 1.5247(19) ?
    C12 C14 . 1.5259(18) ?
    C12 C13 . 1.5279(18) ?
    C13 H13A . 0.9800 ?
    C13 H13B . 0.9800 ?
    C13 H13C . 0.9800 ?
    C14 H14A . 0.9800 ?
    C14 H14B . 0.9800 ?
    C14 H14C . 0.9800 ?
    C15 H15A . 0.9800 ?
    C15 H15B . 0.9800 ?
    C15 H15C . 0.9800 ?
    O2 C16 . 1.2351(17) ?
    O3 C16 . 1.2866(17) ?
    O3 H5O . 1.257(17) ?
    O4 C19 . 1.2300(16) ?
    O5 C19 . 1.2979(16) ?
    O5 H5O . 1.160(17) ?
    C16 C17 . 1.4947(19) ?
    C17 C18 . 1.3343(18) ?
    C17 H17 . 0.9500 ?
    C18 C19 . 1.4952(18) ?
    C18 H18 . 0.9500 ?
loop_
    _geom_angle_atom_site_label_1
    _geom_angle_atom_site_label_2
    _geom_angle_atom_site_label_3
    _geom_angle_site_symmetry_1
    _geom_angle_site_symmetry_3
    _geom_angle
    _geom_angle_publ_flag
    C2 O1 C5 . . 106.85(10) ?
    C1 N1 C12 . . 117.49(10) ?
    C1 N1 H1A . . 108.0(8) ?
    C12 N1 H1A . . 108.0(8) ?
    C1 N1 H1B . . 109.6(9) ?
    C12 N1 H1B . . 106.5(9) ?
    H1A N1 H1B . . 106.6(12) ?
    C2 C1 N1 . . 111.02(10) ?
    C2 C1 H1C . . 109.4 ?
    N1 C1 H1C . . 109.4 ?
    C2 C1 H1D . . 109.4 ?
    N1 C1 H1D . . 109.4 ?
    H1C C1 H1D . . 108.0 ?
    C3 C2 O1 . . 109.83(12) ?
    C3 C2 C1 . . 134.49(13) ?
    O1 C2 C1 . . 115.65(12) ?
    C2 C3 C4 . . 106.78(13) ?
    C2 C3 H3 . . 126.6 ?
    C4 C3 H3 . . 126.6 ?
    C5 C4 C3 . . 107.10(12) ?
    C5 C4 H4 . . 126.4 ?
    C3 C4 H4 . . 126.4 ?
    C4 C5 O1 . . 109.43(12) ?
    C4 C5 C6 . . 134.61(13) ?
    O1 C5 C6 . . 115.96(12) ?
    C7 C6 C11 . . 118.51(13) ?
    C7 C6 C5 . . 121.38(12) ?
    C11 C6 C5 . . 120.11(13) ?
    C8 C7 C6 . . 120.65(13) ?
    C8 C7 H7 . . 119.7 ?
    C6 C7 H7 . . 119.7 ?
    C7 C8 C9 . . 120.20(15) ?
    C7 C8 H8 . . 119.9 ?
    C9 C8 H8 . . 119.9 ?
    C10 C9 C8 . . 119.80(14) ?
    C10 C9 H9 . . 120.1 ?
    C8 C9 H9 . . 120.1 ?
    C11 C10 C9 . . 120.17(13) ?
    C11 C10 H10 . . 119.9 ?
    C9 C10 H10 . . 119.9 ?
    C10 C11 C6 . . 120.67(14) ?
    C10 C11 H11 . . 119.7 ?
    C6 C11 H11 . . 119.7 ?
    N1 C12 C15 . . 108.92(10) ?
    N1 C12 C14 . . 109.41(11) ?
    C15 C12 C14 . . 111.64(11) ?
    N1 C12 C13 . . 105.08(10) ?
    C15 C12 C13 . . 111.28(11) ?
    C14 C12 C13 . . 110.29(11) ?
    C12 C13 H13A . . 109.5 ?
    C12 C13 H13B . . 109.5 ?
    H13A C13 H13B . . 109.5 ?
    C12 C13 H13C . . 109.5 ?
    H13A C13 H13C . . 109.5 ?
    H13B C13 H13C . . 109.5 ?
    C12 C14 H14A . . 109.5 ?
    C12 C14 H14B . . 109.5 ?
    H14A C14 H14B . . 109.5 ?
    C12 C14 H14C . . 109.5 ?
    H14A C14 H14C . . 109.5 ?
    H14B C14 H14C . . 109.5 ?
    C12 C15 H15A . . 109.5 ?
    C12 C15 H15B . . 109.5 ?
    H15A C15 H15B . . 109.5 ?
    C12 C15 H15C . . 109.5 ?
    H15A C15 H15C . . 109.5 ?
    H15B C15 H15C . . 109.5 ?
    C16 O3 H5O . . 111.3(7) ?
    C19 O5 H5O . . 111.7(8) ?
    O2 C16 O3 . . 123.38(13) ?
    O2 C16 C17 . . 116.77(12) ?
    O3 C16 C17 . . 119.85(12) ?
    C18 C17 C16 . . 130.78(13) ?
    C18 C17 H17 . . 114.6 ?
    C16 C17 H17 . . 114.6 ?
    C17 C18 C19 . . 130.28(12) ?
    C17 C18 H18 . . 114.9 ?
    C19 C18 H18 . . 114.9 ?
    O4 C19 O5 . . 123.00(12) ?
    O4 C19 C18 . . 117.33(12) ?
    O5 C19 C18 . . 119.67(12) ?
loop_
    _geom_torsion_atom_site_label_1
    _geom_torsion_atom_site_label_2
    _geom_torsion_atom_site_label_3
    _geom_torsion_atom_site_label_4
    _geom_torsion_site_symmetry_1
    _geom_torsion_site_symmetry_2
    _geom_torsion_site_symmetry_3
    _geom_torsion_site_symmetry_4
    _geom_torsion
    _geom_torsion_publ_flag
    C12 N1 C1 C2 . . . . -172.59(11) ?
    C5 O1 C2 C3 . . . . 0.25(14) ?
    C5 O1 C2 C1 . . . . 178.57(11) ?
    N1 C1 C2 C3 . . . . -109.20(17) ?
    N1 C1 C2 O1 . . . . 73.02(14) ?
    O1 C2 C3 C4 . . . . 0.17(15) ?
    C1 C2 C3 C4 . . . . -177.70(14) ?
    C2 C3 C4 C5 . . . . -0.53(16) ?
    C3 C4 C5 O1 . . . . 0.70(16) ?
    C3 C4 C5 C6 . . . . -178.87(14) ?
    C2 O1 C5 C4 . . . . -0.60(14) ?
    C2 O1 C5 C6 . . . . 179.06(11) ?
    C4 C5 C6 C7 . . . . -179.94(15) ?
    O1 C5 C6 C7 . . . . 0.51(18) ?
    C4 C5 C6 C11 . . . . -0.5(2) ?
    O1 C5 C6 C11 . . . . 179.98(11) ?
    C11 C6 C7 C8 . . . . 0.0(2) ?
    C5 C6 C7 C8 . . . . 179.45(13) ?
    C6 C7 C8 C9 . . . . -0.6(2) ?
    C7 C8 C9 C10 . . . . 0.4(2) ?
    C8 C9 C10 C11 . . . . 0.3(2) ?
    C9 C10 C11 C6 . . . . -0.9(2) ?
    C7 C6 C11 C10 . . . . 0.8(2) ?
    C5 C6 C11 C10 . . . . -178.73(12) ?
    C1 N1 C12 C15 . . . . 67.55(14) ?
    C1 N1 C12 C14 . . . . -54.73(14) ?
    C1 N1 C12 C13 . . . . -173.13(11) ?
    O2 C16 C17 C18 . . . . -172.20(14) ?
    O3 C16 C17 C18 . . . . 7.4(2) ?
    C16 C17 C18 C19 . . . . -1.3(3) ?
    C17 C18 C19 O4 . . . . 176.22(14) ?
    C17 C18 C19 O5 . . . . -3.2(2) ?
loop_
    _geom_hbond_atom_site_label_D
    _geom_hbond_atom_site_label_H
    _geom_hbond_atom_site_label_A
    _geom_hbond_site_symmetry_A
    _geom_hbond_distance_DH
    _geom_hbond_distance_HA
    _geom_hbond_distance_DA
    _geom_hbond_angle_DHA
    O5 H5O O3 . 1.160(17) 1.257(17) 2.4142(14) 175.3(15)
    N1 H1A O2 1_655 0.968(15) 1.790(15) 2.7547(15) 174.9(13)
    N1 H1B O4 1_665 0.936(15) 1.860(15) 2.7803(14) 167.4(13)
_shelx_hkl_file
;
  -1   0   0   40.89    0.99
  -1   0   0   39.67    0.89
  -1   0   0   39.86    0.95
  -2   0   0  508.81   10.62
  -2   0   0  521.02   11.14
  -2   0   0  519.57   10.55
  -3   0   0    9.92    0.49
  -3   0   0    9.97    0.51
  -3   0   0    9.04    0.38
  -4   0   0    1.46    0.23
  -4   0   0    1.49    0.30
  -4   0   0    1.23    0.28
  -5   0   0    0.34    0.25
  -5   0   0    0.61    0.27
  -6   0   0    2.95    0.49
   6   0   0    2.66    0.53
   6   0   0    3.06    0.39
  -7   0   0    1.71    0.44
   7   0   0    2.72    0.40
   7   0   0    1.36    0.44
  -8   0   0    4.34    0.70
   8   0   0    4.32    0.78
  -9   0   0   -0.50    0.31
   9   0   0    0.15    0.49
 -10   0   0    5.92    0.94
  10   0   0    6.39    1.03
 -11   0   0    1.76    0.67
  11   0   0    0.07    0.50
  11  -1   0    0.30    0.50
 -11   1   0    0.06    0.44
  10  -1   0    0.92    0.59
 -10   1   0    0.78    0.51
   9  -1   0    8.16    1.09
  -9   1   0    7.90    0.97
   8  -1   0   -0.18    0.25
   8  -1   0    0.07    0.37
  -8   1   0   -0.07    0.30
   7  -1   0    3.52    0.49
  -7   1   0    2.04    0.48
  -6   1   0    4.23    0.58
  -6   1   0    3.62    0.56
  -6   1   0    4.09    0.45
  -5   1   0    6.51    0.44
  -5   1   0    6.29    0.61
  -5   1   0    6.18    0.54
  -4   1   0   33.57    1.17
  -4   1   0   33.80    1.03
  -4   1   0   35.24    1.14
  -3   1   0   65.31    1.68
  -3   1   0   64.51    1.60
  -3   1   0   66.22    1.74
  -2   1   0    1.21    0.19
  -2   1   0    1.05    0.18
  -2   1   0    1.36    0.21
  -1   1   0    2.69    0.16
  -1   1   0    3.48    0.19
  -1   1   0    2.45    0.18
   0  -1   0  108.46    2.33
   0   1   0  110.93    2.38
   0   1   0  111.68    2.28
  -1  -1   0   92.15    2.02
  -1  -1   0   90.70    1.84
   1   1   0   90.33    1.85
   1   1   0   91.26    2.10
  -2  -1   0   14.05    0.57
   2   1   0   15.66    0.66
   2   1   0   15.20    0.40
  -3  -1   0   69.84    1.86
  -3  -1   0   72.66    1.96
   3   1   0   75.22    1.61
  -4  -1   0   33.38    1.17
   4   1   0   35.90    0.93
   4   1   0   34.26    1.29
  -5  -1   0    3.18    0.46
   5   1   0    2.79    0.50
   5   1   0    3.76    0.35
  -6  -1   0   10.53    0.76
   6   1   0    9.90    0.88
   6   1   0   11.35    0.55
  -7  -1   0    6.39    0.76
   7   1   0    6.02    0.85
  -8  -1   0    0.70    0.36
   8   1   0    0.22    0.40
  -9  -1   0    0.74    0.47
   9   1   0    0.84    0.57
 -10  -1   0    0.62    0.53
  10   1   0    0.94    0.64
 -11  -1   0    4.00    0.83
  11   1   0    3.58    0.91
  11  -2   0    0.68    0.57
 -11   2   0   -0.44    0.48
  10  -2   0    6.60    1.00
 -10   2   0    7.99    1.04
   9  -2   0    2.01    0.63
  -9   2   0    1.35    0.54
   8  -2   0    7.90    0.68
   8  -2   0    4.49    0.74
  -8   2   0    8.24    0.92
  -7   2   0    1.08    0.40
  -7   2   0    1.52    0.37
  -7   2   0    1.77    0.45
  -6   2   0   13.15    0.82
  -6   2   0   13.80    0.74
  -6   2   0   14.47    0.84
  -5   2   0    7.73    0.52
  -5   2   0    7.62    0.58
  -5   2   0    7.92    0.57
  -4   2   0    4.44    0.39
  -4   2   0    5.09    0.44
  -4   2   0    4.47    0.38
  -3   2   0  101.29    2.43
  -3   2   0  101.18    2.39
  -3   2   0   99.58    2.46
  -2   2   0    7.81    0.37
  -2   2   0    8.15    0.41
  -2   2   0    8.09    0.41
   1  -2   0   16.10    0.57
  -1   2   0   14.72    0.52
  -1   2   0   15.65    0.48
   0  -2   0  238.76    5.04
   0   2   0  242.94    5.15
   0   2   0  238.47    4.93
  -1  -2   0   49.96    1.27
   1   2   0   49.10    1.29
   1   2   0   48.34    1.09
  -2  -2   0   29.21    0.93
   2   2   0   30.34    0.66
   2   2   0   27.98    0.97
  -3  -2   0   20.10    0.80
   3   2   0   19.75    0.88
   3   2   0   20.34    0.49
  -4  -2   0   49.54    1.53
   4   2   0   50.23    1.12
   4   2   0   47.23    1.65
  -5  -2   0    1.68    0.40
   5   2   0    1.67    0.49
   5   2   0    2.34    0.24
  -6  -2   0   -0.34    0.24
   6   2   0   -0.01    0.17
   6   2   0    0.41    0.47
  -7  -2   0    1.08    0.39
   7   2   0    0.74    0.50
  -8  -2   0    3.18    0.66
   8   2   0    3.38    0.71
  -9  -2   0    0.06    0.34
   9   2   0    0.14    0.49
 -10  -2   0   10.42    1.18
  10   2   0   11.13    1.38
 -11  -2   0    0.89    0.55
  11   2   0    0.36    0.63
  11  -3   0    3.92    0.84
 -11   3   0    2.98    0.82
  10  -3   0   -0.08    0.43
 -10   3   0    0.05    0.46
   9  -3   0   12.88    1.07
   9  -3   0    8.54    0.88
  -9   3   0   12.46    1.24
  -8   3   0    0.36    0.38
  -8   3   0    0.56    0.43
  -8   3   0    0.00    0.27
  -7   3   0   13.88    0.82
  -7   3   0   12.99    0.91
  -7   3   0   14.15    0.88
  -6   3   0    2.71    0.50
  -6   3   0    3.67    0.53
  -6   3   0    3.47    0.52
  -5   3   0    1.85    0.40
  -5   3   0    1.36    0.34
  -5   3   0    1.65    0.34
  -4   3   0    9.65    0.54
  -4   3   0    9.94    0.58
  -4   3   0    9.67    0.58
   3  -3   0    1.84    0.36
  -3   3   0    2.25    0.34
  -3   3   0    1.60    0.25
   2  -3   0   46.14    1.33
  -2   3   0   46.37    1.30
  -2   3   0   46.32    1.22
   1  -3   0    1.48    0.30
  -1   3   0    1.54    0.21
  -1   3   0    0.98    0.22
   0  -3   0    4.37    0.38
   0   3   0    4.53    0.31
   0   3   0    4.47    0.36
  -1  -3   0   10.73    0.52
   1   3   0   10.56    0.54
   1   3   0   11.13    0.40
  -2  -3   0   22.15    0.84
   2   3   0   22.96    0.89
   2   3   0   22.47    0.58
  -3  -3   0    0.12    0.19
   3   3   0    0.37    0.08
   3   3   0    0.42    0.28
  -4  -3   0   11.03    0.68
   4   3   0   11.62    0.76
  -5  -3   0   15.84    0.86
   5   3   0   13.50    0.96
  -6  -3   0    3.15    0.54
   6   3   0    1.90    0.59
  -7  -3   0    4.23    0.67
   7   3   0    4.86    0.84
  -8  -3   0    1.81    0.51
   8   3   0    1.66    0.66
  -9  -3   0    5.09    0.80
   9   3   0    3.41    0.82
 -10  -3   0    5.68    0.90
  10   3   0    5.64    1.03
 -11  -3   0    2.04    0.66
  11   3   0    1.02    0.66
  10  -4   0    1.26    0.56
 -10   4   0   -0.15    0.51
   9  -4   0    4.74    0.77
   9  -4   0    6.71    0.85
  -9   4   0    5.64    0.87
  -8   4   0    1.11    0.46
  -8   4   0    1.06    0.39
  -8   4   0    2.04    0.50
  -7   4   0    3.19    0.55
  -7   4   0    2.21    0.47
  -7   4   0    1.83    0.49
  -6   4   0    1.05    0.32
  -6   4   0    1.11    0.40
  -6   4   0    0.84    0.35
   5  -4   0    2.47    0.50
  -5   4   0    1.99    0.40
  -5   4   0    2.26    0.38
   4  -4   0   27.78    1.14
  -4   4   0   28.37    1.11
  -4   4   0   27.75    0.99
   3  -4   0   48.41    1.51
  -3   4   0   48.27    1.37
  -3   4   0   48.22    1.49
   2  -4   0    1.29    0.32
  -2   4   0    1.55    0.23
  -2   4   0    1.52    0.27
   1  -4   0   32.41    1.08
  -1   4   0   31.91    1.02
  -1   4   0   33.65    0.96
   0  -4   0    0.13    0.18
   0   4   0    0.25    0.21
   0   4   0    0.13    0.15
  -1  -4   0    0.42    0.22
   1   4   0    0.82    0.27
   1   4   0    0.46    0.15
  -2  -4   0   36.22    1.22
   2   4   0   37.13    1.27
   2   4   0   38.08    0.96
  -3  -4   0    5.29    0.55
   3   4   0    5.56    0.24
   3   4   0    3.77    0.52
  -4  -4   0   13.75    0.79
   4   4   0   14.62    0.89
  -5  -4   0    3.15    0.53
   5   4   0    3.92    0.68
  -6  -4   0   16.89    0.98
   6   4   0   18.46    1.19
  -7  -4   0    0.12    0.30
   7   4   0    0.05    0.46
  -8  -4   0   -0.01    0.32
   8   4   0   -0.16    0.41
  -9  -4   0    0.13    0.37
   9   4   0    0.09    0.53
 -10  -4   0    2.43    0.65
  10   4   0    2.96    0.87
   9  -5   0    1.47    0.51
   9  -5   0    0.85    0.56
  -9   5   0    1.62    0.53
   8  -5   0   -0.25    0.41
  -8   5   0    0.17    0.28
  -8   5   0    0.00    0.34
   7  -5   0   15.86    1.10
  -7   5   0   17.64    0.99
  -7   5   0   18.16    1.06
   6  -5   0    6.22    0.77
  -6   5   0    5.00    0.63
  -6   5   0    5.42    0.61
   5  -5   0   17.42    1.02
  -5   5   0   20.57    0.90
  -5   5   0   20.66    1.04
   4  -5   0   15.35    0.90
  -4   5   0   15.48    0.85
  -4   5   0   13.69    0.67
   3  -5   0   26.92    1.13
  -3   5   0   27.17    0.93
  -3   5   0   28.67    1.12
   2  -5   0    0.17    0.29
  -2   5   0    0.37    0.18
  -2   5   0    0.39    0.21
   1  -5   0   84.02    2.27
  -1   5   0   83.94    2.19
  -1   5   0   87.74    2.14
   0  -5   0   37.54    1.26
   0   5   0   36.45    1.13
   0   5   0   36.99    1.18
  -1  -5   0    6.73    0.51
   1   5   0    6.71    0.41
   1   5   0    7.36    0.57
  -2  -5   0   14.88    0.77
   2   5   0   16.10    0.83
   2   5   0   15.65    0.57
  -3  -5   0   -0.16    0.22
   3   5   0    0.09    0.36
   3   5   0    0.10    0.11
  -4  -5   0    3.77    0.52
   4   5   0    4.31    0.64
  -5  -5   0    0.01    0.27
   5   5   0   -0.60    0.40
  -6  -5   0    2.03    0.47
   6   5   0    2.83    0.70
  -7  -5   0   -0.19    0.28
   7   5   0    0.59    0.47
  -8  -5   0   -0.01    0.31
   8   5   0    0.45    0.53
  -9  -5   0   -0.01    0.33
   9   5   0    0.17    0.54
 -10  -5   0    1.83    0.63
  10   5   0    1.93    0.72
  10  -6   0    0.75    0.54
   9  -6   0   -0.16    0.49
  -9   6   0   -0.22    0.37
   8  -6   0    0.47    0.48
  -8   6   0    0.59    0.43
  -8   6   0    0.69    0.35
   7  -6   0    2.96    0.66
  -7   6   0    1.77    0.50
  -7   6   0    2.30    0.49
   6  -6   0    0.86    0.47
  -6   6   0    0.39    0.26
  -6   6   0    0.53    0.37
   5  -6   0    1.92    0.55
  -5   6   0    2.02    0.36
  -5   6   0    1.56    0.41
   4  -6   0   12.64    0.91
  -4   6   0   15.16    0.71
  -4   6   0   15.89    0.92
   3  -6   0   16.39    0.95
  -3   6   0   15.32    0.68
  -3   6   0   13.68    0.83
   2  -6   0    0.56    0.39
  -2   6   0    0.04    0.19
  -2   6   0   -0.06    0.16
   1  -6   0   11.40    0.76
  -1   6   0   11.24    0.65
  -1   6   0   11.83    0.60
   0  -6   0   53.02    1.68
   0   6   0   52.06    1.54
   0   6   0   52.95    1.58
  -1  -6   0    0.20    0.27
   1   6   0    0.00    0.18
   1   6   0    0.44    0.34
  -2  -6   0    0.11    0.26
   2   6   0   -0.09    0.36
   2   6   0   -0.02    0.16
  -3  -6   0   13.85    0.87
   3   6   0   16.25    1.00
   3   6   0   15.06    0.55
  -4  -6   0    0.00    0.25
   4   6   0    0.41    0.50
  -5  -6   0    0.88    0.37
   5   6   0    0.58    0.44
  -6  -6   0    6.40    0.81
   6   6   0    5.60    0.89
  -7  -6   0    5.11    0.78
   7   6   0    5.46    0.93
  -8  -6   0    1.53    0.52
   8   6   0    1.68    0.70
  -9  -6   0    0.72    0.45
   9   6   0    0.34    0.65
 -10  -6   0    1.50    0.58
  10   6   0    1.32    0.71
  -9   7   0    9.69    1.13
   8  -7   0    0.70    0.55
  -8   7   0    0.77    0.49
   7  -7   0   -0.44    0.43
  -7   7   0    0.14    0.37
   6  -7   0   11.28    0.96
  -6   7   0   13.38    1.01
  -6   7   0   12.72    0.76
   5  -7   0    0.88    0.48
  -5   7   0    1.43    0.33
  -5   7   0    1.07    0.43
   4  -7   0    3.34    0.62
  -4   7   0    3.78    0.61
  -4   7   0    3.77    0.44
   3  -7   0    0.71    0.49
  -3   7   0    0.98    0.36
  -3   7   0    1.68    0.32
   2  -7   0   26.99    1.24
  -2   7   0   26.86    1.17
  -2   7   0   27.37    0.98
   1  -7   0    2.68    0.53
  -1   7   0    2.81    0.44
  -1   7   0    1.88    0.37
   0  -7   0    0.21    0.35
   0   7   0    0.33    0.25
   0   7   0    0.87    0.34
  -1  -7   0    0.16    0.32
   1   7   0    0.40    0.23
   1   7   0   -0.13    0.39
  -2  -7   0    1.10    0.41
   2   7   0    0.13    0.19
   2   7   0    0.55    0.45
  -3  -7   0   20.98    1.13
   3   7   0   20.29    0.74
   3   7   0   21.03    1.20
  -4  -7   0    5.15    0.67
   4   7   0    4.68    0.73
  -5  -7   0    0.61    0.40
   5   7   0    0.33    0.49
  -6  -7   0   11.67    0.93
   6   7   0   10.72    1.19
  -7  -7   0    0.14    0.34
   7   7   0    0.18    0.49
  -8  -7   0    0.01    0.35
   8   7   0    0.04    0.61
  -9  -7   0    0.22    0.41
   9   7   0   -0.18    0.59
  -9   8   0    1.53    0.59
   8  -8   0    0.41    0.56
  -8   8   0   -0.27    0.38
   7  -8   0    1.29    0.60
  -7   8   0    0.97    0.50
   6  -8   0    0.57    0.50
  -6   8   0    0.56    0.41
   5  -8   0   -0.18    0.43
  -5   8   0   -0.19    0.32
   4  -8   0    1.40    0.50
  -4   8   0    0.83    0.37
  -4   8   0    1.19    0.31
   3  -8   0    3.40    0.67
  -3   8   0    6.36    0.48
  -3   8   0    4.20    0.65
   2  -8   0    2.13    0.57
  -2   8   0    2.05    0.36
  -2   8   0    1.80    0.45
   1  -8   0   17.72    1.06
  -1   8   0   16.41    0.81
  -1   8   0   17.30    0.94
   0  -8   0    4.09    0.65
   0   8   0    4.25    0.55
   0   8   0    5.18    0.62
  -1  -8   0    0.14    0.37
   1   8   0   -0.23    0.22
   1   8   0    0.26    0.44
  -2  -8   0    0.86    0.44
   2   8   0    0.45    0.26
   2   8   0    0.41    0.49
  -3  -8   0   50.36    1.95
   3   8   0   52.41    1.48
   3   8   0   56.55    2.07
  -4  -8   0   15.41    1.05
   4   8   0   14.71    1.15
   5   8   0    0.93    0.56
  -6  -8   0    0.99    0.49
   6   8   0    0.90    0.60
  -7  -8   0    1.17    0.48
   7   8   0    1.43    0.72
  -8  -8   0   -0.18    0.35
   8   8   0    0.23    0.65
  -9  -8   0    0.16    0.42
   9   8   0    0.89    0.76
  -9   9   0   -0.06    0.45
  -8   9   0    4.51    0.87
   7  -9   0    5.69    0.95
  -7   9   0    4.05    0.79
   6  -9   0   -0.59    0.42
  -6   9   0   -0.39    0.29
   5  -9   0    1.19    0.57
  -5   9   0    1.27    0.50
   4  -9   0    0.48    0.53
  -4   9   0   -0.06    0.27
   3  -9   0   16.94    1.13
  -3   9   0   15.20    1.00
  -3   9   0   15.94    0.84
   2  -9   0   10.80    0.92
  -2   9   0   10.49    0.65
  -2   9   0    9.57    0.80
   1  -9   0   10.24    0.89
  -1   9   0    9.64    0.75
  -1   9   0    9.50    0.67
   0  -9   0    6.18    0.79
   0   9   0    5.96    0.65
   0   9   0    6.24    0.71
  -1  -9   0    3.36    0.63
   1   9   0    4.25    0.68
   1   9   0    3.85    0.52
  -2  -9   0   10.83    0.91
   2   9   0   10.53    0.94
   2   9   0   10.64    0.66
  -3  -9   0    5.81    0.80
   3   9   0    7.09    0.96
  -4  -9   0    0.90    0.44
   4   9   0    1.12    0.64
  -5  -9   0    0.91    0.44
   5   9   0    1.31    0.65
  -6  -9   0    0.86    0.48
   6   9   0    1.20    0.68
  -7  -9   0    0.04    0.41
   7   9   0    0.56    0.68
  -8  -9   0   -0.23    0.39
   8   9   0    0.65    0.72
  -8  10   0    0.15    0.45
   7 -10   0    5.15    0.96
  -7  10   0    4.39    0.84
   6 -10   0    3.76    0.83
  -6  10   0    3.45    0.75
   5 -10   0    2.23    0.70
  -5  10   0    1.87    0.60
   4 -10   0    0.34    0.50
  -4  10   0    1.08    0.48
   3 -10   0   -0.03    0.49
  -3  10   0    0.13    0.33
   2 -10   0    0.38    0.45
  -2  10   0    0.29    0.33
   1 -10   0    1.41    0.54
  -1  10   0    0.51    0.35
  -1  10   0    0.63    0.36
   0 -10   0   -0.53    0.29
   0  10   0    0.52    0.40
   0  10   0    0.47    0.32
  -1 -10   0    0.84    0.47
   1  10   0    0.98    0.52
   1  10   0    0.91    0.36
  -2 -10   0    1.97    0.59
   2  10   0    1.90    0.41
   2  10   0    1.71    0.67
  -3 -10   0    0.18    0.40
   3  10   0    0.75    0.59
  -4 -10   0    4.64    0.76
   4  10   0    5.40    0.95
  -5 -10   0    3.28    0.70
   5  10   0    1.75    0.74
  -6 -10   0   -0.16    0.37
   6  10   0   -0.53    0.65
  -7 -10   0    0.31    0.45
   7  10   0    0.23    0.71
  -8 -10   0    0.47    0.45
   8  10   0   -0.61    0.70
  -7  11   0    4.46    0.92
   6 -11   0   -0.34    0.53
  -6  11   0   -0.25    0.44
   5 -11   0    6.29    1.01
  -5  11   0    7.10    0.99
   4 -11   0    0.63    0.56
  -4  11   0   -0.55    0.31
   3 -11   0    8.62    1.09
  -3  11   0    5.71    0.82
   2 -11   0   -0.49    0.40
  -2  11   0    0.40    0.40
   1 -11   0    0.94    0.52
  -1  11   0   -0.16    0.28
   0 -11   0    1.35    0.55
   0  11   0    1.54    0.47
  -1 -11   0    0.27    0.43
   1  11   0    1.66    0.59
   1  11   0    1.13    0.39
  -2 -11   0    2.88    0.69
   2  11   0    3.65    0.81
  -3 -11   0    1.74    0.60
   3  11   0    2.13    0.77
  -4 -11   0    2.34    0.69
   4  11   0    3.10    0.88
  -5 -11   0    0.40    0.42
   5  11   0    0.43    0.69
  -6 -11   0    0.18    0.42
   6  11   0    0.57    0.77
  -7 -11   0    0.01    0.44
   7  11   0   -0.28    0.69
  -7  12   0    1.54    0.74
  -6  12   0    1.02    0.55
   5 -12   0   -0.82    0.48
  -5  12   0    0.31    0.46
   4 -12   0   -0.23    0.54
  -4  12   0    0.48    0.49
   3 -12   0    0.03    0.54
  -3  12   0    0.28    0.43
   2 -12   0    1.74    0.68
  -2  12   0    1.31    0.53
   1 -12   0   -0.06    0.42
  -1  12   0   -0.02    0.37
   0 -12   0    0.70    0.53
   0  12   0    0.72    0.41
  -1 -12   0    0.18    0.48
   1  12   0    0.27    0.37
  -2 -12   0    1.60    0.60
   2  12   0    2.47    0.79
  -3 -12   0    0.54    0.52
   3  12   0    0.32    0.73
  -4 -12   0    0.55    0.51
   4  12   0    0.19    0.70
  -5 -12   0    0.83    0.56
   5  12   0    0.10    0.71
  -6 -12   0    3.23    0.78
   6  12   0    1.02    0.83
  -5  13   0    0.25    0.46
   4 -13   0    0.44    0.64
  -4  13   0    0.81    0.49
   3 -13   0    6.55    1.10
  -3  13   0    4.80    0.90
   2 -13   0    2.55    0.76
  -2  13   0    1.71    0.59
   1 -13   0    0.57    0.56
  -1  13   0    0.82    0.50
   0 -13   0    8.93    1.20
   0  13   0    8.56    1.00
  -1 -13   0    0.82    0.59
  -2 -13   0    5.18    0.95
  -3 -13   0    0.52    0.55
  -4 -13   0    0.27    0.52
  -5 -13   0   -0.06    0.38
   5  13   0   -0.73    0.76
   4 -14   0    1.03    0.68
  -4  14   0    3.30    0.88
   3 -14   0    1.41    0.74
  -3  14   0    1.71    0.67
   2 -14   0   -0.88    0.48
  -2  14   0    0.32    0.48
   1 -14   0   -0.95    0.44
  -1  14   0   -0.12    0.41
   0 -14   0    0.33    0.62
   0  14   0    0.08    0.41
  -1 -14   0    1.27    0.63
  -2 -14   0   -0.22    0.46
  -3 -14   0   -0.27    0.43
  -3 -14   1    0.57    0.60
  -2 -14   1    1.22    0.65
  -1 -14   1   -0.31    0.53
   0  14  -1    5.35    0.87
   0 -14   1    5.54    1.07
  -1  14  -1    6.82    0.97
   1 -14   1    3.26    0.89
  -2  14  -1    4.68    0.85
   2 -14   1    5.36    1.05
  -3  14  -1    0.27    0.47
   3 -14   1   -0.94    0.51
  -4  14  -1   -0.38    0.39
   4 -14   1   -0.90    0.54
  -5 -13   1   -0.04    0.42
  -4 -13   1    0.29    0.52
  -3 -13   1    3.11    0.78
  -2 -13   1    2.58    0.81
   1  13  -1   -0.15    0.37
  -1 -13   1    0.16    0.54
   0  13  -1    0.85    0.47
   0 -13   1   -0.41    0.47
  -1  13  -1    0.30    0.43
   1 -13   1   -0.53    0.49
  -2  13  -1    0.20    0.42
   2 -13   1   -0.54    0.48
  -3  13  -1    0.17    0.42
   3 -13   1    0.03    0.58
  -4  13  -1    2.05    0.67
   4 -13   1    2.56    0.82
  -5  13  -1    0.25    0.49
   5 -13   1   -0.77    0.53
   6  12  -1    4.93    1.09
  -6 -12   1    4.84    0.95
   5  12  -1    0.76    0.75
  -5 -12   1   -0.45    0.36
   4  12  -1    1.88    0.83
  -4 -12   1    1.32    0.59
   3  12  -1    0.35    0.73
  -3 -12   1    2.10    0.71
  -2 -12   1    0.60    0.55
   1  12  -1    3.50    0.63
  -1 -12   1    2.42    0.70
   0  12  -1    2.30    0.56
   0 -12   1    1.77    0.62
  -1  12  -1    2.82    0.61
   1 -12   1    2.78    0.74
  -2  12  -1    0.31    0.43
   2 -12   1    0.82    0.58
  -3  12  -1    0.06    0.38
   3 -12   1    0.05    0.53
  -4  12  -1    3.67    0.80
   4 -12   1    5.08    0.98
  -5  12  -1    0.30    0.53
   5 -12   1    0.65    0.64
  -6  12  -1    0.13    0.47
   6 -12   1   -0.09    0.64
  -7  12  -1   -0.38    0.39
   7  11  -1    0.91    0.80
  -7 -11   1   -0.14    0.43
   6  11  -1    0.88    0.72
  -6 -11   1    0.15    0.44
   5  11  -1    0.05    0.64
  -5 -11   1    0.82    0.51
   4  11  -1   -0.19    0.58
  -4 -11   1    0.07    0.44
   3  11  -1    1.05    0.64
  -3 -11   1    0.46    0.47
   2  11  -1    1.85    0.44
   2  11  -1    0.58    0.60
  -2 -11   1    1.90    0.65
   1  11  -1    0.13    0.31
  -1 -11   1   -0.38    0.36
   0  11  -1    0.47    0.34
   0 -11   1   -0.33    0.39
  -1  11  -1    0.54    0.38
   1 -11   1   -0.18    0.45
  -2  11  -1    0.65    0.41
   2 -11   1    1.12    0.56
  -3  11  -1    5.75    0.84
   3 -11   1    7.74    1.04
  -4  11  -1   -0.05    0.31
   4 -11   1    0.16    0.53
  -5  11  -1    0.19    0.39
   5 -11   1   -0.16    0.55
  -6  11  -1    0.75    0.54
   6 -11   1    1.24    0.71
  -7  11  -1    1.76    0.69
   7 -11   1    0.07    0.63
   8  10  -1    1.42    0.76
  -8 -10   1    0.51    0.51
   7  10  -1    1.29    0.79
  -7 -10   1    1.81    0.65
   6  10  -1    0.44    0.68
  -6 -10   1    1.10    0.58
   5  10  -1   -0.30    0.59
  -5 -10   1    0.74    0.48
   4  10  -1    0.44    0.55
  -4 -10   1   -0.22    0.34
   3  10  -1    0.25    0.53
  -3 -10   1   -0.04    0.37
   2  10  -1    0.70    0.32
   2  10  -1    0.99    0.55
  -2 -10   1    0.89    0.50
   1  10  -1    0.03    0.40
   1  10  -1   -0.05    0.24
  -1 -10   1   -0.20    0.37
   0  10  -1   13.60    0.90
   0  10  -1   12.62    0.85
   0 -10   1   13.69    1.07
  -1  10  -1    1.82    0.46
   1 -10   1   -0.24    0.38
  -2  10  -1    3.87    0.63
   2 -10   1    4.54    0.81
  -3  10  -1    1.90    0.53
   3 -10   1    2.07    0.66
  -4  10  -1    0.83    0.46
   4 -10   1    1.37    0.63
  -5  10  -1   -0.19    0.35
   5 -10   1    0.11    0.53
  -6  10  -1    1.26    0.52
   6 -10   1    1.08    0.63
  -7  10  -1    6.31    1.00
   7 -10   1    4.79    0.96
  -8  10  -1    0.95    0.54
   8   9  -1    0.42    0.70
  -8  -9   1    0.05    0.40
   7   9  -1    0.49    0.66
  -7  -9   1    0.21    0.41
   6   9  -1    1.35    0.67
  -6  -9   1    1.52    0.49
   5   9  -1    8.29    1.07
  -5  -9   1    6.45    0.91
   4   9  -1    0.12    0.50
  -4  -9   1   -0.33    0.26
   3   9  -1   -0.17    0.20
   3   9  -1    0.07    0.47
  -3  -9   1    0.72    0.43
   2   9  -1   23.50    1.26
   2   9  -1   23.02    1.00
  -2  -9   1   21.54    1.28
   1   9  -1   18.09    1.04
   1   9  -1   19.00    0.94
  -1  -9   1   18.14    1.15
   0   9  -1   28.92    1.24
   0   9  -1   28.32    1.17
   0  -9   1   26.94    1.38
  -1   9  -1   21.96    0.93
  -1   9  -1   22.84    1.13
   1  -9   1   23.45    1.29
  -2   9  -1    5.02    0.66
   2  -9   1    4.88    0.76
  -3   9  -1    1.88    0.48
   3  -9   1    3.60    0.72
  -4   9  -1   14.28    1.01
   4  -9   1   13.44    1.14
  -5   9  -1    1.93    0.54
   5  -9   1    2.87    0.72
  -6   9  -1    1.78    0.55
   6  -9   1    0.43    0.55
  -7   9  -1    0.23    0.44
   7  -9   1    0.67    0.60
  -8   9  -1    0.71    0.51
   8  -9   1    1.18    0.66
  -9   9  -1    1.59    0.63
   9   8  -1   -0.56    0.56
  -9  -8   1    0.33    0.42
   8   8  -1   -0.11    0.56
  -8  -8   1   -0.05    0.38
   7   8  -1    0.76    0.65
  -7  -8   1    1.78    0.60
   6   8  -1    0.13    0.48
  -6  -8   1    0.24    0.37
   5   8  -1    2.01    0.64
  -5  -8   1    2.14    0.55
   4   8  -1   12.45    1.02
  -4  -8   1   14.78    1.02
   3   8  -1    4.85    0.77
   3   8  -1    6.21    0.48
  -3  -8   1    6.55    0.81
   2   8  -1   27.03    1.04
   2   8  -1   25.84    1.30
  -2  -8   1   26.42    1.33
   1   8  -1   17.97    0.99
   1   8  -1   16.24    0.85
  -1  -8   1   16.76    1.05
   0   8  -1  116.29    3.03
   0   8  -1  111.71    2.97
   0  -8   1  117.11    3.27
  -1   8  -1   52.47    1.78
  -1   8  -1   54.12    1.57
   1  -8   1   53.27    1.95
  -2   8  -1    9.53    0.72
  -2   8  -1    8.89    0.53
   2  -8   1   10.58    0.92
  -3   8  -1   36.56    1.55
  -3   8  -1   41.36    1.22
   3  -8   1   41.61    1.73
  -4   8  -1    7.19    0.83
   4  -8   1    7.20    0.89
  -5   8  -1    0.01    0.32
   5  -8   1    0.26    0.45
  -6   8  -1    0.46    0.40
   6  -8   1    0.29    0.48
  -7   8  -1    6.98    0.97
   7  -8   1    4.87    0.86
  -8   8  -1    1.04    0.54
   8  -8   1   -0.31    0.51
  -9   8  -1    1.23    0.55
   9  -8   1    0.55    0.62
   9   7  -1    0.01    0.56
  -9  -7   1    0.02    0.36
   8   7  -1    9.79    1.26
  -8  -7   1    4.68    0.79
   7   7  -1    2.96    0.75
  -7  -7   1    1.01    0.43
   6   7  -1    2.17    0.65
  -6  -7   1    2.36    0.56
   5   7  -1    0.68    0.50
  -5  -7   1    0.92    0.42
   4   7  -1    7.49    0.84
  -4  -7   1    9.43    0.80
   3   7  -1    1.02    0.25
   3   7  -1    0.89    0.50
  -3  -7   1    0.40    0.35
   2   7  -1    1.55    0.30
   2   7  -1    2.18    0.53
  -2  -7   1    2.17    0.51
   1   7  -1    1.75    0.34
   1   7  -1    2.58    0.49
  -1  -7   1    1.80    0.48
   0   7  -1   16.10    0.83
   0   7  -1   16.42    0.80
   0  -7   1   16.76    0.98
  -1   7  -1    8.05    0.50
  -1   7  -1    7.09    0.60
   1  -7   1    8.01    0.82
  -2   7  -1    0.13    0.26
  -2   7  -1    0.14    0.18
   2  -7   1    0.26    0.42
  -3   7  -1    1.57    0.26
  -3   7  -1    1.21    0.37
   3  -7   1    0.99    0.50
  -4   7  -1    4.23    0.60
  -4   7  -1    4.89    0.38
   4  -7   1    3.83    0.70
  -5   7  -1    9.32    0.80
  -5   7  -1    8.50    0.54
   5  -7   1    7.96    0.92
  -6   7  -1    5.02    0.73
   6  -7   1    4.67    0.79
  -7   7  -1    6.94    0.88
   7  -7   1    6.80    0.94
  -8   7  -1    4.52    0.79
   8  -7   1    3.79    0.82
  -9   7  -1    0.66    0.50
   9  -7   1    1.05    0.64
 -10   7  -1    1.45    0.63
  10   6  -1    4.48    0.98
 -10  -6   1    2.86    0.72
   9   6  -1    5.65    1.08
  -9  -6   1    4.39    0.80
   8   6  -1    0.60    0.54
  -8  -6   1    0.05    0.35
   7   6  -1    1.34    0.61
  -7  -6   1    1.30    0.47
   6   6  -1   -0.09    0.39
  -6  -6   1   -0.05    0.28
   5   6  -1   14.61    1.02
  -5  -6   1   16.57    1.00
   4   6  -1    7.13    0.82
   4   6  -1    7.96    0.40
  -4  -6   1    8.29    0.70
   3   6  -1    0.68    0.44
   3   6  -1    0.48    0.20
  -3  -6   1    0.79    0.32
   2   6  -1    7.56    0.65
   2   6  -1    9.02    0.50
  -2  -6   1    8.83    0.70
   1   6  -1    0.47    0.31
   1   6  -1    0.07    0.18
  -1  -6   1   -0.37    0.24
   0   6  -1   19.67    0.84
   0   6  -1   19.50    0.81
   0  -6   1   20.84    0.97
  -1   6  -1    5.86    0.51
  -1   6  -1    6.62    0.42
   1  -6   1    6.25    0.66
  -2   6  -1    0.09    0.15
  -2   6  -1    0.20    0.26
   2  -6   1    0.32    0.37
  -3   6  -1   20.16    0.73
  -3   6  -1   20.96    1.00
   3  -6   1   20.07    1.09
  -4   6  -1    9.21    0.51
  -4   6  -1    8.20    0.69
   4  -6   1    9.28    0.91
  -5   6  -1   12.39    0.86
  -5   6  -1   13.29    0.67
   5  -6   1   12.38    0.96
  -6   6  -1    5.57    0.74
  -6   6  -1    5.19    0.57
   6  -6   1    4.64    0.76
  -7   6  -1    2.42    0.46
  -7   6  -1    2.98    0.59
   7  -6   1    2.88    0.66
  -8   6  -1    5.29    0.80
   8  -6   1    2.74    0.74
  -9   6  -1    0.74    0.50
   9  -6   1   -0.01    0.56
 -10   6  -1    8.74    1.07
  10  -6   1    9.99    1.23
  10   5  -1    0.59    0.59
 -10  -5   1    0.00    0.40
   9   5  -1    2.67    0.84
  -9  -5   1    3.10    0.68
   8   5  -1    0.45    0.52
  -8  -5   1    0.25    0.35
   7   5  -1    6.58    0.96
  -7  -5   1    6.64    0.82
   6   5  -1   11.96    1.01
  -6  -5   1   12.56    0.89
   5   5  -1    8.68    0.97
  -5  -5   1    9.16    0.70
   4   5  -1    7.00    0.33
   4   5  -1    6.78    0.79
  -4  -5   1    5.14    0.61
   3   5  -1   -0.21    0.30
   3   5  -1    0.09    0.15
  -3  -5   1    0.28    0.28
   2   5  -1    0.48    0.28
   2   5  -1    0.11    0.16
  -2  -5   1   -0.13    0.23
   1   5  -1   77.50    1.90
   1   5  -1   75.56    2.02
  -1  -5   1   73.68    2.11
   0   5  -1   36.30    1.12
   0   5  -1   33.64    1.06
   0  -5   1   34.45    1.23
  -1   5  -1   79.57    1.92
  -1   5  -1   80.59    2.10
   1  -5   1   77.37    2.17
  -2   5  -1    2.86    0.25
  -2   5  -1    2.22    0.36
   2  -5   1    3.17    0.50
  -3   5  -1   38.27    1.09
  -3   5  -1   37.65    1.33
   3  -5   1   38.06    1.42
  -4   5  -1    0.60    0.31
  -4   5  -1    0.58    0.20
   4  -5   1    0.41    0.40
  -5   5  -1   15.77    0.75
  -5   5  -1   15.85    0.91
   5  -5   1   16.25    1.03
  -6   5  -1    0.15    0.24
  -6   5  -1    0.25    0.29
   6  -5   1    0.28    0.43
  -7   5  -1    1.27    0.42
  -7   5  -1    1.19    0.37
   7  -5   1    1.08    0.54
  -8   5  -1    0.44    0.35
   8  -5   1    0.13    0.34
   8  -5   1    0.04    0.45
  -9   5  -1    0.54    0.45
   9  -5   1    0.48    0.55
  10  -5   1    2.69    0.77
  10   4  -1    0.60    0.56
 -10  -4   1    0.21    0.44
   9   4  -1    3.32    0.82
  -9  -4   1    3.47    0.72
   8   4  -1    1.76    0.62
  -8  -4   1    2.35    0.54
   7   4  -1    2.76    0.64
  -7  -4   1    3.46    0.60
   6   4  -1    0.32    0.40
  -6  -4   1    0.50    0.32
   5   4  -1    0.43    0.39
   5   4  -1    1.26    0.16
  -5  -4   1    1.26    0.35
   4   4  -1   17.33    0.53
   4   4  -1   17.58    0.98
  -4  -4   1   16.45    0.86
   3   4  -1   56.07    1.30
   3   4  -1   53.71    1.71
  -3  -4   1   49.80    1.62
   2   4  -1   11.77    0.46
   2   4  -1   10.64    0.60
  -2  -4   1   11.53    0.65
   1   4  -1   34.99    0.98
   1   4  -1   35.05    1.08
  -1  -4   1   34.81    1.16
   0   4  -1   18.19    0.67
   0   4  -1   17.78    0.62
   0  -4   1   17.80    0.76
  -1   4  -1   14.43    0.48
  -1   4  -1   13.26    0.60
   1  -4   1   13.69    0.67
  -2   4  -1   63.66    1.54
  -2   4  -1   63.60    1.75
   2  -4   1   64.09    1.83
  -3   4  -1    3.95    0.29
  -3   4  -1    5.05    0.52
   3  -4   1    5.01    0.58
  -4   4  -1   15.99    0.79
  -4   4  -1   15.82    0.67
   4  -4   1   14.87    0.91
  -5   4  -1    0.61    0.34
  -5   4  -1    1.10    0.34
  -5   4  -1    0.22    0.22
  -6   4  -1    8.00    0.70
  -6   4  -1    9.03    0.64
  -6   4  -1   10.16    0.72
  -7   4  -1    0.19    0.29
  -7   4  -1    0.45    0.39
  -7   4  -1    0.80    0.34
  -8   4  -1    0.44    0.33
   8  -4   1    0.35    0.38
  -9   4  -1    0.09    0.32
  -9   4  -1   -0.24    0.40
   9  -4   1   -0.09    0.38
 -10   4  -1    2.15    0.71
  10  -4   1    1.54    0.58
  11   3  -1    1.52    0.70
 -11  -3   1    1.09    0.55
  10   3  -1    0.60    0.63
 -10  -3   1   -0.05    0.32
   9   3  -1    4.35    0.86
  -9  -3   1    5.82    0.84
   8   3  -1    0.18    0.44
  -8  -3   1    1.58    0.48
   7   3  -1    7.92    0.98
  -7  -3   1    7.66    0.82
   6   3  -1   -0.22    0.40
  -6  -3   1    0.03    0.26
   5   3  -1    0.85    0.43
   5   3  -1    1.20    0.19
  -5  -3   1    0.57    0.28
   4   3  -1   83.91    1.83
   4   3  -1   82.94    2.42
  -4  -3   1   80.54    2.24
   3   3  -1   56.91    1.74
   3   3  -1   59.12    1.34
  -3  -3   1   56.87    1.66
   2   3  -1   44.03    1.07
   2   3  -1   43.63    1.33
  -2  -3   1   44.85    1.31
   1   3  -1   24.94    0.72
   1   3  -1   24.86    0.81
  -1  -3   1   24.52    0.85
   0   3  -1   14.11    0.53
   0   3  -1   13.23    0.48
   0  -3   1   13.61    0.60
  -1   3  -1   35.95    0.86
  -1   3  -1   35.02    1.03
   1  -3   1   34.87    1.11
  -2   3  -1    2.25    0.30
  -2   3  -1    2.47    0.20
   2  -3   1    3.48    0.44
  -3   3  -1   40.39    1.23
  -3   3  -1   39.04    1.12
  -3   3  -1   40.38    1.25
  -4   3  -1    2.77    0.35
  -4   3  -1    2.69    0.38
  -4   3  -1    3.22    0.43
  -5   3  -1    2.62    0.47
  -5   3  -1    2.49    0.39
  -5   3  -1    2.43    0.41
  -6   3  -1    2.18    0.47
  -6   3  -1    2.16    0.41
  -6   3  -1    2.32    0.43
  -7   3  -1   13.81    0.96
  -7   3  -1   16.79    0.91
   7  -3   1   17.70    1.03
  -8   3  -1    0.35    0.42
  -8   3  -1    0.36    0.32
   8  -3   1    0.29    0.39
  -9   3  -1    1.73    0.61
   9  -3   1    2.26    0.62
 -10   3  -1    3.43    0.81
  10  -3   1    5.22    0.87
 -11   3  -1    0.44    0.59
  11  -3   1    2.20    0.67
  11   2  -1    0.29    0.56
 -11  -2   1    0.18    0.43
  10   2  -1    0.61    0.61
 -10  -2   1   -0.40    0.40
   9   2  -1    2.11    0.66
  -9  -2   1    2.17    0.55
   8   2  -1    2.97    0.74
  -8  -2   1    2.09    0.50
   7   2  -1    4.30    0.71
  -7  -2   1    4.15    0.61
   6   2  -1   -0.10    0.20
   6   2  -1    0.16    0.36
  -6  -2   1    0.19    0.27
   5   2  -1   25.04    0.75
   5   2  -1   22.15    1.16
  -5  -2   1   22.25    1.00
   4   2  -1    0.28    0.15
  -4  -2   1    0.41    0.26
  -4  -2   1    0.49    0.23
   3   2  -1   15.39    0.48
  -3  -2   1   16.25    0.68
  -3  -2   1   15.17    0.70
   2   2  -1   31.75    0.79
  -2  -2   1   31.74    1.00
  -2  -2   1   32.36    0.98
   1   2  -1    2.15    0.21
   1   2  -1    1.33    0.22
  -1  -2   1    2.05    0.28
   0   2  -1   46.23    1.08
   0   2  -1   47.51    1.13
   0  -2   1   46.32    1.19
  -1   2  -1   39.02    1.03
  -1   2  -1   38.87    0.89
   1  -2   1   38.49    1.09
  -2   2  -1   26.52    0.85
  -2   2  -1   24.91    0.81
  -2   2  -1   25.92    0.73
  -3   2  -1    0.26    0.14
  -3   2  -1   -0.11    0.17
  -3   2  -1    0.16    0.15
  -4   2  -1   62.05    1.81
  -4   2  -1   63.69    1.70
  -4   2  -1   62.41    1.76
  -5   2  -1   13.39    0.80
  -5   2  -1   15.13    0.72
  -5   2  -1   16.37    0.78
  -6   2  -1    0.01    0.29
  -6   2  -1    0.09    0.27
  -6   2  -1    0.10    0.23
  -7   2  -1    2.34    0.52
  -7   2  -1    2.31    0.42
   7  -2   1    2.02    0.52
  -8   2  -1   10.49    0.72
  -8   2  -1   11.14    0.95
   8  -2   1    8.05    0.93
  -9   2  -1    1.67    0.58
   9  -2   1    1.52    0.56
 -10   2  -1    1.78    0.58
  10  -2   1    0.59    0.54
 -11   2  -1   -0.37    0.47
  11  -2   1    1.39    0.60
  11   1  -1    1.64    0.74
 -11  -1   1    0.24    0.49
  10   1  -1   10.22    1.30
 -10  -1   1   11.58    1.22
   9   1  -1    6.51    1.02
  -9  -1   1    3.46    0.68
   8   1  -1    0.30    0.39
  -8  -1   1   -0.21    0.25
   7   1  -1    0.90    0.30
   7   1  -1    0.54    0.41
  -7  -1   1    0.77    0.38
   6   1  -1    3.17    0.39
  -6  -1   1    1.72    0.39
  -6  -1   1    2.37    0.52
   5   1  -1    0.00    0.19
  -5  -1   1    0.05    0.21
  -5  -1   1   -0.04    0.27
   4   1  -1    6.31    0.37
  -4  -1   1    6.64    0.52
  -4  -1   1    5.74    0.45
   3   1  -1   26.84    0.75
  -3  -1   1   25.37    0.95
  -3  -1   1   27.06    0.89
   2   1  -1   81.01    1.80
  -2  -1   1   83.37    2.04
  -2  -1   1   82.88    1.94
   1   1  -1  239.86    4.90
  -1  -1   1  242.93    5.03
  -1  -1   1  241.47    5.20
   0   1  -1   58.92    1.26
   0   1  -1   55.66    1.22
   0  -1   1   56.29    1.22
   0  -1   1   55.94    1.30
  -1   1  -1   12.19    0.40
  -1   1  -1   11.84    0.34
  -1   1  -1   11.61    0.43
  -2   1  -1  208.28    4.49
  -2   1  -1  205.30    4.36
  -2   1  -1  209.68    4.55
  -3   1  -1   60.81    1.50
  -3   1  -1   62.17    1.62
  -3   1  -1   59.20    1.62
  -4   1  -1   18.48    0.80
  -4   1  -1   16.05    0.73
  -4   1  -1   17.15    0.65
  -5   1  -1    1.05    0.32
  -5   1  -1    0.58    0.22
  -6   1  -1    1.48    0.43
  -6   1  -1    1.15    0.29
   6  -1   1    1.40    0.42
  -7   1  -1    1.47    0.32
  -7   1  -1    1.13    0.43
   7  -1   1    0.75    0.44
  -8   1  -1    2.74    0.63
   8  -1   1    2.10    0.60
  -9   1  -1    0.28    0.41
   9  -1   1    0.82    0.50
 -10   1  -1    0.10    0.45
  10  -1   1    0.01    0.47
 -11   1  -1    2.11    0.73
  11  -1   1    3.05    0.81
  11   0  -1    1.16    0.65
 -11   0   1    1.80    0.64
  10   0  -1    9.68    1.22
 -10   0   1   15.67    1.21
   9   0  -1    1.48    0.58
  -9   0   1    0.87    0.46
   8   0  -1    0.39    0.44
  -8   0   1    2.15    0.50
   7   0  -1    1.46    0.35
  -7   0   1    1.23    0.40
  -7   0   1    1.31    0.45
   6   0  -1   26.68    1.00
  -6   0   1   27.21    1.15
  -6   0   1   27.73    1.26
   5   0  -1   11.83    0.58
  -5   0   1   11.31    0.66
  -5   0   1   10.36    0.69
   4   0  -1   15.75    0.61
  -4   0   1   15.06    0.75
  -4   0   1   13.59    0.65
   3   0  -1    5.77    0.35
  -3   0   1    5.70    0.35
  -3   0   1    5.60    0.41
   2   0  -1  519.94   10.38
  -2   0   1  524.02   10.67
  -2   0   1  497.15   11.08
   1   0  -1   29.19    0.71
  -1   0   1   27.52    0.76
  -1   0   1   29.02    0.67
   0   0  -1    9.25    0.24
   0   0  -1    8.96    0.26
  -1   0  -1  157.31    3.19
  -1   0  -1  155.04    3.32
   1   0   1  154.95    3.41
  -2   0  -1  630.75   12.91
  -2   0  -1  625.65   13.39
   2   0   1  652.24   13.93
  -3   0  -1  111.18    2.47
  -3   0  -1  115.57    2.73
   3   0   1  114.73    2.84
  -4   0  -1   60.23    1.47
  -4   0  -1   60.25    1.74
   4   0   1   58.88    1.83
  -5   0  -1    7.90    0.42
  -5   0  -1    7.42    0.57
   5   0   1    7.76    0.68
  -6   0  -1    0.32    0.30
  -6   0  -1    0.15    0.20
   6   0   1   -0.07    0.38
  -7   0  -1    9.76    0.82
   7   0   1   11.55    0.61
   7   0   1   12.13    0.96
  -8   0  -1   -0.18    0.32
   8   0   1    0.17    0.40
  -9   0  -1    2.85    0.70
   9   0   1    4.11    0.84
 -10   0  -1    1.65    0.59
  10   0   1    0.09    0.52
 -11   0  -1    4.08    0.87
  11   0   1    2.95    0.85
  11  -1  -1    1.28    0.63
 -11   1   1    0.09    0.44
  10  -1  -1    1.22    0.65
 -10   1   1    0.39    0.47
   9  -1  -1    1.53    0.55
  -9   1   1    1.82    0.53
   8  -1  -1    2.22    0.43
  -8   1   1    1.70    0.47
  -8   1   1    1.69    0.50
   7  -1  -1   12.55    0.75
  -7   1   1   11.86    0.82
  -7   1   1   11.83    0.86
   6  -1  -1    0.71    0.31
  -6   1   1    0.86    0.36
  -6   1   1    0.35    0.32
  -5   1   1    1.76    0.30
  -5   1   1    1.74    0.39
  -5   1   1    1.50    0.34
  -4   1   1    0.57    0.21
  -4   1   1    0.57    0.24
  -4   1   1    0.49    0.19
  -3   1   1    1.55    0.23
  -3   1   1    1.63    0.28
  -3   1   1    1.50    0.24
  -2   1   1   59.36    1.45
  -2   1   1   58.63    1.39
  -2   1   1   60.38    1.53
   1  -1  -1    2.27    0.16
  -1   1   1    1.67    0.19
  -1   1   1    1.42    0.17
   0  -1  -1   14.43    0.40
   0   1   1   15.38    0.41
   0   1   1   14.69    0.47
  -1  -1  -1  114.09    2.35
  -1  -1  -1  115.00    2.56
   1   1   1  120.62    2.36
  -2  -1  -1   17.21    0.64
  -2  -1  -1   16.50    0.39
   2   1   1   17.06    0.71
   2   1   1   17.33    0.40
  -3  -1  -1    3.68    0.40
  -3  -1  -1    3.37    0.18
   3   1   1    3.62    0.44
  -4  -1  -1    3.68    0.46
   4   1   1    4.02    0.55
  -5  -1  -1   -0.15    0.20
   5   1   1    0.25    0.33
   5   1   1    0.03    0.15
  -6  -1  -1    2.91    0.50
   6   1   1    3.48    0.35
   6   1   1    3.00    0.59
  -7  -1  -1    4.36    0.64
   7   1   1    4.28    0.73
  -8  -1  -1    2.63    0.62
   8   1   1    2.78    0.70
  -9  -1  -1    1.46    0.53
   9   1   1   -0.09    0.47
 -10  -1  -1    0.15    0.46
  10   1   1    0.35    0.59
 -11  -1  -1    0.83    0.54
  11   1   1    1.16    0.65
  11  -2  -1    1.33    0.64
  10  -2  -1    1.81    0.66
 -10   2   1    1.16    0.53
   9  -2  -1    0.80    0.47
  -9   2   1    0.97    0.47
   8  -2  -1    3.69    0.55
  -8   2   1    3.39    0.65
  -8   2   1    4.26    0.66
   7  -2  -1    0.62    0.33
  -7   2   1    0.92    0.36
  -7   2   1    0.74    0.34
  -6   2   1   48.54    1.56
  -6   2   1   48.18    1.73
  -6   2   1   49.92    1.65
  -5   2   1    2.80    0.46
  -5   2   1    2.41    0.40
  -5   2   1    3.63    0.44
  -4   2   1   19.71    0.79
  -4   2   1   19.07    0.76
  -4   2   1   19.18    0.82
  -3   2   1    1.05    0.25
  -3   2   1    0.95    0.21
  -3   2   1    1.25    0.24
   2  -2  -1   18.93    0.66
  -2   2   1   18.88    0.67
  -2   2   1   18.80    0.66
   1  -2  -1  100.13    2.21
  -1   2   1  100.24    2.25
  -1   2   1   98.94    2.32
   0  -2  -1   10.45    0.41
   0   2   1   10.99    0.39
   0   2   1   10.85    0.46
  -1  -2  -1    6.50    0.37
   1   2   1    6.06    0.46
   1   2   1    5.87    0.23
  -2  -2  -1   18.94    0.70
   2   2   1   16.98    0.73
  -3  -2  -1   11.66    0.61
   3   2   1   11.63    0.69
  -4  -2  -1   85.83    2.33
   4   2   1   84.39    2.46
  -5  -2  -1    1.54    0.39
   5   2   1    1.82    0.52
  -6  -2  -1   11.55    0.82
   6   2   1   12.22    0.98
  -7  -2  -1    0.15    0.29
   7   2   1   -0.09    0.40
  -8  -2  -1    1.46    0.47
   8   2   1    0.45    0.44
  -9  -2  -1    1.05    0.46
   9   2   1    1.79    0.68
 -10  -2  -1   -0.07    0.44
  10   2   1    0.20    0.55
 -11  -2  -1    0.86    0.58
  11   2   1    0.30    0.63
  11  -3  -1    0.28    0.52
  10  -3  -1    1.99    0.63
 -10   3   1    2.29    0.65
   9  -3  -1    1.25    0.45
  -9   3   1    1.61    0.55
  -9   3   1    2.08    0.60
   8  -3  -1   -0.08    0.30
  -8   3   1   -0.22    0.27
  -8   3   1    0.02    0.32
  -7   3   1    0.32    0.28
  -7   3   1    0.86    0.37
  -7   3   1    0.77    0.35
  -6   3   1   -0.16    0.23
  -6   3   1    0.30    0.29
  -6   3   1    0.04    0.24
  -5   3   1    6.92    0.56
  -5   3   1    8.35    0.60
  -5   3   1    7.74    0.56
  -4   3   1   21.46    0.88
  -4   3   1   21.45    0.85
  -4   3   1   23.49    0.93
   3  -3  -1   52.67    1.50
  -3   3   1   53.13    1.51
  -3   3   1   53.68    1.54
   2  -3  -1   42.58    1.20
  -2   3   1   41.59    1.22
  -2   3   1   43.11    1.21
   1  -3  -1    7.19    0.43
  -1   3   1    7.51    0.42
  -1   3   1    8.04    0.42
   0  -3  -1  158.17    3.52
   0   3   1  157.81    3.65
   0   3   1  161.86    3.43
  -1  -3  -1   11.56    0.54
   1   3   1   13.65    0.65
   1   3   1   11.87    0.41
  -2  -3  -1  100.07    2.44
   2   3   1   97.68    2.54
   2   3   1   95.88    2.03
  -3  -3  -1   15.71    0.72
   3   3   1   14.61    0.79
  -4  -3  -1   24.37    1.04
   4   3   1   24.88    1.16
  -5  -3  -1   10.59    0.74
   5   3   1    9.44    0.93
  -6  -3  -1   31.09    1.38
   6   3   1   33.80    1.59
  -7  -3  -1    0.15    0.31
   7   3   1    0.64    0.49
  -8  -3  -1   13.41    1.02
   8   3   1   12.33    1.10
  -9  -3  -1    0.71    0.46
   9   3   1   -0.20    0.46
 -10  -3  -1    5.49    0.91
  10   3   1    5.57    1.10
  11  -4  -1    1.64    0.59
  10  -4  -1    3.95    0.83
   9  -4  -1    1.22    0.48
  -9   4   1    0.41    0.40
  -9   4   1    0.94    0.48
  -8   4   1    2.65    0.53
  -8   4   1    3.39    0.61
  -8   4   1    3.69    0.65
  -7   4   1    0.26    0.31
  -7   4   1    0.44    0.33
  -7   4   1   -0.10    0.25
  -6   4   1    7.71    0.63
  -6   4   1    7.00    0.71
  -6   4   1    7.50    0.71
   5  -4  -1    0.24    0.35
  -5   4   1    0.69    0.32
  -5   4   1   -0.04    0.21
   4  -4  -1    0.22    0.30
  -4   4   1    0.18    0.21
  -4   4   1   -0.03    0.22
   3  -4  -1    2.56    0.41
  -3   4   1    1.65    0.32
  -3   4   1    2.05    0.31
   2  -4  -1   39.43    1.19
  -2   4   1   36.43    1.20
  -2   4   1   37.49    1.15
   1  -4  -1   24.03    0.85
  -1   4   1   21.64    0.79
  -1   4   1   23.16    0.82
   0  -4  -1   11.18    0.56
   0   4   1   11.65    0.58
   0   4   1   11.04    0.50
  -1  -4  -1    1.00    0.25
   1   4   1    1.28    0.32
   1   4   1    1.06    0.18
  -2  -4  -1   43.78    1.39
   2   4   1   44.99    1.07
   2   4   1   45.61    1.48
  -3  -4  -1    5.81    0.48
   3   4   1    5.32    0.61
  -4  -4  -1    2.47    0.43
   4   4   1    2.64    0.54
  -5  -4  -1    0.65    0.34
   5   4   1    0.77    0.45
  -6  -4  -1    5.00    0.69
   6   4   1    4.37    0.72
  -7  -4  -1    1.23    0.44
   7   4   1    1.59    0.63
  -8  -4  -1    0.95    0.43
   8   4   1    0.46    0.55
  -9  -4  -1    0.69    0.47
   9   4   1    1.28    0.68
 -10  -4  -1    0.59    0.48
  10   4   1    1.20    0.71
  10  -5  -1    0.71    0.45
  10  -5  -1    1.21    0.56
   9  -5  -1    7.05    0.96
   9  -5  -1    6.21    0.88
  -9   5   1    6.24    0.83
   8  -5  -1    1.46    0.56
  -8   5   1    1.60    0.46
  -8   5   1    1.58    0.47
   7  -5  -1   13.31    0.97
  -7   5   1   14.35    0.95
  -7   5   1   13.30    0.88
   6  -5  -1    1.19    0.44
  -6   5   1    1.08    0.34
  -6   5   1    1.15    0.37
   5  -5  -1   -0.25    0.37
  -5   5   1   -0.01    0.22
  -5   5   1    0.45    0.33
   4  -5  -1    6.62    0.69
  -4   5   1    5.95    0.49
  -4   5   1    5.94    0.66
   3  -5  -1    0.71    0.34
  -3   5   1    0.08    0.19
  -3   5   1    0.34    0.25
   2  -5  -1    4.83    0.52
  -2   5   1    4.98    0.40
  -2   5   1    4.55    0.50
   1  -5  -1  118.28    2.89
  -1   5   1  116.70    2.89
  -1   5   1  118.00    2.85
   0  -5  -1  132.67    3.21
   0   5   1  135.65    3.09
   0   5   1  131.03    3.26
  -1  -5  -1    1.60    0.33
   1   5   1    1.26    0.36
   1   5   1    1.72    0.25
  -2  -5  -1    1.02    0.32
   2   5   1    1.29    0.20
   2   5   1    1.37    0.45
  -3  -5  -1   31.44    1.24
   3   5   1   33.27    0.81
   3   5   1   31.57    1.36
  -4  -5  -1    1.05    0.37
   4   5   1    0.99    0.51
  -5  -5  -1    9.94    0.79
   5   5   1    9.97    0.89
  -6  -5  -1    0.11    0.29
   6   5   1   -0.30    0.45
  -7  -5  -1    2.33    0.55
   7   5   1    2.99    0.76
  -8  -5  -1    2.06    0.59
   8   5   1    2.98    0.82
  -9  -5  -1    0.63    0.47
   9   5   1    0.01    0.63
 -10  -5  -1    7.05    1.06
  10   5   1    7.28    1.24
  10  -6  -1   15.65    1.26
  -9   6   1    2.86    0.66
   8  -6  -1    1.16    0.53
  -8   6   1    1.62    0.49
  -8   6   1    0.98    0.42
   7  -6  -1    0.56    0.47
  -7   6   1    0.29    0.35
  -7   6   1    0.43    0.32
   6  -6  -1    1.63    0.52
  -6   6   1    1.01    0.44
  -6   6   1    0.75    0.32
   5  -6  -1    0.51    0.43
  -5   6   1    0.43    0.28
  -5   6   1    0.94    0.41
   4  -6  -1    7.76    0.78
  -4   6   1    7.29    0.54
  -4   6   1    8.38    0.71
   3  -6  -1    3.36    0.54
  -3   6   1    3.65    0.51
  -3   6   1    3.11    0.41
   2  -6  -1    2.30    0.46
  -2   6   1    1.97    0.37
  -2   6   1    2.30    0.36
   1  -6  -1    0.28    0.28
  -1   6   1    0.45    0.27
  -1   6   1   -0.06    0.18
   0  -6  -1   13.28    0.75
   0   6   1   13.02    0.76
   0   6   1   12.78    0.65
  -1  -6  -1    1.06    0.34
   1   6   1    1.04    0.40
   1   6   1    1.15    0.25
  -2  -6  -1   15.20    0.85
   2   6   1   14.33    0.94
   2   6   1   14.10    0.58
  -3  -6  -1    0.50    0.32
   3   6   1    0.42    0.48
   3   6   1    0.64    0.17
  -4  -6  -1    1.30    0.37
   4   6   1    2.33    0.66
  -5  -6  -1    5.03    0.65
   5   6   1    4.94    0.82
  -6  -6  -1    0.21    0.28
   6   6   1    0.31    0.48
  -7  -6  -1    1.44    0.49
   7   6   1    1.34    0.65
  -8  -6  -1    2.18    0.56
   8   6   1    1.10    0.66
  -9  -6  -1   -0.04    0.33
   9   6   1    0.55    0.67
 -10  -6  -1    1.25    0.56
  10   6   1    0.56    0.67
  10  -7  -1    4.51    0.87
  -9   7   1    2.54    0.67
   8  -7  -1    0.38    0.52
  -8   7   1    1.26    0.55
   7  -7  -1   16.48    1.18
  -7   7   1   18.44    1.03
  -7   7   1   18.15    1.20
   6  -7  -1    0.35    0.45
  -6   7   1    1.06    0.38
  -6   7   1    0.49    0.43
   5  -7  -1    2.73    0.58
  -5   7   1    4.30    0.54
  -5   7   1    3.01    0.56
   4  -7  -1   16.03    0.98
  -4   7   1   16.48    0.83
  -4   7   1   16.43    0.99
   3  -7  -1    9.57    0.80
  -3   7   1    8.44    0.72
  -3   7   1    7.44    0.55
   2  -7  -1    8.79    0.76
  -2   7   1    8.98    0.67
  -2   7   1    8.77    0.59
   1  -7  -1   36.12    1.39
  -1   7   1   38.14    1.32
  -1   7   1   36.41    1.33
   0  -7  -1    1.60    0.41
   0   7   1    1.59    0.45
   0   7   1    1.59    0.34
  -1  -7  -1  160.86    4.02
   1   7   1  159.15    3.69
   1   7   1  155.93    4.07
  -2  -7  -1   14.94    0.92
   2   7   1   17.07    0.70
   2   7   1   15.48    1.04
  -3  -7  -1   13.82    0.91
   3   7   1   12.84    0.55
   3   7   1   13.41    1.07
  -4  -7  -1    2.56    0.52
   4   7   1    2.53    0.64
  -5  -7  -1    7.01    0.84
   5   7   1    5.91    0.93
  -6  -7  -1    1.46    0.51
   6   7   1    1.65    0.65
  -7  -7  -1    0.03    0.33
   7   7   1   -0.50    0.52
  -8  -7  -1    2.07    0.59
   8   7   1    2.09    0.79
  -9  -7  -1   -0.03    0.39
   9   7   1    0.51    0.66
  -9   8   1    2.77    0.73
  -8   8   1    3.46    0.78
   7  -8  -1   13.06    1.10
  -7   8   1   15.37    1.18
   6  -8  -1    5.55    0.84
  -6   8   1    4.77    0.80
   5  -8  -1    7.99    0.91
  -5   8   1    8.96    0.98
  -5   8   1    6.66    0.59
   4  -8  -1    4.10    0.68
  -4   8   1    1.79    0.47
  -4   8   1    3.65    0.48
   3  -8  -1   16.29    1.05
  -3   8   1   17.27    1.01
  -3   8   1   16.55    0.83
   2  -8  -1    0.22    0.39
  -2   8   1    0.18    0.26
  -2   8   1    0.16    0.26
   1  -8  -1    2.85    0.57
  -1   8   1    1.41    0.40
  -1   8   1    1.08    0.37
   0  -8  -1   14.59    0.93
   0   8   1   14.98    0.82
   0   8   1   13.65    0.89
  -1  -8  -1   81.65    2.55
   1   8   1   84.46    2.60
   1   8   1   86.47    2.30
  -2  -8  -1   25.05    1.24
   2   8   1   25.89    1.36
   2   8   1   23.73    0.93
  -3  -8  -1    5.06    0.70
   3   8   1    6.07    0.89
  -4  -8  -1   26.87    1.37
   4   8   1   27.79    1.55
  -5  -8  -1    1.67    0.50
   5   8   1    0.40    0.60
  -6  -8  -1   -0.41    0.26
   6   8   1    0.49    0.61
  -7  -8  -1    1.05    0.47
   7   8   1    2.33    0.80
  -8  -8  -1    1.78    0.59
   8   8   1    2.77    0.93
  -9  -8  -1    1.81    0.65
   9   8   1    2.30    0.91
  -9   9   1    1.98    0.68
  -8   9   1    1.89    0.69
  -7   9   1    0.54    0.49
   6  -9  -1    1.02    0.57
  -6   9   1    0.60    0.46
   5  -9  -1   21.41    1.31
  -5   9   1   19.82    1.29
   4  -9  -1    5.42    0.81
  -4   9   1    4.32    0.73
  -4   9   1    5.08    0.58
   3  -9  -1    2.19    0.59
  -3   9   1    0.90    0.40
  -3   9   1    2.88    0.47
   2  -9  -1    2.17    0.57
  -2   9   1    2.85    0.47
  -2   9   1    2.17    0.50
   1  -9  -1    0.49    0.40
  -1   9   1    0.24    0.30
  -1   9   1    0.30    0.32
   0  -9  -1    3.18    0.58
   0   9   1    3.34    0.60
   0   9   1    2.32    0.45
  -1  -9  -1    3.01    0.60
   1   9   1    2.98    0.62
   1   9   1    2.54    0.44
  -2  -9  -1   12.21    0.92
   2   9   1   13.52    0.73
   2   9   1   13.45    1.07
  -3  -9  -1    4.56    0.72
   3   9   1    3.62    0.75
  -4  -9  -1    1.22    0.46
   4   9   1    1.83    0.73
  -5  -9  -1    0.99    0.45
   5   9   1    1.30    0.68
  -6  -9  -1    0.75    0.47
   6   9   1    0.67    0.67
  -7  -9  -1    0.99    0.50
   7   9   1    1.09    0.77
  -8  -9  -1    1.10    0.54
   8   9   1    1.22    0.84
  -8  10   1   -0.18    0.43
  -7  10   1    1.05    0.61
   6 -10  -1   -0.07    0.57
  -6  10   1    0.51    0.49
   5 -10  -1    0.70    0.55
  -5  10   1    0.82    0.49
   4 -10  -1    1.43    0.57
  -4  10   1    1.58    0.53
   3 -10  -1    0.20    0.45
  -3  10   1   -0.09    0.32
   2 -10  -1    3.37    0.68
  -2  10   1    2.25    0.45
  -2  10   1    2.85    0.58
   1 -10  -1    5.89    0.82
  -1  10   1    5.69    0.71
  -1  10   1    6.11    0.71
   0 -10  -1    0.91    0.46
   0  10   1   -0.18    0.38
   0  10   1    0.20    0.30
  -1 -10  -1    4.58    0.73
   1  10   1    3.83    0.74
   1  10   1    4.75    0.61
  -2 -10  -1    1.52    0.53
   2  10   1    1.47    0.64
   2  10   1    1.85    0.39
  -3 -10  -1    0.37    0.42
   3  10   1    0.50    0.61
  -4 -10  -1    2.62    0.65
   4  10   1    2.84    0.80
  -5 -10  -1    0.69    0.48
   5  10   1    2.42    0.85
  -6 -10  -1    1.09    0.52
   6  10   1    1.93    0.84
  -7 -10  -1    1.73    0.63
   7  10   1    0.96    0.82
  -8 -10  -1    0.62    0.50
   8  10   1   -0.58    0.74
  -7  11   1    1.66    0.65
  -6  11   1    2.45    0.69
   5 -11  -1   -0.59    0.51
  -5  11   1    0.21    0.41
   4 -11  -1    0.05    0.51
  -4  11   1    0.61    0.45
   3 -11  -1    0.20    0.49
  -3  11   1    1.01    0.47
   2 -11  -1    1.61    0.57
  -2  11   1    0.97    0.45
   1 -11  -1   -0.16    0.38
  -1  11   1    0.35    0.36
   0 -11  -1    2.05    0.58
   0  11   1    2.46    0.60
   0  11   1    3.68    0.59
  -1 -11  -1    2.24    0.64
   1  11   1    1.76    0.45
   1  11   1    1.49    0.61
  -2 -11  -1   -0.14    0.39
   2  11   1    0.86    0.63
  -3 -11  -1    2.97    0.70
   3  11   1    3.31    0.88
  -4 -11  -1    2.46    0.65
   4  11   1    0.79    0.74
  -5 -11  -1    5.78    0.94
   5  11   1    4.62    1.09
  -6 -11  -1    0.02    0.40
   6  11   1    0.72    0.79
  -7 -11  -1    0.99    0.56
   7  11   1    0.73    0.84
  -6  12   1    5.97    1.05
  -5  12   1    0.00    0.45
   4 -12  -1   -0.41    0.49
  -4  12   1    0.92    0.53
   3 -12  -1    1.76    0.70
  -3  12   1    2.31    0.66
   2 -12  -1   -0.30    0.40
  -2  12   1    0.24    0.38
   1 -12  -1    0.40    0.48
  -1  12   1    0.44    0.41
   0 -12  -1    1.42    0.62
   0  12   1    1.66    0.49
  -1 -12  -1    0.61    0.51
   1  12   1    0.79    0.37
   1  12   1   -0.97    0.46
  -2 -12  -1    0.15    0.43
   2  12   1   -0.03    0.64
  -3 -12  -1   -0.16    0.40
   3  12   1    0.46    0.70
  -4 -12  -1   -0.14    0.40
   4  12   1    0.04    0.75
  -5 -12  -1    3.33    0.79
   5  12   1    3.67    1.06
  -6 -12  -1    0.02    0.42
   6  12   1    0.09    0.80
  -5  13   1   -0.24    0.43
   4 -13  -1    1.69    0.78
  -4  13   1    1.49    0.64
   3 -13  -1   -0.16    0.49
  -3  13   1   -0.27    0.38
   2 -13  -1    0.51    0.56
  -2  13   1    0.06    0.42
   1 -13  -1    2.18    0.71
  -1  13   1    2.12    0.60
   0 -13  -1    4.55    0.90
   0  13   1    2.56    0.63
  -1 -13  -1    0.34    0.51
  -2 -13  -1    1.31    0.63
  -3 -13  -1    0.74    0.56
  -4 -13  -1    2.00    0.70
   4  13   1    2.03    0.91
  -5 -13  -1    0.34    0.51
   5  13   1   -0.85    0.77
  -4  14   1   -0.12    0.41
   3 -14  -1   -0.13    0.52
  -3  14   1    0.08    0.45
   2 -14  -1    0.87    0.65
  -2  14   1    1.71    0.64
   1 -14  -1   -0.20    0.55
  -1  14   1    0.06    0.44
   0 -14  -1    1.28    0.65
  -1 -14  -1    3.56    0.88
  -2 -14  -1    0.35    0.51
  -3 -14  -1    7.26    1.14
  -3 -14   2   -0.19    0.49
  -2 -14   2    0.28    0.57
  -1 -14   2    2.50    0.78
   0  14  -2    7.81    1.02
   0 -14   2    6.94    1.17
  -1  14  -2   -0.34    0.39
   1 -14   2   -0.13    0.54
  -2  14  -2    0.22    0.51
   2 -14   2    1.04    0.73
  -3  14  -2    2.55    0.70
   3 -14   2    1.92    0.82
  -4  14  -2    0.42    0.46
   4 -14   2    0.23    0.60
  -5 -13   2   -0.12    0.47
  -4 -13   2    0.33    0.53
  -3 -13   2    2.01    0.71
  -2 -13   2    1.35    0.70
   1  13  -2    0.19    0.36
  -1 -13   2    0.27    0.52
   0  13  -2    0.15    0.42
   0 -13   2    0.32    0.54
  -1  13  -2    2.48    0.67
   1 -13   2    2.90    0.81
  -2  13  -2    2.97    0.68
   2 -13   2    1.69    0.75
  -3  13  -2    0.45    0.48
   3 -13   2   -1.10    0.52
  -4  13  -2    0.25    0.48
   4 -13   2    1.33    0.74
  -5  13  -2    1.79    0.65
   5 -13   2   -0.41    0.59
   6  12  -2    0.47    0.79
  -6 -12   2   -0.43    0.40
   5  12  -2   -0.03    0.67
  -5 -12   2    0.24    0.47
  -4 -12   2    1.22    0.58
  -3 -12   2    0.09    0.46
  -2 -12   2   -0.25    0.44
   1  12  -2    0.38    0.40
  -1 -12   2    1.00    0.58
   0  12  -2    0.25    0.36
   0 -12   2    0.49    0.54
  -1  12  -2    1.34    0.49
   1 -12   2    1.07    0.59
  -2  12  -2    0.96    0.47
   2 -12   2    0.89    0.62
  -3  12  -2    0.26    0.41
   3 -12   2    0.00    0.57
  -4  12  -2    0.16    0.44
   4 -12   2    0.48    0.60
  -5  12  -2    2.94    0.74
   5 -12   2    4.83    1.02
  -6  12  -2    0.25    0.49
   6 -12   2   -0.24    0.62
   7  11  -2    0.27    0.74
  -7 -11   2    0.11    0.45
   6  11  -2    1.60    0.83
  -6 -11   2    1.77    0.61
   5  11  -2   -0.46    0.57
  -5 -11   2   -0.10    0.38
   4  11  -2    9.27    1.17
  -4 -11   2    8.66    1.13
   3  11  -2    2.12    0.75
  -3 -11   2    2.36    0.69
   2  11  -2    0.32    0.56
   2  11  -2    0.60    0.35
  -2 -11   2   -0.09    0.44
   1  11  -2    0.43    0.32
  -1 -11   2    0.49    0.44
   0  11  -2    0.23    0.34
   0 -11   2    0.87    0.50
  -1  11  -2   -0.30    0.30
   1 -11   2    0.04    0.50
  -2  11  -2    0.34    0.38
   2 -11   2    0.84    0.57
  -3  11  -2    3.31    0.67
   3 -11   2    3.47    0.81
  -4  11  -2    0.05    0.34
   4 -11   2    0.73    0.58
  -5  11  -2    2.45    0.68
   5 -11   2    2.57    0.80
  -6  11  -2   -0.42    0.29
   6 -11   2    0.43    0.62
  -7  11  -2    0.18    0.46
   7 -11   2    0.67    0.68
   8  10  -2    1.53    0.76
  -8 -10   2    0.08    0.43
   7  10  -2    1.25    0.72
  -7 -10   2    1.84    0.64
   6  10  -2    4.51    0.94
  -6 -10   2    4.26    0.82
   5  10  -2    0.60    0.62
  -5 -10   2    0.60    0.48
   4  10  -2    0.33    0.53
  -4 -10   2    0.34    0.39
   3  10  -2    0.92    0.59
  -3 -10   2    2.21    0.62
   2  10  -2   -0.20    0.44
   2  10  -2    0.09    0.27
  -2 -10   2    0.31    0.42
   1  10  -2    0.74    0.35
   1  10  -2   -0.07    0.41
  -1 -10   2    0.45    0.47
   0  10  -2    5.48    0.69
   0 -10   2    9.98    1.11
  -1  10  -2    0.44    0.35
   1 -10   2   -0.06    0.44
  -2  10  -2    0.42    0.35
   2 -10   2   -0.01    0.42
  -3  10  -2    0.58    0.37
   3 -10   2   -0.06    0.47
  -4  10  -2    0.80    0.47
   4 -10   2    0.79    0.58
  -5  10  -2   -0.20    0.35
   5 -10   2   -0.09    0.54
  -6  10  -2    0.46    0.48
   6 -10   2    1.04    0.66
  -7  10  -2    1.00    0.56
   7 -10   2    0.96    0.72
  -8  10  -2    0.76    0.56
   8 -10   2    0.02    0.62
   8   9  -2    0.03    0.57
  -8  -9   2    1.29    0.53
  -7  -9   2    0.38    0.46
   6   9  -2    0.51    0.52
  -6  -9   2    0.39    0.42
   5   9  -2    0.91    0.58
  -5  -9   2    1.04    0.50
   4   9  -2    5.57    0.84
  -4  -9   2    8.00    0.98
   3   9  -2   12.00    0.72
   3   9  -2   12.13    0.98
  -3  -9   2   13.12    1.01
   2   9  -2   21.44    1.18
   2   9  -2   23.77    1.04
  -2  -9   2   21.49    1.26
   1   9  -2    0.61    0.32
   1   9  -2   -0.11    0.38
  -1  -9   2    0.23    0.42
   0   9  -2   37.24    1.32
   0   9  -2   41.30    1.54
   0  -9   2   39.27    1.73
  -1   9  -2    1.46    0.44
   1  -9   2    1.18    0.54
  -2   9  -2   42.79    1.69
   2  -9   2   42.97    1.85
  -3   9  -2   -0.05    0.31
   3  -9   2    0.01    0.49
  -4   9  -2    2.27    0.53
   4  -9   2    3.14    0.72
  -5   9  -2    0.48    0.35
   5  -9   2    0.62    0.52
  -6   9  -2    0.31    0.43
   6  -9   2   -0.31    0.47
  -7   9  -2    0.30    0.43
   7  -9   2    1.02    0.61
  -8   9  -2    1.62    0.62
   8  -9   2    1.12    0.69
  -9   9  -2    0.02    0.43
   9  -9   2    0.36    0.61
   9   8  -2    0.00    0.61
  -9  -8   2    0.00    0.41
   8   8  -2    0.87    0.66
  -8  -8   2    0.83    0.45
   7   8  -2   -0.06    0.54
  -7  -8   2    0.20    0.36
   6   8  -2    2.86    0.69
  -6  -8   2    2.06    0.58
   5   8  -2    0.00    0.44
  -5  -8   2    0.25    0.36
   4   8  -2    1.02    0.49
  -4  -8   2    0.43    0.38
   3   8  -2   12.38    0.94
   3   8  -2   15.53    0.74
  -3  -8   2   14.71    1.03
   2   8  -2    0.45    0.26
   2   8  -2    0.20    0.45
  -2  -8   2    0.33    0.36
   1   8  -2   14.12    0.86
   1   8  -2   14.74    0.82
  -1  -8   2   14.68    1.03
   0   8  -2    1.74    0.42
   0   8  -2    2.54    0.45
   0  -8   2    2.17    0.59
  -1   8  -2    5.16    0.42
  -1   8  -2    4.47    0.61
   1  -8   2    5.59    0.79
  -2   8  -2    0.58    0.20
  -2   8  -2    0.94    0.39
   2  -8   2    0.96    0.50
  -3   8  -2    6.84    0.77
   3  -8   2    7.96    0.93
  -4   8  -2   11.40    0.86
   4  -8   2   12.00    1.04
  -5   8  -2    1.74    0.53
   5  -8   2    1.36    0.57
  -6   8  -2    0.13    0.39
   6  -8   2   -0.36    0.43
  -7   8  -2    3.65    0.72
   7  -8   2    4.32    0.87
  -8   8  -2    0.36    0.42
   8  -8   2    0.09    0.52
  -9   8  -2    2.99    0.76
   9  -8   2    1.68    0.74
   9   7  -2    1.13    0.67
  -9  -7   2    0.80    0.46
   8   7  -2   -0.48    0.52
  -8  -7   2   -0.09    0.37
   7   7  -2    1.75    0.60
  -7  -7   2    0.89    0.47
   6   7  -2    5.15    0.82
  -6  -7   2    5.11    0.74
   5   7  -2    1.30    0.50
  -5  -7   2    1.29    0.44
   4   7  -2   -0.23    0.35
   4   7  -2    0.25    0.20
  -4  -7   2    0.16    0.32
   3   7  -2   -0.06    0.20
   3   7  -2   -0.20    0.40
  -3  -7   2    0.49    0.36
   2   7  -2   27.40    1.01
   2   7  -2   25.40    1.15
  -2  -7   2   27.23    1.28
   1   7  -2    4.77    0.53
   1   7  -2    5.69    0.60
  -1  -7   2    4.20    0.61
   0   7  -2   11.27    0.70
   0   7  -2   13.35    0.66
   0  -7   2   11.79    0.88
  -1   7  -2    2.50    0.46
  -1   7  -2    2.69    0.31
   1  -7   2    1.98    0.52
  -2   7  -2   44.50    1.15
  -2   7  -2   42.41    1.57
   2  -7   2   44.46    1.71
  -3   7  -2    3.04    0.51
  -3   7  -2    3.87    0.27
   3  -7   2    4.62    0.74
  -4   7  -2    4.20    0.60
   4  -7   2    3.95    0.73
  -5   7  -2    8.67    0.91
   5  -7   2    7.25    0.93
  -6   7  -2    4.55    0.70
   6  -7   2    5.54    0.85
  -7   7  -2    0.15    0.37
   7  -7   2    0.59    0.50
  -8   7  -2    0.89    0.43
   8  -7   2    0.48    0.56
  -9   7  -2    0.16    0.42
   9  -7   2   -0.19    0.56
 -10   7  -2    1.80    0.62
  10  -7   2    2.36    0.81
  10   6  -2    0.62    0.66
 -10  -6   2    1.54    0.56
   9   6  -2    0.79    0.68
  -9  -6   2    0.61    0.45
   8   6  -2    0.49    0.55
  -8  -6   2   -0.12    0.32
   7   6  -2   13.96    1.17
  -7  -6   2   14.37    1.03
   6   6  -2    1.22    0.55
  -6  -6   2    2.47    0.53
   5   6  -2    1.71    0.49
  -5  -6   2    1.57    0.42
   4   6  -2    0.23    0.19
   4   6  -2    0.08    0.36
  -4  -6   2    0.25    0.33
   3   6  -2    7.11    0.74
   3   6  -2    7.16    0.45
  -3  -6   2    7.90    0.79
   2   6  -2    2.22    0.44
   2   6  -2    2.35    0.33
  -2  -6   2    2.79    0.51
   1   6  -2    2.61    0.36
   1   6  -2    3.61    0.45
  -1  -6   2    2.71    0.47
   0   6  -2    2.15    0.36
   0   6  -2    3.04    0.38
   0  -6   2    2.48    0.48
  -1   6  -2   34.55    1.25
  -1   6  -2   35.96    0.97
   1  -6   2   33.97    1.37
  -2   6  -2    3.58    0.48
  -2   6  -2    3.49    0.23
   2  -6   2    4.00    0.63
  -3   6  -2    6.03    0.69
  -3   6  -2    6.30    0.33
   3  -6   2    8.01    0.88
  -4   6  -2    3.14    0.33
  -4   6  -2    4.05    0.60
   4  -6   2    3.12    0.67
  -5   6  -2   10.66    0.57
  -5   6  -2   10.30    0.77
   5  -6   2   11.61    0.96
  -6   6  -2    5.59    0.76
  -6   6  -2    5.01    0.53
   6  -6   2    4.07    0.73
  -7   6  -2    4.55    0.70
   7  -6   2    3.75    0.76
  -8   6  -2    0.25    0.37
   8  -6   2    0.74    0.54
  -9   6  -2   -0.34    0.36
   9  -6   2    0.52    0.58
  10  -6   2    0.61    0.58
  10   5  -2    0.24    0.57
 -10  -5   2    0.68    0.45
   9   5  -2    5.67    1.07
  -9  -5   2    5.69    0.86
   8   5  -2    2.18    0.69
  -8  -5   2    3.31    0.62
   7   5  -2    9.02    1.08
  -7  -5   2    9.62    0.82
   6   5  -2   -0.54    0.36
  -6  -5   2    0.14    0.29
   5   5  -2   10.26    0.86
   5   5  -2   11.71    0.49
  -5  -5   2   11.23    0.79
   4   5  -2    1.85    0.50
   4   5  -2    0.90    0.22
  -4  -5   2    1.01    0.34
   3   5  -2    3.13    0.50
   3   5  -2    3.94    0.36
  -3  -5   2    2.61    0.44
   2   5  -2   48.09    1.53
   2   5  -2   51.23    1.37
  -2  -5   2   50.31    1.63
   1   5  -2   12.61    0.59
   1   5  -2   12.65    0.61
  -1  -5   2   11.96    0.70
   0   5  -2   83.78    2.05
   0   5  -2   87.06    2.18
   0  -5   2   84.56    2.34
  -1   5  -2    0.01    0.11
  -1   5  -2   -0.07    0.19
   1  -5   2    0.03    0.29
  -2   5  -2    0.03    0.18
  -2   5  -2    0.03    0.08
   2  -5   2   -0.33    0.29
  -3   5  -2    7.58    0.36
  -3   5  -2    7.42    0.59
   3  -5   2    8.80    0.83
  -4   5  -2    1.36    0.25
  -4   5  -2    0.85    0.35
   4  -5   2    1.27    0.49
  -5   5  -2   36.49    1.41
  -5   5  -2   34.24    1.16
   5  -5   2   35.67    1.56
  -6   5  -2   10.72    0.79
   6  -5   2   10.53    1.05
  -7   5  -2    1.07    0.40
   7  -5   2    0.68    0.35
   7  -5   2    1.20    0.54
  -8   5  -2    2.37    0.56
   8  -5   2    2.37    0.61
   8  -5   2    1.66    0.61
  -9   5  -2    0.94    0.44
   9  -5   2    0.70    0.57
  10  -5   2    2.89    0.84
  10   4  -2    2.01    0.74
 -10  -4   2    1.43    0.57
   9   4  -2    1.51    0.62
  -9  -4   2    2.12    0.58
   8   4  -2    0.57    0.46
  -8  -4   2    0.45    0.35
   7   4  -2    0.44    0.47
  -7  -4   2    0.66    0.35
   6   4  -2    4.95    0.76
  -6  -4   2    3.73    0.60
   5   4  -2    8.18    0.42
   5   4  -2    8.13    0.88
  -5  -4   2    7.64    0.61
   4   4  -2    1.38    0.42
   4   4  -2    1.19    0.22
  -4  -4   2    1.65    0.38
   3   4  -2   -0.06    0.15
   3   4  -2   -0.07    0.24
  -3  -4   2    0.06    0.20
   2   4  -2   53.99    1.38
   2   4  -2   53.66    1.58
  -2  -4   2   54.25    1.61
   1   4  -2   33.86    1.02
   1   4  -2   34.84    1.04
  -1  -4   2   34.68    1.17
   0   4  -2    0.11    0.15
   0   4  -2   -0.17    0.15
   0  -4   2    0.30    0.26
  -1   4  -2   44.28    1.30
  -1   4  -2   45.97    1.02
   1  -4   2   42.56    1.40
  -2   4  -2   30.76    0.78
  -2   4  -2   30.99    1.07
   2  -4   2   31.14    1.18
  -3   4  -2    0.31    0.22
  -3   4  -2    0.68    0.16
   3  -4   2    0.25    0.32
  -4   4  -2    1.33    0.33
  -4   4  -2    1.52    0.26
   4  -4   2    0.32    0.38
  -5   4  -2    4.70    0.60
  -5   4  -2    4.62    0.56
  -5   4  -2    4.72    0.48
  -6   4  -2   -0.11    0.29
  -6   4  -2    0.13    0.26
   6  -4   2    0.22    0.28
  -7   4  -2    1.24    0.48
  -7   4  -2    0.85    0.36
   7  -4   2    1.50    0.46
  -8   4  -2    0.49    0.44
  -8   4  -2    0.33    0.33
   8  -4   2    0.12    0.38
  -9   4  -2    3.15    0.73
  -9   4  -2    3.47    0.64
   9  -4   2    3.92    0.71
 -10   4  -2    2.53    0.79
  11   3  -2    2.45    0.78
 -11  -3   2    1.50    0.60
  10   3  -2    0.48    0.60
 -10  -3   2    0.06    0.36
   9   3  -2    5.58    1.00
  -9  -3   2    5.07    0.76
   8   3  -2    0.35    0.45
  -8  -3   2    0.34    0.33
   7   3  -2    0.59    0.49
  -7  -3   2    0.41    0.31
   6   3  -2    4.53    0.39
   6   3  -2    2.97    0.59
  -6  -3   2    4.74    0.61
   5   3  -2    4.47    0.37
   5   3  -2    3.81    0.63
  -5  -3   2    3.20    0.48
   4   3  -2   26.27    0.79
  -4  -3   2   25.72    1.02
  -4  -3   2   24.44    1.08
   3   3  -2   18.81    0.62
  -3  -3   2   18.86    0.80
  -3  -3   2   18.80    0.82
   2   3  -2    0.00    0.13
  -2  -3   2   -0.10    0.15
  -2  -3   2   -0.02    0.14
   1   3  -2   60.29    1.54
   1   3  -2   60.78    1.48
  -1  -3   2   59.38    1.61
   0   3  -2  227.42    4.78
   0   3  -2  220.26    4.76
   0  -3   2  223.23    4.91
  -1   3  -2   30.89    0.96
   1  -3   2   31.98    1.07
  -2   3  -2   20.45    0.57
  -2   3  -2   21.24    0.78
   2  -3   2   20.12    0.87
  -3   3  -2    1.46    0.29
  -3   3  -2    1.92    0.35
  -3   3  -2    1.82    0.24
  -4   3  -2    0.29    0.22
  -4   3  -2    0.53    0.20
  -4   3  -2    0.25    0.26
  -5   3  -2    2.04    0.46
  -5   3  -2    2.60    0.40
   5  -3   2    2.02    0.40
  -6   3  -2    8.52    0.75
  -6   3  -2    9.14    0.64
   6  -3   2    8.80    0.73
  -7   3  -2    0.77    0.32
  -7   3  -2    0.90    0.40
   7  -3   2    0.26    0.39
  -8   3  -2    8.18    0.98
  -8   3  -2    7.96    0.81
   8  -3   2    9.55    0.86
  -9   3  -2   -0.35    0.38
   9  -3   2   -0.09    0.41
 -10   3  -2   15.89    1.32
  10  -3   2   15.25    1.21
 -11   3  -2    1.12    0.68
  11   2  -2    4.93    1.01
 -11  -2   2    5.89    0.95
  10   2  -2   11.53    1.41
 -10  -2   2   10.12    1.14
   9   2  -2    0.60    0.56
  -9  -2   2    1.13    0.48
   8   2  -2    1.89    0.58
  -8  -2   2    2.40    0.56
   7   2  -2    5.76    0.78
  -7  -2   2    6.79    0.73
   6   2  -2   26.06    0.89
  -6  -2   2   22.24    1.07
  -6  -2   2   25.59    1.24
   5   2  -2   14.28    0.62
  -5  -2   2   14.02    0.83
  -5  -2   2   15.17    0.78
   4   2  -2   44.58    1.21
  -4  -2   2   44.78    1.40
  -4  -2   2   47.47    1.55
   3   2  -2    1.68    0.23
  -3  -2   2    1.59    0.27
  -3  -2   2    2.09    0.33
   2   2  -2   35.25    0.96
  -2  -2   2   38.63    1.12
  -2  -2   2   37.90    1.08
   1   2  -2   17.02    0.56
  -1  -2   2   16.33    0.56
  -1  -2   2   16.52    0.62
   0   2  -2   76.28    1.77
   0  -2   2   78.98    1.68
   0  -2   2   73.41    1.84
  -1   2  -2    0.67    0.18
   1  -2   2    0.77    0.27
   1  -2   2    0.76    0.08
   1  -2   2    0.95    0.11
  -2   2  -2   63.48    1.64
  -2   2  -2   68.33    1.74
   2  -2   2   66.35    1.59
  -3   2  -2   52.23    1.56
  -3   2  -2   51.88    1.43
   3  -2   2   53.61    1.46
  -4   2  -2   31.67    1.04
  -4   2  -2   31.72    1.19
   4  -2   2   31.72    1.13
  -5   2  -2    7.65    0.52
  -5   2  -2    7.48    0.65
   5  -2   2    6.70    0.60
  -6   2  -2    5.40    0.54
  -6   2  -2    3.83    0.58
   6  -2   2    6.52    0.74
  -7   2  -2    3.03    0.60
  -7   2  -2    3.78    0.50
   7  -2   2    3.41    0.61
  -8   2  -2    0.69    0.33
  -8   2  -2    0.80    0.44
   8  -2   2    0.47    0.44
  -9   2  -2    0.87    0.52
   9  -2   2    1.29    0.56
 -10   2  -2    1.54    0.63
  10  -2   2    1.91    0.65
 -11   2  -2    3.49    0.91
  11  -2   2    6.28    1.05
  11   1  -2    0.74    0.64
 -11  -1   2    0.28    0.44
  10   1  -2    4.25    0.90
 -10  -1   2    3.83    0.75
   9   1  -2   11.18    1.26
  -9  -1   2   14.16    1.06
   8   1  -2    0.66    0.50
  -8  -1   2    1.38    0.43
   7   1  -2    6.21    0.53
  -7  -1   2    7.09    0.87
  -7  -1   2    6.73    0.73
   6   1  -2    1.26    0.33
  -6  -1   2    1.37    0.36
  -6  -1   2    2.18    0.49
   5   1  -2    7.63    0.50
  -5  -1   2    7.57    0.62
  -5  -1   2    8.67    0.57
   4   1  -2    3.27    0.35
  -4  -1   2    2.29    0.37
  -4  -1   2    2.45    0.34
   3   1  -2   10.77    0.47
  -3  -1   2   10.24    0.49
  -3  -1   2    9.45    0.55
   2   1  -2  201.38    4.20
  -2  -1   2  196.94    4.26
  -2  -1   2  199.05    4.49
   1   1  -2  393.43    8.03
  -1  -1   2  398.31    8.41
  -1  -1   2  393.62    8.27
   0   1  -2    8.59    0.34
   0  -1   2    8.55    0.29
   0  -1   2    8.28    0.36
  -1   1  -2 1000.00   19.85
  -1   1  -2  982.90   19.41
   1  -1   2  847.56   19.94
  -2   1  -2  642.14   13.50
  -2   1  -2  646.18   13.69
   2  -1   2  674.83   14.10
  -3   1  -2    0.42    0.23
  -3   1  -2    0.13    0.14
   3  -1   2    0.26    0.22
  -4   1  -2   33.71    1.19
  -4   1  -2   31.39    0.98
   4  -1   2   32.40    1.17
  -5   1  -2    4.10    0.41
  -5   1  -2    5.98    0.66
   5  -1   2    3.69    0.55
  -6   1  -2    1.87    0.49
  -6   1  -2    3.34    0.41
   6  -1   2    2.23    0.54
  -7   1  -2    0.33    0.36
  -7   1  -2    1.42    0.32
   7  -1   2    1.16    0.46
  -8   1  -2    4.77    0.77
   8  -1   2    5.46    0.81
  -9   1  -2    0.44    0.46
   9  -1   2    1.26    0.57
 -10   1  -2    1.11    0.55
  10  -1   2    0.66    0.60
 -11   1  -2    1.40    0.64
  11  -1   2    1.35    0.63
  11   0  -2    3.13    0.86
  10   0  -2    0.63    0.61
 -10   0   2    1.48    0.57
   9   0  -2    2.97    0.74
  -9   0   2    4.40    0.73
   8   0  -2    3.64    0.53
  -8   0   2    3.55    0.64
  -8   0   2    4.60    0.68
   7   0  -2   33.76    1.21
  -7   0   2   33.03    1.38
  -7   0   2   36.69    1.58
   6   0  -2    1.98    0.39
  -6   0   2    1.72    0.38
  -6   0   2    1.89    0.44
   5   0  -2   33.29    1.11
  -5   0   2   34.27    1.18
   4   0  -2   28.87    0.95
  -4   0   2   27.91    0.95
  -4   0   2   29.50    1.11
   3   0  -2   73.89    1.81
  -3   0   2   72.63    1.98
  -3   0   2   75.82    1.80
   2   0  -2  138.17    3.06
  -2   0   2  144.44    3.02
  -2   0   2  139.42    3.26
   1   0  -2  211.17    4.39
  -1   0   2  210.74    4.30
  -1   0   2  209.98    4.61
   0   0  -2   85.22    1.92
   0   0  -2   90.90    1.90
   0   0   2   89.46    2.02
  -1   0  -2  229.94    4.69
  -1   0  -2  227.10    4.82
   1   0   2  228.98    4.97
  -2   0  -2  496.49    9.81
   2   0   2  475.42   10.42
  -3   0  -2    0.04    0.10
  -3   0  -2    0.29    0.19
   3   0   2    0.38    0.25
  -4   0  -2  337.12    7.04
  -4   0  -2  343.68    7.51
   4   0   2  342.65    7.73
  -5   0  -2   10.58    0.49
  -5   0  -2   11.82    0.75
   5   0   2   10.67    0.75
  -6   0  -2   23.26    1.15
  -6   0  -2   22.02    0.80
   6   0   2   22.18    1.20
  -7   0  -2    1.03    0.43
   7   0   2    0.24    0.40
  -8   0  -2   28.62    1.48
   8   0   2   28.05    1.51
  -9   0  -2    0.44    0.47
   9   0   2    0.59    0.51
 -10   0  -2    0.26    0.44
  10   0   2    0.91    0.62
 -11   0  -2    1.29    0.65
  11   0   2    1.13    0.63
  11  -1  -2    1.54    0.62
  10  -1  -2    2.99    0.81
 -10   1   2    4.38    0.76
  -9   1   2    7.80    0.90
  -9   1   2    5.81    0.90
   8  -1  -2    1.10    0.38
  -8   1   2    0.72    0.35
  -8   1   2    0.69    0.39
   7  -1  -2    6.03    0.63
  -7   1   2    6.52    0.69
  -7   1   2    7.50    0.87
   6  -1  -2    0.72    0.33
  -6   1   2    0.32    0.29
  -6   1   2    0.32    0.28
   5  -1  -2   14.60    0.72
  -5   1   2   14.01    0.70
  -5   1   2   15.32    0.83
   4  -1  -2    5.85    0.51
  -4   1   2    5.12    0.37
  -4   1   2    5.06    0.46
   3  -1  -2   18.38    0.71
  -3   1   2   17.69    0.60
  -3   1   2   18.28    0.74
   2  -1  -2   66.91    1.62
  -2   1   2   63.65    1.45
   1  -1  -2  416.38    8.65
  -1   1   2  408.12    8.82
   0  -1  -2   22.53    0.63
   0  -1  -2   28.25    0.70
   0   1   2   27.36    0.80
  -1  -1  -2  142.48    2.98
  -1  -1  -2  146.70    3.15
   1   1   2  143.06    3.30
  -2  -1  -2  139.60    2.88
  -2  -1  -2  142.24    3.20
   2   1   2  138.05    3.32
  -3  -1  -2    1.40    0.14
  -3  -1  -2    1.12    0.27
   3   1   2    1.07    0.33
  -4  -1  -2    5.06    0.25
  -4  -1  -2    6.01    0.51
   4   1   2    4.00    0.52
  -5  -1  -2    4.14    0.54
  -5  -1  -2    4.52    0.28
   5   1   2    4.53    0.65
  -6  -1  -2    3.28    0.59
   6   1   2    1.65    0.56
   6   1   2    3.11    0.31
  -7  -1  -2    1.67    0.46
   7   1   2    2.55    0.64
  -8  -1  -2    8.22    0.95
   8   1   2    8.11    0.98
  -9  -1  -2    1.12    0.52
   9   1   2    3.44    0.80
 -10  -1  -2    1.89    0.64
  10   1   2    2.06    0.76
 -11  -1  -2    0.21    0.49
  11   1   2    1.25    0.70
  11  -2  -2    0.13    0.51
  10  -2  -2    2.53    0.72
 -10   2   2    2.01    0.62
   9  -2  -2    0.59    0.38
  -9   2   2    0.91    0.49
  -9   2   2    0.87    0.42
   8  -2  -2    6.07    0.70
  -8   2   2    7.45    0.94
  -8   2   2    7.48    0.81
   7  -2  -2    1.03    0.35
  -7   2   2    1.65    0.41
  -7   2   2    1.08    0.38
   6  -2  -2   22.54    1.02
  -6   2   2   21.93    1.11
  -6   2   2   21.88    0.98
  -5   2   2    0.32    0.25
  -5   2   2    0.40    0.25
  -5   2   2    0.45    0.25
  -4   2   2   28.30    1.07
  -4   2   2   27.43    1.00
  -4   2   2   27.49    0.91
  -3   2   2   18.89    0.77
  -3   2   2   18.83    0.74
  -3   2   2   17.81    0.62
   2  -2  -2    2.27    0.24
  -2   2   2    1.78    0.28
  -2   2   2    1.81    0.26
   1  -2  -2    0.70    0.16
  -1   2   2    0.09    0.15
  -1   2   2    0.17    0.17
   0  -2  -2  134.57    2.89
   0  -2  -2  136.15    2.89
   0   2   2  129.39    3.11
  -1  -2  -2  173.56    3.56
  -1  -2  -2  170.57    3.76
   1   2   2  171.68    3.97
  -2  -2  -2   29.01    0.96
  -2  -2  -2   28.02    0.64
  -2  -2  -2   30.00    0.65
   2   2   2   26.87    1.02
  -3  -2  -2   75.97    2.05
   3   2   2   75.51    2.15
  -4  -2  -2   14.91    0.79
   4   2   2   16.10    0.91
  -5  -2  -2   11.57    0.76
   5   2   2   10.65    0.88
  -6  -2  -2    7.17    0.78
   6   2   2    9.07    0.97
  -7  -2  -2   -0.05    0.30
   7   2   2   -0.36    0.43
  -8  -2  -2    2.06    0.52
   8   2   2    4.35    0.85
  -9  -2  -2    1.71    0.61
   9   2   2    0.93    0.58
 -10  -2  -2    0.27    0.50
  10   2   2    0.33    0.59
 -11  -2  -2    3.20    0.80
  11   2   2    0.97    0.69
  11  -3  -2    1.01    0.56
   9  -3  -2    1.84    0.51
  -9   3   2    1.93    0.56
  -9   3   2    1.90    0.56
   8  -3  -2    0.42    0.36
  -8   3   2    0.31    0.34
  -8   3   2    0.69    0.40
   7  -3  -2    0.40    0.35
  -7   3   2    0.07    0.27
  -7   3   2   -0.15    0.26
  -6   3   2    6.41    0.72
  -6   3   2    5.90    0.64
  -6   3   2    6.34    0.62
  -5   3   2   23.53    1.04
  -5   3   2   23.72    1.01
  -5   3   2   22.51    0.91
  -4   3   2    1.52    0.27
  -4   3   2    0.60    0.25
  -4   3   2    1.52    0.32
   3  -3  -2   22.49    0.80
  -3   3   2   22.88    0.88
  -3   3   2   20.86    0.85
   2  -3  -2   14.02    0.56
  -2   3   2   14.79    0.64
  -2   3   2   13.63    0.62
   1  -3  -2   19.41    0.63
  -1   3   2   19.38    0.70
  -1   3   2   19.34    0.74
   0  -3  -2  111.84    2.53
   0   3   2  110.17    2.73
   0   3   2  110.58    2.49
  -1  -3  -2   34.30    1.05
   1   3   2   35.24    0.90
   1   3   2   35.43    1.19
  -2  -3  -2   15.34    0.69
  -2  -3  -2   16.43    0.44
   2   3   2   16.87    0.81
  -3  -3  -2   10.79    0.62
   3   3   2   11.00    0.73
  -4  -3  -2    1.21    0.35
   4   3   2    2.14    0.52
  -5  -3  -2    3.52    0.54
   5   3   2    3.25    0.62
  -6  -3  -2    2.42    0.50
   6   3   2    1.70    0.54
  -7  -3  -2    0.93    0.37
   7   3   2    1.92    0.63
  -8  -3  -2    4.52    0.74
   8   3   2    2.76    0.70
  -9  -3  -2    0.28    0.36
   9   3   2    1.40    0.63
 -10  -3  -2    0.02    0.41
  10   3   2   -0.33    0.54
  11  -4  -2    0.88    0.53
 -10   4   2   11.02    1.21
   9  -4  -2   -0.40    0.35
  -9   4   2    0.00    0.32
   8  -4  -2    0.51    0.38
  -8   4   2    0.89    0.43
  -7   4   2    0.75    0.35
  -7   4   2    1.00    0.40
   6  -4  -2    2.40    0.48
  -6   4   2    2.06    0.44
  -6   4   2    2.97    0.53
   5  -4  -2   13.45    0.79
  -5   4   2   10.82    0.73
  -5   4   2   13.35    0.78
   4  -4  -2    6.43    0.61
  -4   4   2    6.30    0.53
  -4   4   2    6.22    0.62
   3  -4  -2   46.33    1.37
  -3   4   2   45.95    1.46
  -3   4   2   45.34    1.44
   2  -4  -2   76.28    1.93
  -2   4   2   76.64    2.04
  -2   4   2   77.40    2.06
   1  -4  -2    0.27    0.19
  -1   4   2    0.21    0.16
  -1   4   2   -0.12    0.19
   0  -4  -2   55.98    1.52
   0   4   2   56.63    1.65
   0   4   2   56.39    1.47
  -1  -4  -2    9.39    0.54
   1   4   2    9.70    0.42
   1   4   2    8.75    0.65
  -2  -4  -2    2.32    0.35
  -2  -4  -2    2.18    0.22
   2   4   2    2.48    0.46
  -3  -4  -2    1.72    0.37
   3   4   2    2.24    0.51
  -4  -4  -2    0.17    0.27
   4   4   2    0.00    0.46
  -5  -4  -2    0.76    0.37
   5   4   2    0.48    0.55
  -6  -4  -2    6.11    0.74
   6   4   2    7.05    0.92
  -7  -4  -2    0.16    0.33
   7   4   2    0.14    0.51
  -8  -4  -2    3.27    0.65
   8   4   2    3.36    0.84
  -9  -4  -2    0.22    0.44
   9   4   2   -0.21    0.56
 -10  -4  -2    0.74    0.50
  10   4   2    1.46    0.76
  10  -5  -2    0.31    0.44
 -10   5   2   -0.29    0.41
   9  -5  -2    1.52    0.56
  -9   5   2    2.26    0.60
   8  -5  -2    9.71    0.97
   8  -5  -2    8.45    0.94
  -8   5   2    7.54    0.89
   7  -5  -2    2.90    0.58
  -7   5   2    2.86    0.54
  -7   5   2    1.97    0.50
   6  -5  -2   26.04    1.19
  -6   5   2   27.37    1.22
  -6   5   2   24.78    1.23
   5  -5  -2    1.84    0.50
  -5   5   2    1.96    0.47
  -5   5   2    1.66    0.39
   4  -5  -2    0.25    0.35
  -4   5   2    0.41    0.27
  -4   5   2   -0.01    0.23
   3  -5  -2   31.95    1.14
  -3   5   2   32.98    1.17
  -3   5   2   32.16    1.23
   2  -5  -2    5.27    0.50
  -2   5   2    4.58    0.49
  -2   5   2    5.17    0.44
   1  -5  -2   16.37    0.72
  -1   5   2   16.47    0.74
  -1   5   2   16.46    0.78
   0  -5  -2   11.33    0.61
   0   5   2   13.21    0.74
   0   5   2   12.59    0.60
  -1  -5  -2   21.22    0.88
   1   5   2   20.53    0.72
   1   5   2   21.08    1.00
  -2  -5  -2    0.13    0.22
   2   5   2    0.23    0.14
   2   5   2   -0.43    0.34
  -3  -5  -2    0.71    0.28
  -3  -5  -2    0.77    0.13
   3   5   2    0.70    0.49
  -4  -5  -2   54.30    1.85
   4   5   2   55.03    2.04
  -5  -5  -2    0.25    0.29
   5   5   2    0.52    0.49
  -6  -5  -2    1.71    0.47
   6   5   2    0.08    0.51
  -7  -5  -2    0.16    0.34
   7   5   2    0.15    0.51
  -8  -5  -2    0.72    0.39
   8   5   2    1.00    0.65
  -9  -5  -2    1.27    0.55
   9   5   2    2.13    0.82
 -10  -5  -2    0.33    0.44
  10   5   2    0.79    0.75
  10  -6  -2    1.25    0.56
   9  -6  -2    2.25    0.66
  -9   6   2    3.53    0.70
  -8   6   2   17.35    1.18
  -8   6   2   20.49    1.21
   7  -6  -2   -0.35    0.37
  -7   6   2   -0.27    0.30
  -7   6   2    0.01    0.27
   6  -6  -2    5.70    0.75
  -6   6   2    5.95    0.68
  -6   6   2    6.06    0.77
   5  -6  -2    0.00    0.37
  -5   6   2    0.98    0.41
  -5   6   2    0.74    0.31
   4  -6  -2    0.27    0.40
  -4   6   2    0.61    0.28
  -4   6   2    0.55    0.34
   3  -6  -2    1.34    0.42
  -3   6   2    0.95    0.35
  -3   6   2    1.27    0.34
   2  -6  -2    7.50    0.57
  -2   6   2    6.38    0.54
  -2   6   2    7.15    0.56
   1  -6  -2    0.37    0.28
  -1   6   2   -0.16    0.20
  -1   6   2   -0.11    0.25
   0  -6  -2    5.03    0.55
   0   6   2    4.90    0.43
   0   6   2    5.62    0.65
  -1  -6  -2    6.44    0.56
   1   6   2    7.46    0.77
   1   6   2    6.45    0.44
  -2  -6  -2    0.44    0.29
   2   6   2    0.39    0.19
   2   6   2    0.83    0.49
  -3  -6  -2    3.24    0.28
  -3  -6  -2    1.28    0.40
   3   6   2    2.55    0.66
  -4  -6  -2   19.72    1.06
   4   6   2   20.34    1.24
  -5  -6  -2    6.82    0.82
   5   6   2    5.13    0.86
  -6  -6  -2    0.62    0.39
   6   6   2    1.05    0.63
  -7  -6  -2    1.00    0.47
   7   6   2    1.11    0.68
  -8  -6  -2    0.73    0.45
   8   6   2    0.69    0.67
  -9  -6  -2    0.88    0.50
   9   6   2    0.59    0.63
 -10  -6  -2    0.05    0.41
  10   6   2   -0.29    0.60
  10  -7  -2    0.36    0.50
   9  -7  -2    6.14    0.99
  -8   7   2    0.94    0.49
  -8   7   2    1.83    0.50
   7  -7  -2    0.80    0.50
  -7   7   2    1.57    0.51
  -7   7   2    1.44    0.44
   6  -7  -2   16.33    1.08
  -6   7   2   16.66    0.97
  -6   7   2   18.96    1.18
   5  -7  -2    4.33    0.65
  -5   7   2    4.69    0.62
  -5   7   2    3.38    0.59
   4  -7  -2    0.60    0.43
  -4   7   2    0.13    0.26
  -4   7   2    0.84    0.41
   3  -7  -2    0.43    0.39
  -3   7   2   -0.01    0.28
  -3   7   2   -0.18    0.23
   2  -7  -2    6.27    0.67
  -2   7   2    6.05    0.64
  -2   7   2    4.66    0.58
   1  -7  -2   32.72    1.29
  -1   7   2   34.30    1.29
  -1   7   2   34.13    1.30
   0  -7  -2    8.47    0.66
   0   7   2    7.80    0.78
   0   7   2    7.18    0.55
  -1  -7  -2    0.33    0.32
   1   7   2   -0.37    0.40
   1   7   2    0.03    0.19
  -2  -7  -2    5.13    0.66
   2   7   2    5.33    0.41
   2   7   2    7.11    0.89
  -3  -7  -2   36.97    1.51
   3   7   2   34.37    1.62
  -4  -7  -2   20.91    1.12
   4   7   2   17.63    1.28
  -5  -7  -2    2.04    0.50
   5   7   2    4.15    0.86
  -6  -7  -2    4.93    0.74
   6   7   2    6.09    1.01
  -7  -7  -2    4.43    0.78
   7   7   2    3.39    0.87
  -8  -7  -2    0.42    0.40
   8   7   2    1.16    0.74
  -9  -7  -2   -0.21    0.36
   9   7   2    0.56    0.68
   9  -8  -2    2.13    0.71
  -8   8   2    0.85    0.50
  -7   8   2    4.77    0.84
   6  -8  -2    6.22    0.84
  -6   8   2    5.48    0.81
  -6   8   2    7.36    0.79
   5  -8  -2    7.69    0.88
  -5   8   2    7.05    0.73
  -5   8   2    5.71    0.81
   4  -8  -2    9.18    0.91
  -4   8   2   10.51    0.73
  -4   8   2   10.18    0.84
   3  -8  -2    3.48    0.61
  -3   8   2    2.95    0.49
  -3   8   2    3.07    0.54
   2  -8  -2    3.81    0.62
  -2   8   2    2.93    0.51
  -2   8   2    3.75    0.54
   1  -8  -2    4.78    0.64
  -1   8   2    5.26    0.62
  -1   8   2    4.86    0.63
   0  -8  -2    1.29    0.42
   0   8   2    0.84    0.31
   0   8   2   -0.11    0.42
  -1  -8  -2    0.37    0.33
   1   8   2    0.05    0.24
   1   8   2    0.41    0.46
  -2  -8  -2    7.48    0.81
   2   8   2    6.96    0.88
   2   8   2    8.71    0.55
  -3  -8  -2    1.04    0.42
   3   8   2    1.20    0.59
  -4  -8  -2    6.62    0.82
   4   8   2    7.74    1.03
  -5  -8  -2   13.27    1.03
   5   8   2   14.29    1.23
  -6  -8  -2    0.31    0.38
   6   8   2   -0.53    0.57
  -7  -8  -2    1.18    0.49
   7   8   2    1.27    0.76
  -8  -8  -2    5.13    0.91
   8   8   2    6.46    1.25
  -9  -8  -2    1.74    0.64
   9   8   2    0.22    0.74
   9  -9  -2    0.31    0.57
  -8   9   2    0.25    0.46
  -7   9   2    0.06    0.44
  -6   9   2    6.37    0.94
   5  -9  -2   14.97    1.11
  -5   9   2   13.94    0.88
  -5   9   2   13.17    1.07
   4  -9  -2    0.26    0.41
  -4   9   2    0.44    0.31
  -4   9   2    0.64    0.39
   3  -9  -2   24.47    1.26
  -3   9   2   23.42    1.28
  -3   9   2   23.67    1.11
   2  -9  -2    8.51    0.88
  -2   9   2    8.17    0.67
  -2   9   2    7.84    0.85
   1  -9  -2    0.26    0.33
  -1   9   2   -0.54    0.28
  -1   9   2    0.12    0.29
   0  -9  -2    0.30    0.35
   0   9   2    0.32    0.30
   0   9   2    0.84    0.43
  -1  -9  -2    4.26    0.66
   1   9   2    5.29    0.78
   1   9   2    5.89    0.61
  -2  -9  -2    1.37    0.44
   2   9   2    1.02    0.30
   2   9   2    1.07    0.61
  -3  -9  -2    4.53    0.69
   3   9   2    4.26    0.84
  -4  -9  -2    6.08    0.85
   4   9   2    4.20    0.89
  -5  -9  -2    4.36    0.75
   5   9   2    2.28    0.82
  -6  -9  -2    1.09    0.53
   6   9   2   -0.31    0.52
  -7  -9  -2   -0.20    0.35
   7   9   2   -0.74    0.55
  -8  -9  -2   -0.04    0.42
   8   9   2    1.30    0.92
  -8  10   2   -0.16    0.44
  -7  10   2   -0.01    0.37
  -6  10   2    1.93    0.67
   5 -10  -2   -0.72    0.40
  -5  10   2    0.31    0.40
   4 -10  -2    1.49    0.59
  -4  10   2    0.51    0.44
   3 -10  -2   -0.31    0.37
  -3  10   2   -0.13    0.28
  -3  10   2    0.27    0.31
   2 -10  -2    1.38    0.52
  -2  10   2    2.25    0.50
  -2  10   2    2.44    0.55
   1 -10  -2    0.62    0.41
  -1  10   2    0.18    0.32
  -1  10   2    0.74    0.39
   0 -10  -2    1.73    0.56
   0  10   2    1.42    0.41
   0  10   2    1.86    0.55
  -1 -10  -2    0.23    0.37
   1  10   2   -0.11    0.24
   1  10   2   -0.60    0.42
  -2 -10  -2    0.17    0.37
   2  10   2    1.09    0.60
  -3 -10  -2    3.15    0.65
   3  10   2    2.72    0.80
  -4 -10  -2    0.72    0.43
   4  10   2    1.18    0.74
  -5 -10  -2    2.17    0.61
   5  10   2    2.11    0.80
  -6 -10  -2    0.92    0.54
   6  10   2    0.51    0.77
  -7 -10  -2    0.43    0.47
   7  10   2    0.18    0.75
  -7  11   2    0.60    0.53
  -6  11   2    1.84    0.60
  -5  11   2    0.28    0.48
   4 -11  -2   -0.25    0.43
  -4  11   2    0.05    0.40
   3 -11  -2    1.34    0.56
  -3  11   2    0.22    0.39
   2 -11  -2   -0.14    0.41
  -2  11   2    0.27    0.36
   1 -11  -2    7.55    0.96
  -1  11   2    6.80    0.83
  -1  11   2    9.44    0.94
   0 -11  -2    8.15    0.96
   0  11   2    9.44    0.81
   0  11   2   10.09    1.05
  -1 -11  -2    8.56    0.98
   1  11   2    8.53    1.06
   1  11   2    7.76    0.80
  -2 -11  -2    0.25    0.38
   2  11   2    0.92    0.65
  -3 -11  -2    3.89    0.76
   3  11   2    6.64    1.16
  -4 -11  -2    4.93    0.87
   4  11   2    3.68    1.01
  -5 -11  -2    0.28    0.45
   5  11   2   -0.38    0.73
  -6 -11  -2   -0.20    0.36
   6  11   2   -0.18    0.74
  -7 -11  -2    0.64    0.53
   7  11   2   -0.84    0.70
  -6  12   2    2.22    0.76
  -5  12   2    0.32    0.51
  -4  12   2   -0.20    0.37
   3 -12  -2   -0.31    0.41
  -3  12   2    0.06    0.39
   2 -12  -2    1.42    0.61
  -2  12   2    2.03    0.58
   1 -12  -2    3.14    0.71
  -1  12   2    2.17    0.57
   0 -12  -2    1.88    0.64
   0  12   2    1.08    0.59
   0  12   2    1.94    0.54
  -1 -12  -2    8.07    1.05
   1  12   2    7.82    1.07
  -2 -12  -2   -0.06    0.38
   2  12   2   -0.47    0.59
  -3 -12  -2    0.37    0.44
   3  12   2   -0.64    0.63
  -4 -12  -2    1.94    0.63
   4  12   2    0.68    0.82
  -5 -12  -2   -0.09    0.38
   5  12   2   -1.54    0.59
  -6 -12  -2   -0.65    0.36
   6  12   2   -1.20    0.70
  -5  13   2    0.63    0.53
  -4  13   2    0.89    0.62
   3 -13  -2    0.29    0.57
  -3  13   2    0.28    0.41
   2 -13  -2    0.49    0.55
  -2  13   2   -0.02    0.41
   1 -13  -2    1.63    0.64
  -1  13   2    1.28    0.53
   0 -13  -2   -0.20    0.44
   0  13   2    0.71    0.44
  -1 -13  -2    6.02    0.98
  -2 -13  -2   -0.12    0.46
  -3 -13  -2    1.68    0.60
   3  13   2    0.84    0.85
  -4 -13  -2    6.78    1.07
   4  13   2    7.09    1.26
  -3  14   2    5.34    0.98
   2 -14  -2    0.14    0.53
  -2  14   2   -0.10    0.40
   1 -14  -2   -0.33    0.43
  -1  14   2   -0.25    0.43
   0 -14  -2    1.58    0.66
  -1 -14  -2    2.43    0.76
  -2 -14  -2   -0.55    0.37
  -3 -14   3    0.34    0.57
  -2 -14   3    1.76    0.77
  -1 -14   3    0.40    0.56
   0  14  -3   -0.45    0.35
   0 -14   3   -0.71    0.48
  -1  14  -3    4.23    0.81
   1 -14   3    3.65    0.98
  -2  14  -3   -0.08    0.44
   2 -14   3   -0.01    0.63
  -3  14  -3   -0.18    0.43
   3 -14   3    0.11    0.68
  -4  14  -3    4.33    0.89
   4 -14   3    6.27    1.16
  -5 -13   3    0.42    0.57
  -4 -13   3    2.73    0.76
  -3 -13   3   -0.17    0.45
  -2 -13   3    0.75    0.62
   1  13  -3    1.13    0.49
  -1 -13   3    0.53    0.56
   0  13  -3    0.32    0.41
   0 -13   3    0.07    0.55
  -1  13  -3    7.63    0.97
   1 -13   3    8.60    1.23
  -2  13  -3   -0.27    0.38
   2 -13   3    0.76    0.68
  -3  13  -3    0.92    0.53
   3 -13   3    1.00    0.69
  -4  13  -3   -0.53    0.38
   4 -13   3    0.15    0.69
  -5  13  -3    0.58    0.50
   5 -13   3    0.35    0.67
   6  12  -3   -0.30    0.64
  -6 -12   3    0.20    0.47
  -5 -12   3    0.06    0.48
  -4 -12   3    0.91    0.57
  -3 -12   3    0.70    0.56
   2  12  -3    2.15    0.51
  -2 -12   3    1.77    0.68
   1  12  -3    0.71    0.40
  -1 -12   3    1.09    0.57
   0  12  -3   -0.06    0.31
   0 -12   3    0.36    0.52
  -1  12  -3    6.16    0.88
   1 -12   3    5.00    0.96
  -2  12  -3    0.26    0.34
   2 -12   3   -0.66    0.44
  -3  12  -3    4.63    0.84
   3 -12   3    2.84    0.83
  -4  12  -3    0.40    0.48
   4 -12   3    0.13    0.62
  -5  12  -3    8.87    1.14
   5 -12   3    8.89    1.27
  -6  12  -3   -0.14    0.45
   6 -12   3    0.94    0.78
   7  11  -3   -0.03    0.63
  -7 -11   3    0.63    0.50
   6  11  -3   -0.48    0.60
  -6 -11   3    0.15    0.45
   5  11  -3    2.79    0.83
  -5 -11   3    3.10    0.76
   4  11  -3    0.91    0.65
  -4 -11   3    1.06    0.59
   3  11  -3    3.00    0.83
  -3 -11   3    3.86    0.82
   2  11  -3    0.28    0.36
  -2 -11   3   -0.10    0.40
   1  11  -3    0.58    0.37
  -1 -11   3    0.85    0.53
   0  11  -3    4.46    0.70
   0 -11   3    3.25    0.76
  -1  11  -3    9.42    1.00
   1 -11   3   10.23    1.23
  -2  11  -3    0.20    0.35
   2 -11   3    0.16    0.53
  -3  11  -3    5.80    0.84
   3 -11   3    4.34    0.92
  -4  11  -3    0.81    0.49
   4 -11   3    0.45    0.61
  -5  11  -3    0.06    0.39
   5 -11   3   -0.26    0.56
  -6  11  -3   -0.18    0.41
   6 -11   3    0.04    0.61
  -7  11  -3    0.49    0.56
   7 -11   3    0.28    0.67
   8  10  -3    3.76    0.94
  -8 -10   3    5.44    1.02
   7  10  -3    0.86    0.66
  -7 -10   3    1.35    0.63
   6  10  -3    1.51    0.72
  -6 -10   3    0.89    0.52
   5  10  -3    0.88    0.59
  -5 -10   3    1.43    0.57
   4  10  -3    1.21    0.57
  -4 -10   3    0.98    0.54
   3  10  -3    0.72    0.54
   3  10  -3    0.76    0.34
  -3 -10   3    0.33    0.46
   2  10  -3    0.35    0.45
   2  10  -3    0.31    0.29
  -2 -10   3    0.48    0.43
   1  10  -3    0.12    0.28
  -1 -10   3    0.31    0.47
   0  10  -3    2.25    0.52
   0 -10   3    1.53    0.55
  -1  10  -3    0.49    0.39
   1 -10   3   -0.20    0.47
  -2  10  -3    0.40    0.37
   2 -10   3    0.41    0.49
  -3  10  -3    0.63    0.39
   3 -10   3    0.73    0.58
  -4  10  -3    1.70    0.54
   4 -10   3    1.33    0.66
  -5  10  -3    0.28    0.41
   5 -10   3   -0.28    0.51
  -6  10  -3    3.84    0.80
   6 -10   3    4.02    0.91
  -7  10  -3    0.34    0.47
   7 -10   3    0.31    0.61
  -8  10  -3    0.28    0.48
   8 -10   3    0.34    0.65
   8   9  -3    0.47    0.61
  -8  -9   3    0.05    0.43
   7   9  -3    0.49    0.59
  -7  -9   3    0.62    0.43
   6   9  -3    3.37    0.75
  -6  -9   3    1.93    0.56
   5   9  -3    5.72    0.87
  -5  -9   3    4.51    0.76
   4   9  -3    5.43    0.78
  -4  -9   3    5.40    0.85
   3   9  -3    5.40    0.77
   3   9  -3    6.94    0.67
  -3  -9   3    5.28    0.82
   2   9  -3    3.07    0.60
   2   9  -3    2.51    0.46
  -2  -9   3    2.67    0.64
   1   9  -3   -0.01    0.27
   1   9  -3    0.70    0.40
  -1  -9   3   -0.09    0.35
   0   9  -3    5.92    0.69
   0  -9   3    5.53    0.81
  -1   9  -3    5.38    0.69
   1  -9   3    5.13    0.80
  -2   9  -3   56.94    2.04
   2  -9   3   56.07    2.21
  -3   9  -3    1.05    0.40
   3  -9   3    0.47    0.54
  -4   9  -3    7.95    0.95
   4  -9   3    9.00    1.10
  -5   9  -3    3.56    0.65
   5  -9   3    2.95    0.75
  -6   9  -3    0.93    0.48
   6  -9   3    1.55    0.69
  -7   9  -3    1.39    0.54
   7  -9   3    1.79    0.72
  -8   9  -3   -0.24    0.37
   8  -9   3    0.28    0.62
  -9   9  -3    1.59    0.65
   9  -9   3    0.76    0.70
   9   8  -3    1.90    0.79
  -9  -8   3    3.45    0.76
   8   8  -3    0.26    0.56
  -8  -8   3   -0.36    0.33
   7   8  -3    2.07    0.68
  -7  -8   3    2.76    0.62
   6   8  -3    4.65    0.81
  -6  -8   3    4.24    0.72
   5   8  -3   -0.15    0.39
  -5  -8   3    0.27    0.37
   4   8  -3    9.65    0.60
   4   8  -3    9.84    0.87
  -4  -8   3    8.01    0.92
   3   8  -3   -0.41    0.35
   3   8  -3   -0.08    0.22
  -3  -8   3    0.15    0.37
   2   8  -3   -0.27    0.23
   2   8  -3   -0.44    0.36
  -2  -8   3    0.82    0.40
   1   8  -3    2.03    0.43
   1   8  -3    2.01    0.47
  -1  -8   3    1.42    0.51
   0   8  -3   26.85    1.19
   0   8  -3   27.56    0.98
   0  -8   3   28.08    1.41
  -1   8  -3   36.39    1.46
   1  -8   3   37.26    1.67
  -2   8  -3   46.94    1.73
   2  -8   3   45.64    1.90
  -3   8  -3    1.12    0.42
   3  -8   3    0.23    0.51
  -4   8  -3   30.53    1.42
   4  -8   3   29.68    1.57
  -5   8  -3    2.62    0.57
   5  -8   3    3.09    0.70
  -6   8  -3    6.21    0.89
   6  -8   3    4.13    0.83
  -7   8  -3   -0.33    0.36
   7  -8   3    0.11    0.50
  -8   8  -3    1.41    0.57
   8  -8   3    1.01    0.68
  -9   8  -3    1.72    0.64
   9  -8   3    1.66    0.76
   9   7  -3    1.19    0.66
  -9  -7   3    0.97    0.53
   8   7  -3    5.02    0.96
  -8  -7   3    5.39    0.84
   7   7  -3    0.04    0.43
  -7  -7   3    0.17    0.36
   6   7  -3    5.76    0.86
  -6  -7   3    4.66    0.70
   5   7  -3    1.14    0.50
  -5  -7   3    0.36    0.32
   4   7  -3   28.16    1.34
   4   7  -3   29.91    1.02
  -4  -7   3   26.76    1.33
   3   7  -3    0.16    0.21
   3   7  -3   -0.12    0.35
  -3  -7   3    0.10    0.35
   2   7  -3   20.49    0.88
   2   7  -3   19.96    0.99
  -2  -7   3   18.34    1.08
   1   7  -3    6.53    0.54
   1   7  -3    7.02    0.61
  -1  -7   3    6.93    0.80
   0   7  -3    9.48    0.54
   0   7  -3    9.42    0.66
   0  -7   3    8.34    0.84
  -1   7  -3   40.99    1.01
  -1   7  -3   37.64    1.42
   1  -7   3   37.86    1.60
  -2   7  -3   -0.14    0.27
   2  -7   3    0.27    0.45
  -3   7  -3    2.75    0.49
   3  -7   3    2.71    0.64
  -4   7  -3   38.92    1.57
   4  -7   3   36.34    1.69
  -5   7  -3    1.99    0.49
   5  -7   3    2.57    0.66
  -6   7  -3    0.76    0.39
   6  -7   3    0.61    0.56
  -7   7  -3    0.03    0.36
   7  -7   3    0.25    0.56
  -8   7  -3    0.29    0.41
   8  -7   3    0.67    0.58
  -9   7  -3    0.26    0.44
   9  -7   3    0.18    0.59
  10   6  -3    0.49    0.65
 -10  -6   3    0.45    0.45
   9   6  -3    2.48    0.79
  -9  -6   3    1.53    0.53
   8   6  -3    0.28    0.50
  -8  -6   3    0.14    0.36
   7   6  -3    1.18    0.56
  -7  -6   3    0.98    0.42
   6   6  -3    1.01    0.49
  -6  -6   3    1.74    0.49
   5   6  -3    8.96    0.92
  -5  -6   3   10.47    0.81
   4   6  -3    0.64    0.43
   4   6  -3    0.21    0.22
  -4  -6   3    0.40    0.36
   3   6  -3    0.19    0.22
   3   6  -3   -0.05    0.30
  -3  -6   3   -0.25    0.29
   2   6  -3    3.07    0.39
   2   6  -3    3.71    0.50
  -2  -6   3    2.76    0.53
   1   6  -3   -0.17    0.25
   1   6  -3    0.29    0.23
  -1  -6   3    0.58    0.36
   0   6  -3    8.06    0.56
   0   6  -3    7.97    0.45
   0  -6   3    8.30    0.80
  -1   6  -3   18.04    0.87
   1  -6   3   17.94    1.01
  -2   6  -3   -0.07    0.22
   2  -6   3   -0.03    0.34
  -3   6  -3   17.27    0.93
   3  -6   3   15.63    1.05
  -4   6  -3    3.56    0.59
   4  -6   3    3.51    0.34
   4  -6   3    3.41    0.70
  -5   6  -3    4.07    0.62
   5  -6   3    2.58    0.63
  -6   6  -3   -0.14    0.29
   6  -6   3   -0.52    0.42
  -7   6  -3    5.04    0.74
   7  -6   3    5.22    0.88
  -8   6  -3    2.04    0.57
   8  -6   3    2.59    0.75
  -9   6  -3    0.11    0.38
   9  -6   3    0.30    0.60
  10  -6   3    1.74    0.78
  10   5  -3    0.55    0.61
 -10  -5   3    0.32    0.42
   9   5  -3    0.34    0.58
  -9  -5   3    0.12    0.37
   8   5  -3    0.18    0.44
  -8  -5   3    0.16    0.34
   7   5  -3   -0.39    0.38
  -7  -5   3    0.02    0.27
   6   5  -3   23.46    1.33
  -6  -5   3   22.83    1.16
   5   5  -3    0.74    0.46
   5   5  -3    0.41    0.23
  -5  -5   3    0.26    0.29
   4   5  -3    0.18    0.36
   4   5  -3    0.63    0.24
  -4  -5   3    0.34    0.31
   3   5  -3    1.51    0.27
   3   5  -3    1.62    0.41
  -3  -5   3    0.99    0.37
   2   5  -3    3.07    0.37
   2   5  -3    3.52    0.44
  -2  -5   3    3.48    0.51
   1   5  -3   49.01    1.37
   1   5  -3   49.03    1.42
  -1  -5   3   46.49    1.56
   0   5  -3    8.57    0.40
   0   5  -3    8.93    0.55
   0  -5   3    7.94    0.66
  -1   5  -3    3.70    0.44
   1  -5   3    2.84    0.51
  -2   5  -3   14.45    0.74
   2  -5   3   15.14    0.91
  -3   5  -3   14.78    0.81
   3  -5   3   15.28    0.51
   3  -5   3   13.87    0.95
  -4   5  -3   24.33    1.09
   4  -5   3   22.77    0.82
   4  -5   3   24.01    1.26
  -5   5  -3    0.89    0.36
   5  -5   3    0.18    0.45
   5  -5   3    0.68    0.30
  -6   5  -3    0.04    0.26
   6  -5   3    0.96    0.35
   6  -5   3    0.42    0.46
  -7   5  -3    1.95    0.49
   7  -5   3    1.64    0.49
   7  -5   3    1.04    0.56
  -8   5  -3    3.29    0.63
   8  -5   3    5.22    0.91
  -9   5  -3    2.12    0.56
   9  -5   3    2.23    0.77
  10  -5   3    1.60    0.75
  10   4  -3    3.99    0.93
 -10  -4   3    2.54    0.65
   9   4  -3    0.46    0.56
  -9  -4   3    0.03    0.34
   8   4  -3    0.44    0.52
  -8  -4   3    0.41    0.36
   7   4  -3    0.27    0.46
  -7  -4   3    0.30    0.33
   6   4  -3   -0.22    0.30
   6   4  -3    0.11    0.22
  -6  -4   3    0.35    0.28
   5   4  -3    2.13    0.50
   5   4  -3    3.43    0.37
  -5  -4   3    3.24    0.49
   4   4  -3    8.32    0.71
   4   4  -3    9.15    0.49
  -4  -4   3    8.79    0.64
   3   4  -3   38.27    1.13
  -3  -4   3   39.16    1.34
   2   4  -3   87.34    2.25
   2   4  -3   84.48    2.07
  -2  -4   3   82.30    2.25
   1   4  -3    5.52    0.40
   1   4  -3    6.34    0.40
  -1  -4   3    6.28    0.53
   0   4  -3   49.14    1.41
   0   4  -3   49.33    1.20
   0  -4   3   50.39    1.53
  -1   4  -3   21.61    0.84
   1  -4   3   21.96    0.97
  -2   4  -3   -0.23    0.17
   2  -4   3   -0.06    0.30
  -3   4  -3    3.71    0.44
   3  -4   3    3.64    0.55
   3  -4   3    4.48    0.32
  -4   4  -3    0.72    0.28
   4  -4   3    0.57    0.27
   4  -4   3    0.46    0.37
  -5   4  -3    7.34    0.62
  -5   4  -3    8.10    0.84
   5  -4   3    6.32    0.55
  -6   4  -3   10.03    0.99
  -6   4  -3    7.73    0.65
   6  -4   3    8.08    0.66
  -7   4  -3    3.41    0.66
  -7   4  -3    3.04    0.55
   7  -4   3    3.29    0.57
  -8   4  -3    9.48    1.13
  -8   4  -3    9.01    0.90
   8  -4   3   11.83    0.91
  -9   4  -3    2.02    0.67
 -10   4  -3   -0.06    0.50
  11   3  -3    5.02    1.02
 -11  -3   3    5.01    0.90
  10   3  -3    1.22    0.67
 -10  -3   3    2.57    0.64
   9   3  -3    5.34    0.96
  -9  -3   3    6.11    0.86
   8   3  -3   -0.12    0.37
  -8  -3   3    0.43    0.35
   7   3  -3   -0.01    0.38
  -7  -3   3    0.02    0.27
   6   3  -3    2.41    0.37
  -6  -3   3    2.99    0.60
  -6  -3   3    1.86    0.43
   5   3  -3   13.00    0.60
  -5  -3   3   11.36    0.71
  -5  -3   3   10.95    0.77
   4   3  -3    0.45    0.23
  -4  -3   3    0.70    0.27
  -4  -3   3    0.45    0.24
   3   3  -3   17.21    0.65
  -3  -3   3   16.75    0.74
  -3  -3   3   15.73    0.75
   2   3  -3    0.09    0.16
  -2  -3   3    0.26    0.17
  -2  -3   3    0.11    0.20
   1   3  -3    4.99    0.37
  -1  -3   3    4.78    0.30
  -1  -3   3    5.60    0.50
   0   3  -3  183.55    3.93
   0  -3   3  167.95    3.82
   0  -3   3  184.60    4.06
  -1   3  -3    6.84    0.42
   1  -3   3    6.64    0.50
  -2   3  -3    9.89    0.53
   2  -3   3   10.82    0.65
   2  -3   3   10.52    0.37
  -3   3  -3   14.65    0.76
  -3   3  -3   14.55    0.68
   3  -3   3   14.24    0.58
  -4   3  -3   55.48    1.80
  -4   3  -3   55.99    1.66
   4  -3   3   55.78    1.60
  -5   3  -3    6.35    0.62
  -5   3  -3    6.28    0.74
   5  -3   3    5.97    0.63
  -6   3  -3    0.85    0.31
  -6   3  -3    1.75    0.49
   6  -3   3    1.03    0.42
  -7   3  -3    7.06    0.70
  -7   3  -3    5.71    0.83
   7  -3   3    6.42    0.76
  -8   3  -3    0.95    0.37
  -8   3  -3    0.26    0.44
   8  -3   3    1.18    0.47
  -9   3  -3   -0.78    0.36
   9  -3   3    0.02    0.43
 -10   3  -3    0.55    0.56
  11   2  -3    6.68    1.17
  10   2  -3    1.08    0.64
 -10  -2   3    0.66    0.48
   9   2  -3    1.93    0.65
  -9  -2   3    4.00    0.69
   8   2  -3    4.46    0.78
  -8  -2   3    6.45    0.81
   7   2  -3   18.80    0.83
  -7  -2   3   17.32    0.98
  -7  -2   3   16.10    1.10
   6   2  -3    9.30    0.59
  -6  -2   3    8.32    0.91
  -6  -2   3    8.35    0.66
   5   2  -3   22.82    0.87
  -5  -2   3   23.80    1.14
  -5  -2   3   23.84    1.00
   4   2  -3    0.67    0.23
  -4  -2   3    0.56    0.22
  -4  -2   3    0.20    0.22
   3   2  -3    8.78    0.47
  -3  -2   3    9.73    0.51
   2   2  -3   39.90    1.11
  -2  -2   3   40.70    1.15
  -2  -2   3   40.87    1.21
   1   2  -3    0.31    0.16
  -1  -2   3    0.17    0.14
  -1  -2   3    0.21    0.18
   0   2  -3   38.72    1.08
   0  -2   3   39.47    0.94
   0  -2   3   37.18    1.13
  -1   2  -3  401.71    8.44
   1  -2   3  412.29    8.61
   1  -2   3  414.14    8.67
  -2   2  -3    0.18    0.18
  -2   2  -3    0.34    0.17
   2  -2   3    0.28    0.16
  -3   2  -3  123.52    2.92
  -3   2  -3  123.77    3.11
   3  -2   3  128.35    2.99
  -4   2  -3    3.41    0.49
  -4   2  -3    2.79    0.36
   4  -2   3    3.06    0.42
  -5   2  -3    0.30    0.22
  -5   2  -3    0.75    0.34
   5  -2   3    0.92    0.37
  -6   2  -3    0.37    0.33
  -6   2  -3    0.16    0.23
   6  -2   3    0.26    0.36
  -7   2  -3    0.85    0.45
  -7   2  -3    1.38    0.35
   7  -2   3    0.71    0.41
  -8   2  -3    0.39    0.39
   8  -2   3    0.29    0.41
  -9   2  -3    0.33    0.46
   9  -2   3    0.86    0.51
 -10   2  -3    0.42    0.53
  10  -2   3    0.68    0.55
 -11   2  -3   -0.03    0.54
  11   1  -3    2.84    0.83
  10   1  -3    5.09    0.96
 -10  -1   3    5.75    0.87
   9   1  -3    5.59    0.94
  -9  -1   3    3.95    0.67
  -8  -1   3    5.89    0.75
  -8  -1   3    7.28    0.92
   7   1  -3    1.34    0.37
  -7  -1   3    0.83    0.34
  -7  -1   3    1.19    0.45
   6   1  -3    4.13    0.50
  -6  -1   3    3.04    0.59
  -6  -1   3    3.45    0.49
   5   1  -3   -0.20    0.23
  -5  -1   3   -0.19    0.18
  -5  -1   3    0.21    0.23
   4   1  -3    2.22    0.34
  -4  -1   3    2.60    0.34
  -4  -1   3    2.68    0.43
   3   1  -3   21.43    0.75
  -3  -1   3   21.74    0.87
  -3  -1   3   20.43    0.72
   2   1  -3    0.74    0.20
  -2  -1   3    0.44    0.16
  -2  -1   3    0.46    0.18
   1   1  -3  137.11    2.97
  -1  -1   3  133.69    2.93
  -1  -1   3  133.54    3.07
   0   1  -3    0.32    0.19
   0  -1   3    0.11    0.13
   0  -1   3   -0.08    0.20
  -1   1  -3  154.82    3.26
  -1   1  -3  145.77    3.32
   1  -1   3  148.15    3.32
  -2   1  -3   17.02    0.70
  -2   1  -3   16.65    0.61
   2  -1   3   17.55    0.65
  -3   1  -3   80.70    1.96
   3  -1   3   81.79    2.12
  -4   1  -3  264.78    6.05
  -4   1  -3  268.42    5.69
   4  -1   3  264.02    6.11
  -5   1  -3   11.12    0.57
  -5   1  -3   11.47    0.79
   5  -1   3   10.74    0.77
  -6   1  -3    3.69    0.42
  -6   1  -3    2.27    0.50
   6  -1   3    2.45    0.57
  -7   1  -3    0.41    0.24
  -7   1  -3    0.38    0.41
   7  -1   3    0.39    0.41
  -8   1  -3    0.21    0.42
   8  -1   3    0.51    0.44
  -9   1  -3    0.69    0.54
   9  -1   3    0.06    0.47
 -10   1  -3    0.93    0.54
  10  -1   3    1.32    0.63
 -11   1  -3    0.81    0.63
  11  -1   3    1.47    0.64
  11   0  -3    1.76    0.78
  10   0  -3    1.64    0.64
 -10   0   3    2.98    0.66
  -9   0   3    4.41    0.78
  -9   0   3    5.12    0.73
   8   0  -3    3.21    0.52
  -8   0   3    1.92    0.54
  -8   0   3    2.03    0.49
   7   0  -3   12.28    0.75
  -7   0   3   12.23    0.78
  -7   0   3   12.11    0.94
   6   0  -3    4.97    0.55
  -6   0   3    4.11    0.51
  -6   0   3    4.17    0.59
   5   0  -3    1.33    0.33
  -5   0   3    1.94    0.40
  -5   0   3    2.14    0.34
   4   0  -3   49.54    1.44
  -4   0   3   53.69    1.66
  -4   0   3   50.57    1.39
   3   0  -3   -0.05    0.17
  -3   0   3   -0.05    0.16
  -3   0   3    0.18    0.13
   2   0  -3  458.58    9.48
  -2   0   3  457.71    9.97
  -2   0   3  467.15    9.41
   1   0  -3  296.11    6.08
  -1   0   3  297.10    6.38
  -1   0   3  282.88    5.96
   0   0  -3    0.05    0.16
   0   0  -3    0.23    0.12
   0   0   3    0.31    0.20
  -1   0  -3   18.03    0.62
  -1   0  -3   18.90    0.59
   1   0   3   18.98    0.70
  -2   0  -3   15.21    0.65
  -2   0  -3   16.22    0.53
   2   0   3   15.51    0.68
  -3   0  -3    3.15    0.25
  -3   0  -3    2.07    0.36
   3   0   3    2.26    0.39
  -4   0  -3    3.14    0.48
  -4   0  -3    3.09    0.30
   4   0   3    3.03    0.49
  -5   0  -3   46.51    1.26
  -5   0  -3   48.56    1.68
   5   0   3   45.62    1.68
  -6   0  -3    9.86    0.51
  -6   0  -3    9.88    0.81
   6   0   3    8.93    0.90
  -7   0  -3   10.22    0.88
   7   0   3   11.03    0.93
  -8   0  -3    2.18    0.59
   8   0   3    1.81    0.61
  -9   0  -3   -0.12    0.42
   9   0   3    0.74    0.53
 -10   0  -3    0.23    0.53
  10   0   3    1.04    0.60
 -11   0  -3    1.68    0.72
  11   0   3    2.33    0.76
  11  -1  -3    2.96    0.83
  10  -1  -3    7.97    1.10
  -9   1   3    0.87    0.44
  -9   1   3    0.71    0.49
   8  -1  -3    0.64    0.35
  -8   1   3   -0.22    0.27
  -8   1   3    0.13    0.33
   7  -1  -3    1.22    0.40
  -7   1   3    1.78    0.40
  -7   1   3    3.11    0.59
   6  -1  -3   33.49    1.27
  -6   1   3   32.95    1.43
  -6   1   3   34.27    1.22
   5  -1  -3   53.65    1.62
  -5   1   3   51.83    1.51
  -5   1   3   54.29    1.82
   4  -1  -3    7.52    0.53
  -4   1   3    7.07    0.40
  -4   1   3    6.58    0.53
   3  -1  -3    0.07    0.18
  -3   1   3    0.30    0.20
  -3   1   3    0.19    0.11
   2  -1  -3    5.04    0.37
  -2   1   3    5.46    0.40
  -2   1   3    5.53    0.20
   1  -1  -3    9.88    0.49
  -1   1   3   11.79    0.54
   0  -1  -3    0.45    0.12
   0  -1  -3    0.58    0.18
   0   1   3    0.45    0.24
  -1  -1  -3   15.16    0.51
  -1  -1  -3   15.70    0.56
   1   1   3   15.67    0.71
  -2  -1  -3   20.47    0.76
  -2  -1  -3   20.62    0.59
   2   1   3   19.93    0.85
  -3  -1  -3   12.42    0.41
  -3  -1  -3   11.54    0.62
   3   1   3   11.08    0.71
  -4  -1  -3   40.80    0.99
  -4  -1  -3   39.95    1.40
   4   1   3   38.05    1.42
  -5  -1  -3    0.41    0.15
  -5  -1  -3    0.37    0.32
   5   1   3    0.34    0.42
  -6  -1  -3    7.35    0.82
   6   1   3    5.92    0.83
  -7  -1  -3    7.59    0.91
   7   1   3    6.62    0.87
  -8  -1  -3    2.26    0.62
   8   1   3    0.65    0.54
  -9  -1  -3   -0.02    0.39
   9   1   3    0.27    0.52
 -10  -1  -3    2.15    0.73
  10   1   3    1.57    0.69
 -11  -1  -3    0.58    0.51
  11  -2  -3    1.64    0.64
 -10   2   3    0.44    0.47
   9  -2  -3    3.26    0.58
  -9   2   3    3.25    0.60
  -9   2   3    3.05    0.67
   8  -2  -3    1.36    0.43
  -8   2   3    1.22    0.40
  -8   2   3    1.11    0.45
   7  -2  -3    7.08    0.73
  -7   2   3    7.41    0.61
  -7   2   3    6.41    0.78
   6  -2  -3    0.90    0.38
  -6   2   3    1.29    0.33
  -6   2   3    0.97    0.40
   5  -2  -3   25.60    1.07
  -5   2   3   26.88    0.95
  -5   2   3   28.75    1.19
   4  -2  -3    1.34    0.31
  -4   2   3    2.16    0.40
  -4   2   3    1.67    0.25
   3  -2  -3    0.85    0.29
  -3   2   3    1.73    0.21
  -3   2   3    1.29    0.28
   2  -2  -3    2.42    0.19
   2  -2  -3    2.05    0.31
  -2   2   3    1.69    0.29
   1  -2  -3   70.37    1.47
  -1   2   3   63.27    1.78
   0  -2  -3    1.39    0.19
   0  -2  -3    1.68    0.25
   0   2   3    1.85    0.32
  -1  -2  -3  137.04    2.93
  -1  -2  -3  141.04    3.10
   1   2   3  133.32    3.31
  -2  -2  -3   59.35    1.33
  -2  -2  -3   60.27    1.63
   2   2   3   57.92    1.75
  -3  -2  -3    1.60    0.30
  -3  -2  -3    1.57    0.13
   3   2   3    1.14    0.41
  -4  -2  -3    8.88    0.63
   4   2   3    6.90    0.72
  -5  -2  -3    1.74    0.40
   5   2   3    1.55    0.49
  -6  -2  -3   13.61    0.93
   6   2   3   14.59    1.07
  -7  -2  -3    4.90    0.72
   7   2   3    6.10    0.88
  -8  -2  -3   -0.47    0.25
   8   2   3    0.14    0.49
  -9  -2  -3    1.61    0.60
   9   2   3    0.47    0.57
 -10  -2  -3   -0.02    0.42
  10   2   3    1.36    0.70
  11  -3  -3    2.90    0.80
 -10   3   3    0.09    0.42
   9  -3  -3   -0.53    0.30
  -9   3   3   -0.15    0.33
   8  -3  -3    0.37    0.37
  -8   3   3    0.25    0.33
  -8   3   3    0.07    0.30
   7  -3  -3    8.38    0.72
  -7   3   3    7.88    0.62
  -7   3   3    7.46    0.84
   6  -3  -3   10.68    0.79
  -6   3   3   10.85    0.80
  -6   3   3   10.43    0.64
   5  -3  -3    5.72    0.62
  -5   3   3    7.39    0.49
  -5   3   3    6.89    0.61
   4  -3  -3    0.42    0.25
  -4   3   3    0.28    0.23
  -4   3   3    0.18    0.25
   3  -3  -3    4.06    0.37
  -3   3   3    3.34    0.44
  -3   3   3    3.48    0.43
   2  -3  -3    0.65    0.18
  -2   3   3    0.39    0.22
  -2   3   3    0.46    0.20
   1  -3  -3   68.16    1.59
  -1   3   3   67.58    1.74
  -1   3   3   67.44    1.87
   0  -3  -3  185.04    4.06
   0  -3  -3  191.53    4.08
   0   3   3  186.09    4.40
  -1  -3  -3   46.40    1.19
  -1  -3  -3   46.86    1.32
   1   3   3   49.29    1.53
  -2  -3  -3    4.48    0.46
  -2  -3  -3    3.68    0.23
   2   3   3    3.34    0.49
  -3  -3  -3    4.36    0.51
   3   3   3    4.39    0.62
  -4  -3  -3   44.72    1.56
   4   3   3   45.54    1.74
  -5  -3  -3    0.01    0.26
   5   3   3    0.35    0.51
  -6  -3  -3    9.29    0.76
   6   3   3   10.92    1.13
  -7  -3  -3    3.13    0.58
   7   3   3    3.70    0.74
  -8  -3  -3    9.10    1.06
   8   3   3    6.31    0.98
  -9  -3  -3    0.95    0.44
   9   3   3    0.71    0.68
 -10  -3  -3    0.07    0.45
  10   3   3    1.87    0.81
  10  -4  -3    0.02    0.42
 -10   4   3    0.26    0.44
   9  -4  -3    0.42    0.45
  -9   4   3    0.22    0.43
   8  -4  -3   -0.05    0.31
  -8   4   3   -0.24    0.28
   7  -4  -3    3.13    0.55
   7  -4  -3    2.35    0.53
  -7   4   3    3.15    0.59
   6  -4  -3    4.01    0.55
   6  -4  -3    2.88    0.53
  -6   4   3    4.04    0.61
   5  -4  -3    5.85    0.60
  -5   4   3    5.51    0.65
  -5   4   3    7.34    0.74
   4  -4  -3    0.27    0.29
  -4   4   3    0.30    0.25
  -4   4   3    0.88    0.32
   3  -4  -3    7.04    0.47
  -3   4   3    6.89    0.55
  -3   4   3    7.60    0.54
   2  -4  -3   11.43    0.51
  -2   4   3   11.98    0.65
  -2   4   3   10.45    0.61
   1  -4  -3    7.83    0.42
  -1   4   3    6.62    0.53
  -1   4   3    7.31    0.46
   0  -4  -3   23.78    0.81
   0   4   3   22.19    0.79
   0   4   3   22.32    0.97
  -1  -4  -3  172.21    3.99
  -1  -4  -3  176.45    3.79
   1   4   3  175.00    4.29
  -2  -4  -3   15.59    0.51
  -2  -4  -3   15.18    0.73
   2   4   3   13.55    0.85
  -3  -4  -3   17.61    0.86
   3   4   3   14.83    1.00
  -4  -4  -3    1.26    0.36
   4   4   3    0.90    0.54
  -5  -4  -3    0.35    0.31
   5   4   3    0.47    0.49
  -6  -4  -3    2.72    0.51
   6   4   3    4.80    0.84
  -7  -4  -3    3.57    0.66
   7   4   3    3.15    0.75
  -8  -4  -3    1.92    0.58
   8   4   3    1.76    0.72
  -9  -4  -3    2.36    0.68
   9   4   3    2.71    0.85
 -10  -4  -3    1.08    0.57
  10   4   3    0.63    0.68
  10  -5  -3    6.19    0.89
 -10   5   3    7.18    1.02
   9  -5  -3    3.57    0.74
  -9   5   3    4.48    0.76
   8  -5  -3    1.99    0.56
  -8   5   3    2.16    0.54
   7  -5  -3    2.53    0.59
   7  -5  -3    2.53    0.54
  -7   5   3    0.79    0.40
   6  -5  -3    6.62    0.71
  -6   5   3    4.87    0.66
  -6   5   3    5.69    0.69
   5  -5  -3    7.70    0.72
  -5   5   3    8.19    0.81
  -5   5   3    6.78    0.76
   4  -5  -3    3.33    0.48
  -4   5   3    3.92    0.53
  -4   5   3    3.59    0.52
   3  -5  -3   16.77    0.76
  -3   5   3   18.06    0.89
  -3   5   3   14.83    0.81
   2  -5  -3   21.63    0.82
  -2   5   3   21.09    0.92
  -2   5   3   22.03    0.95
   1  -5  -3    1.79    0.30
  -1   5   3    2.24    0.33
  -1   5   3    2.07    0.39
   0  -5  -3    4.50    0.46
   0   5   3    4.90    0.40
   0   5   3    4.80    0.57
  -1  -5  -3   12.44    0.66
   1   5   3   12.27    0.84
   1   5   3   12.81    0.57
  -2  -5  -3   12.84    0.53
  -2  -5  -3   12.20    0.72
   2   5   3   14.93    0.97
  -3  -5  -3   28.11    0.71
  -3  -5  -3   27.22    1.15
   3   5   3   28.27    1.36
  -4  -5  -3   43.94    1.65
   4   5   3   45.30    1.91
  -5  -5  -3    2.81    0.51
   5   5   3    3.64    0.77
  -6  -5  -3   -0.08    0.27
   6   5   3   -0.26    0.45
  -7  -5  -3    0.80    0.41
   7   5   3    1.65    0.69
  -8  -5  -3    1.27    0.52
   8   5   3    1.62    0.73
  -9  -5  -3    1.47    0.58
   9   5   3    1.53    0.72
 -10  -5  -3    1.91    0.61
  10   5   3    1.71    0.85
  10  -6  -3    0.47    0.46
 -10   6   3    0.68    0.48
   9  -6  -3    2.01    0.63
  -9   6   3    1.28    0.52
   8  -6  -3   14.37    1.14
  -8   6   3   16.18    1.13
  -7   6   3    3.09    0.64
  -7   6   3    2.54    0.55
   6  -6  -3   23.43    1.15
  -6   6   3   22.45    1.25
  -6   6   3   21.48    1.15
   5  -6  -3    1.20    0.41
  -5   6   3    1.04    0.39
  -5   6   3    0.72    0.34
   4  -6  -3    7.06    0.70
  -4   6   3    6.91    0.76
  -4   6   3    5.75    0.65
   3  -6  -3   17.82    0.87
  -3   6   3   19.26    0.98
  -3   6   3   19.63    0.95
   2  -6  -3    9.20    0.60
  -2   6   3    8.43    0.64
  -2   6   3    7.73    0.64
   1  -6  -3   15.64    0.76
  -1   6   3   15.80    0.86
  -1   6   3   15.56    0.79
   0  -6  -3    1.31    0.33
   0   6   3    1.44    0.31
   0   6   3    1.33    0.43
  -1  -6  -3    2.18    0.39
   1   6   3    2.24    0.33
   1   6   3    1.51    0.52
  -2  -6  -3   39.55    1.12
  -2  -6  -3   37.83    1.41
   2   6   3   36.86    1.62
  -3  -6  -3    1.19    0.21
  -3  -6  -3    1.27    0.38
   3   6   3    0.57    0.55
  -4  -6  -3    0.50    0.32
   4   6   3    0.61    0.60
  -5  -6  -3    0.39    0.32
   5   6   3   -0.40    0.50
  -6  -6  -3    2.24    0.56
   6   6   3    1.73    0.72
  -7  -6  -3   -0.01    0.34
   7   6   3    0.24    0.59
  -8  -6  -3    0.06    0.35
   8   6   3    1.15    0.75
  -9  -6  -3    0.20    0.39
   9   6   3    0.19    0.75
  10  -7  -3    5.79    0.98
   9  -7  -3    1.57    0.61
   8  -7  -3    7.73    1.04
  -8   7   3   10.26    0.90
  -7   7   3    0.43    0.35
  -7   7   3    0.55    0.43
   6  -7  -3   18.72    1.08
  -6   7   3   19.36    1.08
  -6   7   3   18.47    1.19
   5  -7  -3   10.19    0.81
  -5   7   3   10.25    0.77
  -5   7   3   10.86    0.89
   4  -7  -3    5.77    0.65
  -4   7   3    8.42    0.89
  -4   7   3    6.48    0.69
   3  -7  -3   -0.27    0.31
  -3   7   3    0.08    0.28
  -3   7   3    0.19    0.27
   2  -7  -3    2.19    0.45
  -2   7   3    2.27    0.46
  -2   7   3    2.97    0.51
   1  -7  -3    0.27    0.28
  -1   7   3    0.16    0.25
  -1   7   3   -0.29    0.31
   0  -7  -3   17.19    0.90
   0   7   3   16.83    1.02
   0   7   3   17.53    0.83
  -1  -7  -3    5.46    0.63
   1   7   3    5.82    0.49
   1   7   3    7.03    0.85
  -2  -7  -3    0.02    0.27
   2   7   3   -0.10    0.46
  -3  -7  -3   39.01    1.56
   3   7   3   38.84    1.80
  -4  -7  -3   10.47    0.83
   4   7   3    9.12    1.07
  -5  -7  -3   34.53    1.60
   5   7   3   33.10    1.78
  -6  -7  -3   10.73    0.91
   6   7   3    9.85    1.25
  -7  -7  -3    0.22    0.37
   7   7   3    0.26    0.63
  -8  -7  -3    1.38    0.52
   8   7   3    1.26    0.88
  -9  -7  -3    0.07    0.43
   9   7   3    0.56    0.80
   9  -8  -3    2.35    0.72
   8  -8  -3    0.14    0.53
  -7   8   3    1.04    0.44
  -7   8   3    1.68    0.59
  -6   8   3   16.50    1.01
  -6   8   3   13.21    1.06
   5  -8  -3    6.96    0.79
  -5   8   3    3.27    0.66
  -5   8   3    4.74    0.65
   4  -8  -3   28.91    1.28
  -4   8   3   29.75    1.43
  -4   8   3   29.38    1.29
   3  -8  -3    8.29    0.72
  -3   8   3    6.92    0.77
  -3   8   3    7.89    0.68
   2  -8  -3    1.54    0.42
  -2   8   3    1.86    0.45
  -2   8   3    2.03    0.46
   1  -8  -3   18.97    1.00
  -1   8   3   20.53    1.07
  -1   8   3   20.51    1.02
   0  -8  -3    6.55    0.72
   0   8   3    5.54    0.77
   0   8   3    5.86    0.62
  -1  -8  -3   15.91    0.94
   1   8   3   15.46    0.78
   1   8   3   14.60    1.07
  -2  -8  -3    0.61    0.35
   2   8   3    0.23    0.56
  -3  -8  -3    0.25    0.32
   3   8   3    1.64    0.65
  -4  -8  -3    0.42    0.35
   4   8   3    1.47    0.61
  -5  -8  -3    1.02    0.46
   5   8   3    1.21    0.68
  -6  -8  -3    5.19    0.83
   6   8   3    4.17    1.02
  -7  -8  -3    0.07    0.38
   7   8   3   -0.08    0.71
  -8  -8  -3    1.39    0.58
   8   8   3    0.61    0.85
   9  -9  -3   -0.19    0.47
   8  -9  -3   -0.23    0.49
  -7   9   3    4.41    0.88
  -6   9   3    5.26    0.72
  -6   9   3    4.81    0.82
  -5   9   3    7.91    1.02
  -5   9   3    8.63    0.89
   4  -9  -3    2.14    0.54
  -4   9   3    2.01    0.57
  -4   9   3    1.99    0.45
   3  -9  -3    6.75    0.78
  -3   9   3    7.52    0.80
  -3   9   3    5.95    0.82
   2  -9  -3    9.46    0.78
  -2   9   3    9.48    0.80
  -2   9   3    8.19    0.85
   1  -9  -3   16.35    0.97
  -1   9   3   15.85    1.00
  -1   9   3   14.10    0.90
   0  -9  -3   20.18    1.10
   0   9   3   18.15    1.16
   0   9   3   21.75    1.03
  -1  -9  -3    7.46    0.83
   1   9   3    8.30    0.63
   1   9   3    7.55    0.93
  -2  -9  -3    5.66    0.74
   2   9   3    5.36    0.88
  -3  -9  -3    6.97    0.84
   3   9   3    6.65    1.04
  -4  -9  -3    2.87    0.64
   4   9   3    2.36    0.75
  -5  -9  -3   -0.05    0.31
   5   9   3   -0.17    0.62
  -6  -9  -3    0.30    0.43
   6   9   3   -0.09    0.71
  -7  -9  -3    2.92    0.73
   7   9   3    0.98    0.74
  -8  -9  -3   -0.38    0.36
   8   9   3   -0.24    0.75
   8 -10  -3   -0.06    0.54
  -7  10   3   -0.19    0.43
  -6  10   3    0.30    0.47
  -5  10   3    1.13    0.51
   4 -10  -3   -0.05    0.38
  -4  10   3    0.24    0.29
  -4  10   3   -0.39    0.35
   3 -10  -3    1.76    0.53
  -3  10   3    1.36    0.46
  -3  10   3    2.00    0.48
   2 -10  -3    0.53    0.39
  -2  10   3    0.86    0.41
  -2  10   3    0.60    0.38
   1 -10  -3    2.07    0.53
  -1  10   3    1.26    0.42
  -1  10   3    1.10    0.46
   0 -10  -3   -0.05    0.30
   0  10   3    0.58    0.35
   0  10   3   -0.03    0.40
  -1 -10  -3    2.35    0.56
   1  10   3    1.21    0.61
   1  10   3    2.07    0.44
  -2 -10  -3    3.25    0.63
   2  10   3    4.74    0.91
  -3 -10  -3    3.82    0.68
   3  10   3    5.22    1.00
  -4 -10  -3    7.34    0.95
   4  10   3    7.88    1.18
  -5 -10  -3    0.05    0.38
   5  10   3   -0.59    0.67
  -6 -10  -3    0.12    0.42
   6  10   3    0.02    0.71
  -7 -10  -3    0.55    0.43
   7  10   3   -0.13    0.77
  -7  11   3    1.32    0.66
  -6  11   3    0.74    0.51
  -5  11   3    0.30    0.48
  -4  11   3    2.43    0.67
   3 -11  -3    0.04    0.40
  -3  11   3   -0.12    0.36
   2 -11  -3   -0.10    0.36
  -2  11   3   -0.07    0.34
  -2  11   3   -0.24    0.31
   1 -11  -3   -0.25    0.35
  -1  11   3    0.10    0.34
  -1  11   3   -0.43    0.35
   0 -11  -3    0.15    0.40
   0  11   3    0.10    0.31
   0  11   3   -0.43    0.42
  -1 -11  -3    0.12    0.37
   1  11   3   -0.44    0.46
   1  11   3   -0.17    0.27
  -2 -11  -3    2.10    0.60
   2  11   3    1.97    0.77
  -3 -11  -3    0.51    0.42
   3  11   3    1.40    0.77
  -4 -11  -3    0.17    0.43
   4  11   3    0.30    0.78
  -5 -11  -3    0.33    0.45
   5  11   3    0.04    0.72
  -6 -11  -3    0.53    0.46
   6  11   3   -0.41    0.75
  -6  12   3    0.09    0.50
  -5  12   3    1.98    0.68
  -4  12   3    0.42    0.46
  -3  12   3    0.09    0.41
   2 -12  -3    1.46    0.60
  -2  12   3    1.83    0.58
   1 -12  -3    3.67    0.71
  -1  12   3    5.51    0.80
   0 -12  -3    0.27    0.44
   0  12   3    0.49    0.52
   0  12   3    0.51    0.40
  -1 -12  -3    0.25    0.39
   1  12   3    0.95    0.65
  -2 -12  -3    0.77    0.51
   2  12   3    0.65    0.69
  -3 -12  -3    1.02    0.53
   3  12   3    0.67    0.76
  -4 -12  -3    0.82    0.50
   4  12   3    1.26    0.91
  -5 -12  -3    6.55    1.02
   5  12   3    7.95    1.37
  -5  13   3    2.34    0.73
  -4  13   3   -0.39    0.37
  -3  13   3   -0.97    0.29
   2 -13  -3    2.91    0.74
  -2  13   3    3.55    0.75
   1 -13  -3   -0.24    0.43
  -1  13   3    0.01    0.41
   0 -13  -3   -0.36    0.42
  -1 -13  -3    0.10    0.43
  -2 -13  -3    0.55    0.47
   2  13   3    0.45    0.72
  -3 -13  -3    0.45    0.47
   3  13   3   -0.81    0.70
  -4 -13  -3   -0.28    0.42
   4  13   3   -0.86    0.67
  -3  14   3    0.68    0.56
  -2  14   3    0.45    0.49
   1 -14  -3    3.45    0.81
  -1  14   3    3.33    0.73
   0 -14  -3   -0.04    0.42
  -1 -14  -3    0.93    0.53
  -2 -14  -3    0.62    0.54
  -3 -14   4    0.76    0.65
  -2 -14   4    0.04    0.57
  -1 -14   4   -0.19    0.51
   0  14  -4    0.11    0.46
   0 -14   4    0.37    0.64
  -1  14  -4   -0.11    0.39
   1 -14   4   -0.40    0.54
  -2  14  -4    1.52    0.61
   2 -14   4    3.85    1.06
  -3  14  -4    1.57    0.57
   3 -14   4   -0.44    0.61
  -5 -13   4    1.57    0.65
  -4 -13   4    0.12    0.56
  -3 -13   4   -0.09    0.48
  -2 -13   4    1.50    0.73
   1  13  -4    0.83    0.46
  -1 -13   4    0.60    0.60
   0  13  -4    2.30    0.61
   0 -13   4    0.58    0.64
  -1  13  -4   -0.43    0.31
   1 -13   4   -0.36    0.55
  -2  13  -4    2.87    0.70
   2 -13   4    1.16    0.74
  -3  13  -4    0.06    0.40
   3 -13   4    0.01    0.64
  -4  13  -4    1.36    0.56
   4 -13   4    0.38    0.67
  -5  13  -4    0.96    0.58
   5 -13   4    0.08    0.68
  -6 -12   4   -0.21    0.47
  -5 -12   4    0.24    0.50
  -4 -12   4   -0.28    0.42
  -3 -12   4    0.66    0.59
   2  12  -4    1.80    0.55
  -2 -12   4    1.04    0.58
   1  12  -4    1.91    0.54
  -1 -12   4    1.71    0.71
   0  12  -4    0.34    0.41
   0 -12   4    0.05    0.56
  -1  12  -4    0.16    0.38
   1 -12   4   -0.38    0.50
  -2  12  -4   -0.22    0.34
   2 -12   4    0.21    0.58
  -3  12  -4    0.85    0.48
   3 -12   4    0.60    0.65
  -4  12  -4    2.93    0.74
   4 -12   4    1.11    0.77
  -5  12  -4    0.09    0.43
   5 -12   4    0.62    0.68
  -6  12  -4    0.71    0.53
   6 -12   4   -0.65    0.60
   7  11  -4    2.95    0.86
  -7 -11   4    2.22    0.71
   6  11  -4    1.38    0.70
  -6 -11   4    0.34    0.47
   5  11  -4    2.99    0.83
  -5 -11   4    3.24    0.81
  -4 -11   4    0.41    0.47
  -3 -11   4    0.20    0.46
   2  11  -4    0.52    0.37
  -2 -11   4   -0.40    0.41
   1  11  -4    3.62    0.62
  -1 -11   4    2.23    0.70
   0  11  -4    7.49    0.87
   0 -11   4    7.09    1.05
  -1  11  -4    2.65    0.58
   1 -11   4    1.51    0.64
  -2  11  -4    5.59    0.80
   2 -11   4    6.38    1.02
  -3  11  -4   -0.23    0.32
   3 -11   4   -0.67    0.47
  -4  11  -4    9.87    1.09
   4 -11   4   18.13    1.51
  -5  11  -4   -0.05    0.41
   5 -11   4    0.39    0.67
  -6  11  -4    1.51    0.62
   6 -11   4    1.53    0.79
  -7  11  -4   -0.06    0.42
   7 -11   4    0.09    0.66
   8  10  -4    2.84    0.83
  -8 -10   4    1.56    0.63
   7  10  -4    2.15    0.76
  -7 -10   4    1.92    0.66
   6  10  -4   -0.14    0.50
  -6 -10   4    0.27    0.43
   5  10  -4    3.19    0.74
  -5 -10   4    2.76    0.67
   4  10  -4   -0.30    0.43
  -4 -10   4   -0.34    0.37
   3  10  -4    2.11    0.61
   3  10  -4    1.14    0.37
  -3 -10   4    2.34    0.67
   2  10  -4    0.59    0.32
  -2 -10   4    0.36    0.49
   1  10  -4    0.72    0.35
  -1 -10   4    0.29    0.43
   0  10  -4    3.46    0.60
   0 -10   4    3.45    0.74
  -1  10  -4   15.01    1.01
   1 -10   4   16.05    1.26
  -2  10  -4    1.71    0.50
   2 -10   4    1.54    0.63
  -3  10  -4    5.57    0.80
   3 -10   4    4.32    0.88
  -4  10  -4   12.41    0.99
   4 -10   4    8.31    1.11
  -5  10  -4    3.99    0.75
   5 -10   4    3.23    0.82
  -6  10  -4    0.68    0.48
   6 -10   4    0.41    0.64
  -7  10  -4    0.41    0.48
   7 -10   4    1.28    0.67
  -8  10  -4    2.02    0.67
   8 -10   4    1.38    0.75
   8   9  -4    0.04    0.55
  -8  -9   4    0.95    0.52
   7   9  -4   -0.15    0.48
  -7  -9   4    0.25    0.41
   6   9  -4    0.01    0.48
  -6  -9   4   -0.02    0.37
   5   9  -4   -0.01    0.41
  -5  -9   4    0.56    0.47
   4   9  -4    9.47    0.99
  -4  -9   4    8.48    1.02
   3   9  -4    7.53    0.62
   3   9  -4    7.97    0.87
  -3  -9   4    8.00    0.98
   2   9  -4    0.62    0.33
   2   9  -4    1.21    0.47
  -2  -9   4    0.44    0.43
   1   9  -4    0.52    0.38
   1   9  -4    0.59    0.32
  -1  -9   4   -0.13    0.39
   0   9  -4   22.41    1.14
   0  -9   4   21.98    1.34
  -1   9  -4    3.45    0.60
   1  -9   4    4.03    0.79
  -2   9  -4    5.82    0.76
   2  -9   4    4.96    0.85
  -3   9  -4    5.42    0.80
   3  -9   4    4.21    0.80
  -4   9  -4   20.37    1.23
   4  -9   4   18.08    1.35
  -5   9  -4    3.52    0.70
   5  -9   4    3.04    0.78
  -6   9  -4    0.68    0.45
   6  -9   4    0.05    0.55
  -7   9  -4    2.24    0.64
   7  -9   4    4.24    0.96
  -8   9  -4    1.96    0.65
   8  -9   4    2.64    0.88
   9   8  -4    3.48    0.88
  -9  -8   4    2.42    0.69
   8   8  -4    0.14    0.52
  -8  -8   4   -0.16    0.36
   7   8  -4    1.89    0.67
  -7  -8   4    0.55    0.43
   6   8  -4    9.49    1.08
  -6  -8   4    7.94    0.93
   5   8  -4    7.41    0.91
  -5  -8   4    7.13    0.87
   4   8  -4    0.82    0.43
   4   8  -4    0.10    0.22
  -4  -8   4    0.10    0.37
   3   8  -4    7.64    0.79
   3   8  -4    7.79    0.60
  -3  -8   4    9.27    0.97
   2   8  -4   -0.02    0.34
   2   8  -4   -0.14    0.22
  -2  -8   4    0.26    0.41
   1   8  -4    0.57    0.35
   1   8  -4    0.17    0.28
  -1  -8   4    0.75    0.46
   0   8  -4    9.45    0.72
   0   8  -4    9.44    0.53
   0  -8   4   10.03    1.03
  -1   8  -4    9.71    0.77
   1  -8   4   11.56    1.13
  -2   8  -4    1.59    0.42
   2  -8   4    1.56    0.60
  -3   8  -4    0.12    0.31
   3  -8   4    0.52    0.53
  -4   8  -4    0.33    0.38
   4  -8   4    0.53    0.54
  -5   8  -4   16.99    1.12
   5  -8   4   15.04    1.24
  -6   8  -4    0.14    0.33
   6  -8   4   -0.13    0.51
  -7   8  -4    0.81    0.44
   7  -8   4    0.65    0.64
  -8   8  -4    1.02    0.50
   8  -8   4    0.78    0.63
  -9   8  -4    5.02    0.93
   9  -8   4    3.94    0.97
   9   7  -4    3.71    0.90
  -9  -7   4    3.89    0.80
   8   7  -4    1.62    0.66
  -8  -7   4    0.72    0.44
   7   7  -4    1.27    0.51
  -7  -7   4    2.23    0.57
   6   7  -4   28.98    1.53
  -6  -7   4   28.54    1.45
   5   7  -4    5.90    0.81
  -5  -7   4    6.45    0.81
   4   7  -4   -0.02    0.34
   4   7  -4   -0.01    0.20
  -4  -7   4   -0.20    0.31
   3   7  -4   -0.08    0.22
   3   7  -4    0.27    0.36
  -3  -7   4    0.02    0.31
   2   7  -4   -0.22    0.21
   2   7  -4    0.47    0.33
  -2  -7   4    0.00    0.32
   1   7  -4   28.23    1.15
   1   7  -4   30.73    1.08
  -1  -7   4   29.43    1.39
   0   7  -4    4.63    0.40
   0   7  -4    4.96    0.59
   0  -7   4    4.99    0.75
  -1   7  -4    0.05    0.28
   1  -7   4    0.07    0.41
  -2   7  -4   10.87    0.76
   2  -7   4   12.17    1.13
  -3   7  -4    6.32    0.73
   3  -7   4    4.92    0.77
  -4   7  -4    0.49    0.35
   4  -7   4    0.70    0.52
  -5   7  -4    0.54    0.38
   5  -7   4    0.82    0.53
  -6   7  -4   21.02    1.22
   6  -7   4   18.99    1.37
  -7   7  -4   -0.17    0.30
   7  -7   4    0.45    0.56
  -8   7  -4    0.74    0.47
   8  -7   4   -0.09    0.58
  -9   7  -4    0.78    0.50
   9  -7   4    0.74    0.66
  10   6  -4    0.90    0.62
 -10  -6   4    0.27    0.40
   9   6  -4    0.33    0.56
  -9  -6   4    0.64    0.42
   8   6  -4    0.86    0.51
  -8  -6   4    1.16    0.45
   7   6  -4    3.14    0.70
  -7  -6   4    2.39    0.54
   6   6  -4    0.37    0.41
  -6  -6   4    0.61    0.37
   5   6  -4    5.35    0.75
   5   6  -4    5.69    0.45
  -5  -6   4    4.86    0.67
   4   6  -4    0.04    0.23
   4   6  -4    0.09    0.35
  -4  -6   4    0.10    0.30
   3   6  -4    3.23    0.42
   3   6  -4    4.17    0.56
  -3  -6   4    3.26    0.54
   2   6  -4    0.35    0.25
   2   6  -4    0.62    0.32
  -2  -6   4    0.82    0.35
   1   6  -4   -0.01    0.23
   1   6  -4   -0.05    0.22
  -1  -6   4   -0.12    0.34
   0   6  -4    3.69    0.32
   0   6  -4    2.38    0.40
   0  -6   4    2.90    0.57
  -1   6  -4    0.32    0.26
   1  -6   4   -0.07    0.39
  -2   6  -4    0.41    0.29
   2  -6   4   -0.28    0.38
  -3   6  -4    0.44    0.32
   3  -6   4    1.17    0.55
  -4   6  -4    2.47    0.47
   4  -6   4    1.68    0.58
  -5   6  -4   13.12    0.90
   5  -6   4   14.45    1.14
  -6   6  -4    7.50    0.83
   6  -6   4    9.34    1.11
  -7   6  -4    3.12    0.60
   7  -6   4    1.13    0.61
  -8   6  -4    0.70    0.43
   8  -6   4    0.45    0.57
  -9   6  -4   -0.20    0.39
   9  -6   4    0.08    0.59
  10  -6   4   -0.10    0.58
  10   5  -4    2.02    0.76
 -10  -5   4    0.69    0.46
   9   5  -4    0.13    0.52
  -9  -5   4    0.22    0.38
   8   5  -4    2.50    0.68
  -8  -5   4    2.71    0.61
   7   5  -4   -0.15    0.40
  -7  -5   4   -0.02    0.29
   6   5  -4    3.45    0.66
  -6  -5   4    2.58    0.51
   5   5  -4    1.63    0.50
   5   5  -4    2.54    0.37
  -5  -5   4    2.04    0.46
   4   5  -4    1.73    0.43
   4   5  -4    2.78    0.38
  -4  -5   4    3.20    0.53
   3   5  -4   46.87    1.38
   3   5  -4   44.79    1.57
  -3  -5   4   46.24    1.59
   2   5  -4    2.53    0.37
   2   5  -4    2.70    0.39
  -2  -5   4    3.44    0.53
   1   5  -4   20.66    0.76
   1   5  -4   19.27    0.82
  -1  -5   4   21.19    1.00
   0   5  -4   67.18    1.89
   0   5  -4   67.65    1.59
   0  -5   4   66.92    2.04
  -1   5  -4    3.83    0.45
   1  -5   4    3.32    0.52
  -2   5  -4   58.45    1.74
   2  -5   4   54.38    1.89
  -3   5  -4    7.88    0.62
   3  -5   4    6.06    0.74
  -4   5  -4   42.10    1.55
   4  -5   4   41.51    1.76
   4  -5   4   44.92    1.21
  -5   5  -4    0.29    0.30
   5  -5   4    0.29    0.29
   5  -5   4   -0.51    0.44
  -6   5  -4    3.95    0.60
   6  -5   4    4.83    0.80
  -7   5  -4    0.49    0.36
   7  -5   4    1.07    0.56
  -8   5  -4   -0.33    0.29
   8  -5   4    1.29    0.66
  -9   5  -4    0.65    0.43
   9  -5   4    0.29    0.56
  10  -5   4    3.85    0.94
  10   4  -4    0.27    0.53
 -10  -4   4    0.10    0.41
   9   4  -4    0.40    0.53
  -9  -4   4    0.16    0.36
   8   4  -4    0.29    0.49
  -8  -4   4    0.11    0.30
   7   4  -4    6.33    0.90
  -7  -4   4    5.13    0.67
   6   4  -4    0.07    0.23
  -6  -4   4   -0.32    0.22
   5   4  -4    7.75    0.53
  -5  -4   4    8.73    0.68
  -5  -4   4    7.79    0.82
   4   4  -4    0.36    0.25
  -4  -4   4    1.21    0.33
  -4  -4   4    0.18    0.24
   3   4  -4   10.31    0.57
  -3  -4   4   10.55    0.67
  -3  -4   4   11.04    0.64
   2   4  -4    0.28    0.21
  -2  -4   4   -0.01    0.16
  -2  -4   4   -0.11    0.23
   1   4  -4    0.34    0.22
  -1  -4   4    0.69    0.17
  -1  -4   4    0.59    0.29
   0   4  -4    1.78    0.30
   0  -4   4    2.25    0.39
  -1   4  -4   86.04    2.28
   1  -4   4   91.47    2.46
  -2   4  -4   17.42    0.79
   2  -4   4   15.86    0.88
  -3   4  -4   12.26    0.71
   3  -4   4   13.13    0.86
   3  -4   4   12.74    0.50
  -4   4  -4    0.90    0.29
   4  -4   4    1.09    0.31
   4  -4   4    0.55    0.46
  -5   4  -4    4.22    0.57
  -5   4  -4    3.55    0.62
   5  -4   4    4.98    0.55
  -6   4  -4    9.96    0.84
  -6   4  -4   10.45    0.75
   6  -4   4   12.23    0.77
  -7   4  -4    0.96    0.47
  -7   4  -4    1.25    0.42
   7  -4   4   -0.02    0.35
  -8   4  -4    4.38    0.64
  -8   4  -4    4.74    0.84
  -9   4  -4   -0.04    0.50
 -10   4  -4    0.22    0.58
  11   3  -4    1.60    0.73
  10   3  -4    0.88    0.62
 -10  -3   4    0.35    0.42
   9   3  -4    5.96    1.00
  -9  -3   4    6.07    0.83
   8   3  -4    9.60    1.10
  -8  -3   4   10.45    0.86
  -7  -3   4   11.19    0.95
  -7  -3   4   10.34    0.79
   6   3  -4    0.51    0.30
  -6  -3   4    0.50    0.30
  -6  -3   4    0.58    0.34
   5   3  -4    1.91    0.36
  -5  -3   4    1.27    0.34
  -5  -3   4    1.53    0.44
   4   3  -4    2.55    0.38
  -4  -3   4    2.30    0.37
  -4  -3   4    2.97    0.45
   3   3  -4   19.29    0.76
  -3  -3   4   19.33    0.84
  -3  -3   4   19.92    0.82
   2   3  -4    0.07    0.19
  -2  -3   4    0.25    0.21
  -2  -3   4    0.13    0.16
   1   3  -4   26.20    0.90
  -1  -3   4   25.50    0.80
  -1  -3   4   26.26    0.95
   0   3  -4   33.65    1.06
   0  -3   4   31.64    0.84
   0  -3   4   33.45    1.13
  -1   3  -4   42.63    1.28
   1  -3   4   44.09    0.98
   1  -3   4   42.18    1.39
  -2   3  -4    5.57    0.44
   2  -3   4    5.59    0.30
   2  -3   4    4.50    0.54
  -3   3  -4    0.15    0.27
  -3   3  -4    0.56    0.25
   3  -3   4    0.21    0.21
  -4   3  -4   39.18    1.33
  -4   3  -4   38.55    1.48
   4  -3   4   40.69    1.28
  -5   3  -4    1.19    0.33
  -5   3  -4    1.48    0.47
   5  -3   4    1.34    0.43
  -6   3  -4    0.72    0.43
  -6   3  -4    0.42    0.27
   6  -3   4    0.14    0.36
  -7   3  -4   -0.05    0.36
  -7   3  -4    0.13    0.27
   7  -3   4    0.43    0.40
  -8   3  -4    6.84    0.75
  -8   3  -4    4.03    0.81
   8  -3   4    5.75    0.80
  -9   3  -4   -0.09    0.46
   9  -3   4   -0.56    0.39
 -10   3  -4    0.06    0.53
  11   2  -4    1.49    0.70
  10   2  -4   -0.06    0.41
 -10  -2   4    0.34    0.39
  -9  -2   4   21.04    1.23
  -8  -2   4   11.58    0.87
  -8  -2   4   11.99    1.04
   7   2  -4    5.07    0.57
  -7  -2   4    4.02    0.58
  -7  -2   4    4.14    0.71
   6   2  -4    5.54    0.58
  -6  -2   4    5.12    0.73
  -6  -2   4    5.75    0.61
   5   2  -4    0.83    0.32
  -5  -2   4    0.37    0.26
  -5  -2   4    0.28    0.30
   4   2  -4   14.52    0.70
  -4  -2   4   15.35    0.81
  -4  -2   4   15.72    0.71
   3   2  -4    5.92    0.46
  -3  -2   4    6.94    0.50
  -3  -2   4    6.72    0.43
   2   2  -4    0.12    0.17
  -2  -2   4    0.58    0.20
  -2  -2   4    0.39    0.19
   1   2  -4    0.06    0.16
  -1  -2   4    0.24    0.21
  -1  -2   4    0.13    0.13
   0   2  -4  107.43    2.51
   0  -2   4  104.96    2.56
   0  -2   4  107.04    2.43
  -1   2  -4   44.95    1.29
   1  -2   4   45.72    1.39
   1  -2   4   47.05    1.16
  -2   2  -4   14.41    0.62
  -2   2  -4   14.78    0.70
   2  -2   4   14.82    0.58
  -3   2  -4  156.43    3.59
  -3   2  -4  151.14    3.81
   3  -2   4  161.56    3.67
  -4   2  -4   22.37    1.07
  -4   2  -4   22.55    0.89
   4  -2   4   23.89    0.96
  -5   2  -4    6.81    0.76
  -5   2  -4    8.37    0.57
   5  -2   4    8.17    0.70
  -6   2  -4   -0.80    0.27
  -6   2  -4    0.42    0.23
   6  -2   4   -0.36    0.31
  -7   2  -4    4.03    0.52
  -7   2  -4    4.79    0.77
   7  -2   4    4.92    0.71
  -8   2  -4   -0.31    0.33
   8  -2   4    0.28    0.43
  -9   2  -4   -0.10    0.44
   9  -2   4   -0.24    0.42
 -10   2  -4    0.80    0.55
  10  -2   4    1.26    0.63
  11   1  -4    1.19    0.66
  10   1  -4    2.23    0.76
  -9  -1   4    0.12    0.36
  -9  -1   4   -0.26    0.41
   8   1  -4    0.07    0.34
  -8  -1   4   -0.06    0.28
  -8  -1   4    0.14    0.40
   7   1  -4    2.50    0.48
  -7  -1   4    3.14    0.49
  -7  -1   4    2.59    0.61
   6   1  -4   46.21    1.52
  -6  -1   4   43.87    1.78
  -6  -1   4   47.39    1.53
   5   1  -4    6.63    0.56
  -5  -1   4    5.51    0.64
  -5  -1   4    5.48    0.47
   4   1  -4   12.08    0.64
  -4  -1   4   11.18    0.56
  -4  -1   4   11.60    0.71
   3   1  -4   -0.01    0.20
  -3  -1   4    0.14    0.14
  -3  -1   4    0.12    0.18
   2   1  -4    0.52    0.22
  -2  -1   4   -0.02    0.16
  -2  -1   4   -0.03    0.12
   1   1  -4    4.81    0.39
  -1  -1   4    4.23    0.31
  -1  -1   4    3.62    0.31
   0   1  -4    1.33    0.25
   0  -1   4    1.01    0.25
   0  -1   4    1.03    0.21
  -1   1  -4   17.70    0.69
  -1   1  -4   18.00    0.67
   1  -1   4   18.84    0.66
  -2   1  -4   10.18    0.49
  -2   1  -4   10.87    0.58
   2  -1   4    9.80    0.53
  -3   1  -4  285.93    6.44
  -3   1  -4  284.49    6.13
   3  -1   4  297.39    6.51
  -4   1  -4   21.02    0.79
  -4   1  -4   20.98    1.00
   4  -1   4   21.71    0.98
  -5   1  -4   15.99    0.71
  -5   1  -4   15.01    0.93
   5  -1   4   14.83    0.92
  -6   1  -4  115.47    2.79
  -6   1  -4  115.67    3.32
   6  -1   4  108.94    3.20
  -7   1  -4    1.42    0.31
  -7   1  -4    1.35    0.50
   7  -1   4    1.08    0.50
  -8   1  -4    0.86    0.50
   8  -1   4    0.99    0.52
  -9   1  -4    1.28    0.57
   9  -1   4    1.11    0.58
 -10   1  -4    0.97    0.60
  10  -1   4    0.86    0.61
  11   0  -4    0.27    0.52
 -10   0   4   -0.44    0.30
  -9   0   4    8.67    0.89
  -9   0   4    6.23    0.97
   8   0  -4    1.15    0.41
  -8   0   4    0.96    0.46
  -8   0   4    0.84    0.37
   7   0  -4    1.70    0.42
  -7   0   4    1.80    0.38
  -7   0   4    1.79    0.48
   6   0  -4    0.36    0.35
  -6   0   4   -0.37    0.20
  -6   0   4    0.21    0.27
   5   0  -4   54.59    1.65
  -5   0   4   53.56    1.85
  -5   0   4   53.12    1.53
   4   0  -4    3.00    0.43
  -4   0   4    2.82    0.31
  -4   0   4    2.93    0.45
   3   0  -4  631.22   13.13
  -3   0   4  630.91   13.83
  -3   0   4  651.58   13.04
   2   0  -4   30.87    1.01
  -2   0   4   32.01    1.07
  -2   0   4   33.02    0.80
   1   0  -4  444.64    9.19
  -1   0   4  445.01    9.63
  -1   0   4  444.80    9.15
   0   0  -4   32.30    0.88
   0   0  -4   32.96    0.97
   0   0   4   32.81    1.01
  -1   0  -4    6.42    0.37
  -1   0  -4    6.62    0.38
   1   0   4    5.34    0.44
  -2   0  -4    0.50    0.18
  -2   0  -4    0.51    0.22
   2   0   4    0.30    0.27
  -3   0  -4   12.38    0.69
  -3   0  -4   12.90    0.52
   3   0   4   12.44    0.72
  -4   0  -4    6.92    0.41
  -4   0  -4    7.58    0.62
   4   0   4    7.30    0.72
  -5   0  -4   47.49    1.74
  -5   0  -4   50.12    1.34
   5   0   4   48.55    1.77
  -6   0  -4    2.31    0.55
  -6   0  -4    3.52    0.37
   6   0   4    2.49    0.59
  -7   0  -4    4.28    0.72
   7   0   4    3.42    0.70
  -8   0  -4    0.86    0.51
   8   0   4    0.84    0.55
  -9   0  -4    0.21    0.45
   9   0   4    0.05    0.51
 -10   0  -4    7.46    1.15
  10   0   4    7.53    1.12
  11  -1  -4    0.97    0.58
 -10   1   4   -0.17    0.38
   9  -1  -4    0.12    0.38
  -9   1   4    0.37    0.44
   8  -1  -4    0.50    0.37
  -8   1   4    0.14    0.32
  -8   1   4    0.02    0.32
   7  -1  -4    3.73    0.56
  -7   1   4    3.43    0.60
  -7   1   4    4.45    0.54
   6  -1  -4    8.14    0.70
  -6   1   4    8.64    0.57
  -6   1   4    9.62    0.77
   5  -1  -4    1.54    0.40
  -5   1   4    1.46    0.40
  -5   1   4    1.27    0.27
   4  -1  -4   14.24    0.72
  -4   1   4   13.76    0.77
  -4   1   4   15.39    0.55
   3  -1  -4   28.72    1.04
  -3   1   4   30.70    0.76
  -3   1   4   30.56    1.11
   2  -1  -4   97.94    2.37
  -2   1   4   97.53    2.51
   1  -1  -4    0.05    0.17
  -1   1   4    0.20    0.21
  -1   1   4    0.11    0.07
   0  -1  -4    0.85    0.15
   0  -1  -4    0.77    0.22
   0   1   4    0.17    0.25
  -1  -1  -4   46.67    1.25
  -1  -1  -4   45.48    1.19
   1   1   4   46.67    1.41
  -2  -1  -4   14.06    0.52
  -2  -1  -4   14.94    0.66
   2   1   4   15.14    0.77
  -3  -1  -4   45.66    1.47
  -3  -1  -4   46.49    1.16
   3   1   4   46.71    1.57
  -4  -1  -4    0.09    0.22
  -4  -1  -4    0.34    0.15
   4   1   4    0.35    0.41
  -5  -1  -4    1.38    0.21
  -5  -1  -4    0.77    0.35
   5   1   4    1.00    0.53
  -6  -1  -4   15.76    1.02
   6   1   4   17.31    1.14
  -7  -1  -4    1.25    0.45
   7   1   4    1.61    0.57
  -8  -1  -4    0.55    0.46
   8   1   4    0.05    0.49
  -9  -1  -4    1.47    0.64
   9   1   4    1.78    0.68
 -10  -1  -4    0.92    0.62
  10   1   4   -0.28    0.59
 -10   2   4    0.12    0.47
   9  -2  -4    4.16    0.66
  -9   2   4    3.38    0.76
   8  -2  -4    0.51    0.39
  -8   2   4    0.73    0.35
  -8   2   4    0.26    0.40
   7  -2  -4    1.07    0.40
  -7   2   4    2.24    0.40
  -7   2   4    2.53    0.57
   6  -2  -4    2.43    0.49
  -6   2   4    3.51    0.61
  -6   2   4    2.88    0.39
   5  -2  -4    3.49    0.53
  -5   2   4    4.44    0.60
  -5   2   4    4.00    0.39
   4  -2  -4    5.10    0.56
  -4   2   4    5.14    0.32
  -4   2   4    6.05    0.63
   3  -2  -4   17.87    0.80
   3  -2  -4   18.91    0.55
  -3   2   4   18.50    0.84
   2  -2  -4    3.00    0.38
  -2   2   4    2.54    0.38
   1  -2  -4   11.16    0.33
   1  -2  -4   10.72    0.55
  -1   2   4   10.95    0.60
   0  -2  -4   77.91    1.93
   0  -2  -4   82.02    1.86
   0   2   4   80.58    2.17
  -1  -2  -4    6.16    0.37
  -1  -2  -4    5.00    0.33
   1   2   4    5.84    0.51
  -2  -2  -4   22.11    0.83
  -2  -2  -4   19.93    0.63
   2   2   4   20.19    0.97
  -3  -2  -4   12.72    0.43
  -3  -2  -4   11.91    0.68
   3   2   4   12.83    0.85
  -4  -2  -4    0.05    0.10
  -4  -2  -4    0.40    0.28
   4   2   4    0.55    0.43
  -5  -2  -4    4.52    0.65
   5   2   4    4.70    0.73
  -6  -2  -4    0.44    0.35
   6   2   4   -0.09    0.45
  -7  -2  -4    5.96    0.79
   7   2   4    7.70    1.02
  -8  -2  -4    6.08    0.93
   8   2   4    5.37    0.95
  -9  -2  -4    5.84    0.92
   9   2   4    3.77    0.87
 -10  -2  -4    1.90    0.68
  10   2   4    2.07    0.85
 -11   3   4    1.98    0.70
 -10   3   4    0.01    0.41
   9  -3  -4    5.65    0.79
  -9   3   4    6.22    0.93
   8  -3  -4    4.97    0.71
  -8   3   4    4.35    0.73
   7  -3  -4    1.21    0.41
  -7   3   4    1.64    0.48
  -7   3   4    1.19    0.34
   6  -3  -4    4.04    0.61
  -6   3   4    3.68    0.58
  -6   3   4    4.02    0.45
   5  -3  -4   25.30    1.16
   5  -3  -4   26.94    0.97
  -5   3   4   27.17    1.22
   4  -3  -4    0.92    0.26
   4  -3  -4    0.34    0.30
  -4   3   4    0.57    0.29
   3  -3  -4   10.57    0.66
   3  -3  -4   10.49    0.42
  -3   3   4   10.16    0.64
   2  -3  -4   29.33    0.74
   2  -3  -4   29.17    1.05
  -2   3   4   28.95    1.10
   1  -3  -4    4.72    0.27
   1  -3  -4    4.82    0.47
  -1   3   4    5.75    0.57
   0  -3  -4   26.79    0.81
   0  -3  -4   26.87    0.88
   0   3   4   26.62    1.06
  -1  -3  -4    0.72    0.22
  -1  -3  -4    0.43    0.20
   1   3   4    0.44    0.35
  -2  -3  -4   25.43    0.95
  -2  -3  -4   25.07    0.73
   2   3   4   25.05    1.14
  -3  -3  -4   13.94    0.75
  -3  -3  -4   14.57    0.44
   3   3   4   12.35    0.87
  -4  -3  -4   36.18    1.39
   4   3   4   35.62    1.58
  -5  -3  -4    9.02    0.74
   5   3   4    8.48    1.01
  -6  -3  -4    4.46    0.67
   6   3   4    7.25    0.94
  -7  -3  -4    7.25    0.88
   7   3   4    6.71    1.00
  -8  -3  -4    4.60    0.76
   8   3   4    4.57    0.87
  -9  -3  -4    6.29    0.97
   9   3   4    8.11    1.22
 -10  -3  -4    0.61    0.56
  10   3   4    0.64    0.75
  10  -4  -4    4.19    0.77
 -10   4   4    4.22    0.85
   9  -4  -4    2.86    0.65
  -9   4   4    4.56    0.80
   8  -4  -4   -0.13    0.34
  -8   4   4    0.76    0.42
   7  -4  -4    9.02    0.94
  -7   4   4    9.69    1.03
   6  -4  -4    1.10    0.38
   6  -4  -4    2.00    0.41
  -6   4   4    2.27    0.49
   5  -4  -4   11.28    0.84
   5  -4  -4   10.89    0.68
  -5   4   4   10.03    0.74
   4  -4  -4   17.72    0.96
   4  -4  -4   21.85    0.80
  -4   4   4   19.06    0.98
   3  -4  -4    1.03    0.33
   3  -4  -4    1.17    0.25
  -3   4   4    0.85    0.31
   2  -4  -4   16.20    0.57
   2  -4  -4   16.46    0.81
  -2   4   4   16.01    0.80
   1  -4  -4   64.97    1.61
   1  -4  -4   63.92    1.78
  -1   4   4   66.29    1.96
   0  -4  -4   17.89    0.69
   0  -4  -4   16.21    0.70
   0   4   4   18.72    0.91
  -1  -4  -4   98.14    2.45
  -1  -4  -4   99.30    2.32
   1   4   4   97.57    2.76
  -2  -4  -4   24.35    0.98
  -2  -4  -4   24.63    0.75
   2   4   4   24.07    1.20
  -3  -4  -4    0.22    0.13
  -3  -4  -4   -0.17    0.20
   3   4   4    0.47    0.51
  -4  -4  -4    9.02    0.71
   4   4   4    9.73    1.07
  -5  -4  -4    4.66    0.64
   5   4   4    5.14    0.82
  -6  -4  -4    0.17    0.30
   6   4   4    0.31    0.55
  -7  -4  -4    0.10    0.31
   7   4   4   -0.07    0.47
  -8  -4  -4   -0.05    0.37
   8   4   4    0.61    0.61
  -9  -4  -4    0.58    0.43
   9   4   4    0.08    0.60
 -10  -4  -4    0.06    0.48
  10   4   4   -0.06    0.71
  10  -5  -4    0.72    0.51
 -10   5   4    0.54    0.53
   9  -5  -4    5.29    0.83
  -9   5   4    4.03    0.78
   8  -5  -4   16.02    1.14
  -8   5   4   17.31    1.19
   7  -5  -4   20.39    1.21
  -7   5   4   18.58    1.17
   6  -5  -4   12.70    0.97
   6  -5  -4   15.09    0.88
  -6   5   4   14.40    0.95
   5  -5  -4    3.36    0.50
   5  -5  -4    2.74    0.58
  -5   5   4    2.88    0.55
   4  -5  -4   16.90    0.77
  -4   5   4   16.35    0.93
  -4   5   4   17.59    0.97
   3  -5  -4   28.97    0.94
  -3   5   4   26.91    1.18
  -3   5   4   26.83    1.15
   2  -5  -4    8.27    0.47
  -2   5   4    8.42    0.64
  -2   5   4    9.33    0.64
   1  -5  -4   28.87    0.96
  -1   5   4   30.17    1.10
  -1   5   4   29.44    1.21
   0  -5  -4    2.53    0.38
   0  -5  -4    3.29    0.39
   0   5   4    2.84    0.55
  -1  -5  -4   12.39    0.68
  -1  -5  -4   13.90    0.63
   1   5   4   13.75    0.89
  -2  -5  -4    0.81    0.22
  -2  -5  -4    0.98    0.32
   2   5   4    1.14    0.50
  -3  -5  -4    4.17    0.58
  -3  -5  -4    5.20    0.29
   3   5   4    4.07    0.72
  -4  -5  -4    3.20    0.52
   4   5   4    5.43    0.88
  -5  -5  -4    3.33    0.55
   5   5   4    3.13    0.74
  -6  -5  -4   -0.27    0.25
   6   5   4    0.28    0.53
  -7  -5  -4    0.26    0.35
   7   5   4   -0.50    0.56
  -8  -5  -4    3.82    0.78
   8   5   4    3.07    0.90
  -9  -5  -4    0.90    0.55
   9   5   4   -0.39    0.65
 -10  -5  -4    0.42    0.44
  10   5   4    0.00    0.76
  10  -6  -4    0.80    0.53
 -10   6   4    0.97    0.55
   9  -6  -4    0.38    0.48
  -9   6   4   -0.32    0.33
   8  -6  -4    0.37    0.46
  -8   6   4    0.40    0.39
   7  -6  -4   -0.55    0.33
  -7   6   4    0.06    0.30
   6  -6  -4   36.01    1.65
  -6   6   4   37.32    1.59
   5  -6  -4   17.10    0.87
  -5   6   4   17.79    1.02
  -5   6   4   17.72    1.07
   4  -6  -4    2.79    0.45
  -4   6   4    2.70    0.49
  -4   6   4    2.11    0.48
   3  -6  -4    8.70    0.59
  -3   6   4   10.34    0.74
  -3   6   4    9.95    0.72
   2  -6  -4    0.12    0.24
  -2   6   4    0.36    0.27
  -2   6   4   -0.18    0.26
   1  -6  -4    4.71    0.50
  -1   6   4    4.99    0.65
  -1   6   4    4.01    0.49
   0  -6  -4   22.72    0.94
   0   6   4   21.22    1.11
  -1  -6  -4   15.04    0.70
  -1  -6  -4   14.30    0.78
   1   6   4   14.52    0.97
  -2  -6  -4    2.91    0.36
  -2  -6  -4    2.20    0.42
   2   6   4    3.44    0.73
  -3  -6  -4    8.01    0.40
  -3  -6  -4    7.66    0.67
   3   6   4    7.69    0.93
  -4  -6  -4   28.57    1.33
   4   6   4   31.68    1.66
  -5  -6  -4   16.11    1.05
   5   6   4   18.65    1.33
  -6  -6  -4    5.07    0.76
   6   6   4    4.04    0.93
  -7  -6  -4    0.25    0.35
   7   6   4    1.44    0.74
  -8  -6  -4    0.31    0.41
   8   6   4    0.38    0.75
  -9  -6  -4   -0.04    0.41
   9   6   4   -0.28    0.65
   9  -7  -4    4.18    0.86
  -9   7   4    5.08    0.85
   8  -7  -4    0.11    0.44
  -8   7   4   -0.16    0.31
   7  -7  -4    0.03    0.39
  -7   7   4   -0.40    0.29
  -6   7   4    2.32    0.56
  -6   7   4    1.67    0.49
  -5   7   4    0.21    0.37
  -5   7   4    0.65    0.35
   4  -7  -4    1.50    0.41
  -4   7   4    0.84    0.37
  -4   7   4    1.10    0.38
   3  -7  -4    0.33    0.31
  -3   7   4   -0.18    0.26
  -3   7   4    0.06    0.31
   2  -7  -4    7.49    0.58
  -2   7   4    7.79    0.77
  -2   7   4    7.51    0.77
   1  -7  -4   15.98    0.81
  -1   7   4   16.18    0.87
  -1   7   4   15.20    0.96
   0  -7  -4    3.55    0.50
   0   7   4    2.59    0.42
   0   7   4    2.81    0.63
  -1  -7  -4    0.10    0.28
  -1  -7  -4   -0.07    0.23
   1   7   4    0.16    0.49
  -2  -7  -4   11.82    0.61
  -2  -7  -4   11.76    0.79
   2   7   4   11.68    1.01
  -3  -7  -4    4.78    0.64
   3   7   4    6.44    0.90
  -4  -7  -4    6.51    0.77
   4   7   4    7.88    1.10
  -5  -7  -4   12.79    0.96
   5   7   4   11.90    1.37
  -6  -7  -4   13.26    1.04
   6   7   4    8.52    1.20
  -7  -7  -4    0.03    0.36
   7   7   4    0.40    0.66
  -8  -7  -4    1.03    0.49
   8   7   4    0.72    0.81
  -9  -7  -4    2.23    0.67
   9   7   4    3.52    1.11
   9  -8  -4   -0.02    0.42
   8  -8  -4    0.28    0.52
  -8   8   4    0.20    0.40
   7  -8  -4   -0.24    0.43
  -7   8   4   -0.17    0.33
  -6   8   4    6.28    0.86
  -6   8   4    6.64    0.83
  -5   8   4    1.59    0.54
  -5   8   4    1.77    0.47
   4  -8  -4   15.61    0.89
  -4   8   4   15.61    0.95
  -4   8   4   16.66    1.09
   3  -8  -4    1.60    0.43
  -3   8   4    1.40    0.44
  -3   8   4    1.01    0.43
   2  -8  -4    2.73    0.48
  -2   8   4    2.62    0.55
  -2   8   4    3.31    0.58
   1  -8  -4    8.92    0.68
  -1   8   4    8.40    0.67
  -1   8   4    8.58    0.89
   0  -8  -4    2.08    0.44
   0   8   4    2.86    0.48
   0   8   4    2.48    0.61
  -1  -8  -4    0.94    0.33
  -1  -8  -4    1.20    0.37
   1   8   4    0.56    0.54
  -2  -8  -4    0.23    0.24
  -2  -8  -4   -0.13    0.25
   2   8   4    0.02    0.54
  -3  -8  -4    0.50    0.36
   3   8   4    0.71    0.56
  -4  -8  -4    1.37    0.45
   4   8   4    1.24    0.67
  -5  -8  -4   -0.14    0.31
   5   8   4   -0.31    0.56
  -6  -8  -4    0.08    0.36
   6   8   4    0.24    0.67
  -7  -8  -4    0.60    0.46
   7   8   4    0.54    0.74
  -8  -8  -4    4.83    0.91
   8   8   4    5.23    1.12
   8  -9  -4    2.30    0.73
   7  -9  -4    0.94    0.64
  -6   9   4   18.58    1.17
  -6   9   4   18.85    1.35
  -5   9   4    3.88    0.66
  -5   9   4    4.97    0.85
  -4   9   4    6.12    0.84
  -4   9   4    6.72    0.78
   3  -9  -4    5.06    0.65
  -3   9   4    3.91    0.65
  -3   9   4    3.62    0.63
   2  -9  -4    0.34    0.33
  -2   9   4    0.06    0.31
  -2   9   4   -0.46    0.24
   1  -9  -4    3.28    0.56
  -1   9   4    2.92    0.60
  -1   9   4    2.49    0.49
   0  -9  -4   10.13    0.79
   0   9   4    9.53    0.71
   0   9   4   10.13    1.08
  -1  -9  -4    5.05    0.60
  -1  -9  -4    3.33    0.59
   1   9   4    5.18    0.81
  -2  -9  -4   -0.44    0.26
   2   9   4   -0.12    0.52
  -3  -9  -4    4.97    0.71
   3   9   4    4.90    0.97
  -4  -9  -4    2.06    0.57
   4   9   4    3.74    0.92
  -5  -9  -4    6.02    0.88
   5   9   4    7.02    1.13
  -6  -9  -4   -0.21    0.36
   6   9   4   -0.25    0.69
  -7  -9  -4    0.50    0.42
   7   9   4   -0.12    0.77
  -8  -9  -4    0.47    0.46
   8   9   4    0.60    0.82
   8 -10  -4    0.16    0.50
   7 -10  -4    2.23    0.77
  -6  10   4   -0.46    0.32
  -5  10   4    1.52    0.47
  -5  10   4    2.72    0.65
  -4  10   4    0.18    0.33
  -4  10   4   -0.17    0.32
   3 -10  -4    0.63    0.41
  -3  10   4    0.71    0.41
  -3  10   4    0.29    0.38
   2 -10  -4   -0.14    0.36
  -2  10   4   -0.03    0.31
  -2  10   4   -0.33    0.29
   1 -10  -4    1.31    0.44
  -1  10   4    1.44    0.44
  -1  10   4    1.71    0.54
   0 -10  -4    4.61    0.70
   0  10   4    4.96    0.65
   0  10   4    4.99    0.82
  -1 -10  -4    4.92    0.74
  -1 -10  -4    6.61    0.71
   1  10   4    5.14    0.92
  -2 -10  -4    1.40    0.46
   2  10   4    1.01    0.68
  -3 -10  -4    0.03    0.34
   3  10   4   -0.54    0.55
  -4 -10  -4    0.44    0.44
   4  10   4   -0.57    0.65
  -5 -10  -4   -0.36    0.32
   5  10   4    0.53    0.83
  -6 -10  -4    1.29    0.57
   6  10   4    1.24    0.86
  -7 -10  -4    0.40    0.50
   7  10   4    0.56    0.88
   7 -11  -4    0.60    0.60
  -6  11   4   -0.09    0.47
  -5  11   4    0.14    0.43
  -4  11   4    1.53    0.58
  -3  11   4   -0.08    0.36
  -3  11   4   -0.73    0.26
   2 -11  -4    1.02    0.48
  -2  11   4    3.05    0.64
  -2  11   4    1.39    0.47
   1 -11  -4   -0.01    0.34
  -1  11   4   -0.16    0.41
  -1  11   4    0.06    0.33
   0 -11  -4   -0.07    0.33
   0  11   4    0.27    0.33
   0  11   4   -0.27    0.44
  -1 -11  -4    0.17    0.36
   1  11   4    0.15    0.57
  -2 -11  -4    0.62    0.41
   2  11   4   -0.17    0.56
  -3 -11  -4   -0.16    0.37
   3  11   4   -0.11    0.65
  -4 -11  -4    3.43    0.73
   4  11   4    1.75    0.94
  -5 -11  -4    0.95    0.51
   5  11   4    0.75    0.90
  -6 -11  -4    0.05    0.41
   6  11   4   -0.36    0.80
   6 -12  -4    1.63    0.71
  -5  12   4    0.66    0.54
  -4  12   4    0.43    0.43
  -3  12   4    1.52    0.56
  -2  12   4   -0.11    0.39
   1 -12  -4    0.03    0.38
  -1  12   4   -0.04    0.42
  -1  12   4   -0.07    0.35
   0 -12  -4    1.06    0.50
   0  12   4    1.10    0.61
  -1 -12  -4    1.12    0.51
   1  12   4    1.57    0.73
  -2 -12  -4    2.24    0.63
   2  12   4    2.61    0.87
  -3 -12  -4   12.85    1.13
   3  12   4   14.22    1.62
  -4 -12  -4    7.33    1.05
   4  12   4    8.56    1.41
  -5 -12  -4    3.44    0.80
   5  12   4    4.83    1.16
  -4  13   4    1.83    0.67
  -3  13   4    0.02    0.45
  -2  13   4    0.42    0.45
   0 -13  -4    2.15    0.64
  -1 -13  -4   -0.56    0.34
   1  13   4   -0.21    0.56
  -2 -13  -4    0.29    0.47
   2  13   4   -0.66    0.67
  -3 -13  -4    0.01    0.38
   3  13   4   -1.76    0.63
  -4 -13  -4    0.16    0.42
   4  13   4   -0.93    0.75
   2 -14  -4   -0.51    0.42
   1 -14  -4    2.34    0.74
   0 -14  -4   -0.32    0.47
  -1 -14  -4    1.04    0.56
  -3 -14   5   -0.32    0.52
  -2 -14   5    0.32    0.65
   1  14  -5    1.92    0.57
  -1 -14   5    1.58    0.75
   0  14  -5    0.67    0.45
   0 -14   5   -0.77    0.49
  -1  14  -5   -0.37    0.35
   1 -14   5    0.55    0.68
  -2  14  -5   -0.17    0.41
   2 -14   5   -0.08    0.69
  -3  14  -5    0.33    0.48
   3 -14   5    0.56    0.72
  -5 -13   5    0.66    0.58
  -4 -13   5    0.01    0.50
  -3 -13   5    0.31    0.61
  -2 -13   5    0.89    0.63
   1  13  -5    0.14    0.38
  -1 -13   5    0.82    0.62
   0  13  -5    6.34    0.91
   0 -13   5    8.56    1.29
  -1  13  -5    0.68    0.44
   1 -13   5   -0.26    0.61
  -2  13  -5    3.75    0.79
   2 -13   5    4.86    1.10
  -3  13  -5    4.90    0.90
   3 -13   5    5.16    1.09
  -4  13  -5    7.00    1.11
   4 -13   5    5.80    1.16
  -5  13  -5    0.05    0.47
   5 -13   5   -0.98    0.55
  -6 -12   5    0.32    0.50
  -5 -12   5   -0.40    0.42
  -4 -12   5   -0.14    0.50
  -3 -12   5    0.33    0.53
   2  12  -5   -0.08    0.32
  -2 -12   5    0.18    0.48
   1  12  -5    0.35    0.36
  -1 -12   5   -0.28    0.55
   0  12  -5   -0.37    0.33
   0 -12   5   -0.50    0.54
  -1  12  -5    5.05    0.82
   1 -12   5    3.77    0.90
  -2  12  -5    0.61    0.43
   2 -12   5   -0.17    0.57
  -3  12  -5    0.16    0.40
   3 -12   5    0.04    0.55
  -4  12  -5   -0.24    0.39
   4 -12   5    0.45    0.64
  -5  12  -5   -0.75    0.32
   5 -12   5   -0.35    0.64
  -6  12  -5    0.24    0.45
   6 -12   5   -0.28    0.66
   7  11  -5    1.58    0.72
  -7 -11   5   -0.43    0.46
   6  11  -5    0.14    0.61
  -6 -11   5    0.65    0.52
  -5 -11   5    2.24    0.71
  -4 -11   5    1.27    0.62
   3  11  -5   -0.03    0.28
  -3 -11   5   -0.23    0.42
   2  11  -5   -0.15    0.30
  -2 -11   5    0.04    0.47
   1  11  -5   -0.27    0.26
  -1 -11   5   -0.10    0.46
   0  11  -5    5.08    0.73
   0 -11   5    5.74    0.96
  -1  11  -5    5.74    0.80
   1 -11   5    5.23    0.93
  -2  11  -5    3.60    0.72
   2 -11   5    3.26    0.85
  -3  11  -5    1.55    0.53
   3 -11   5    1.25    0.67
  -4  11  -5    3.03    0.71
   4 -11   5    4.63    1.03
  -5  11  -5   -0.30    0.30
   5 -11   5    0.06    0.63
  -6  11  -5    0.41    0.44
   6 -11   5   -0.75    0.56
  -7  11  -5   -0.14    0.42
   7 -11   5    0.18    0.72
   8  10  -5    0.68    0.61
  -8 -10   5    0.15    0.49
   7  10  -5    0.84    0.60
  -7 -10   5    0.20    0.51
   6  10  -5    1.56    0.64
  -6 -10   5    0.82    0.51
   5  10  -5   -0.11    0.50
  -5 -10   5    0.34    0.46
   4  10  -5   -0.58    0.38
  -4 -10   5   -0.11    0.39
   3  10  -5    0.68    0.35
  -3 -10   5    0.04    0.42
   2  10  -5    2.93    0.53
  -2 -10   5    1.85    0.58
   1  10  -5    0.05    0.31
  -1 -10   5    0.44    0.48
   0  10  -5    1.08    0.42
   0 -10   5    1.02    0.53
  -1  10  -5    3.74    0.66
   1 -10   5    2.81    0.74
  -2  10  -5    8.70    0.98
   2 -10   5    7.92    1.12
  -3  10  -5    2.27    0.58
   3 -10   5    2.61    0.81
  -4  10  -5    4.20    0.75
   4 -10   5    5.50    1.00
  -5  10  -5   -0.49    0.31
   5 -10   5    0.50    0.65
  -6  10  -5    7.26    0.99
   6 -10   5    6.01    1.07
  -7  10  -5   -0.21    0.38
   7 -10   5    0.22    0.58
  -8  10  -5    0.16    0.46
   8 -10   5    0.07    0.64
   8   9  -5    0.26    0.56
  -8  -9   5    1.18    0.55
   7   9  -5    0.54    0.54
  -7  -9   5    1.00    0.52
   6   9  -5    0.21    0.49
  -6  -9   5   -0.05    0.38
   5   9  -5    8.08    0.95
  -5  -9   5    7.60    1.02
   4   9  -5    0.43    0.46
   4   9  -5   -0.17    0.23
  -4  -9   5   -0.15    0.35
   3   9  -5    3.94    0.65
   3   9  -5    4.96    0.59
  -3  -9   5    3.96    0.72
   2   9  -5   19.53    1.04
   2   9  -5   23.95    1.11
  -2  -9   5   21.90    1.34
   1   9  -5   11.98    0.83
  -1  -9   5   12.11    1.07
   0   9  -5    5.53    0.68
   0  -9   5    8.17    1.01
  -1   9  -5    6.08    0.73
   1  -9   5    6.60    0.96
  -2   9  -5    0.57    0.38
   2  -9   5    0.53    0.55
  -3   9  -5   31.09    1.51
   3  -9   5   30.39    1.68
  -4   9  -5    3.25    0.66
   4  -9   5    3.10    0.81
  -5   9  -5    2.75    0.65
   5  -9   5    1.55    0.71
  -6   9  -5    3.66    0.73
   6  -9   5    2.71    0.82
  -7   9  -5    6.43    0.96
   7  -9   5    2.98    0.87
  -8   9  -5    0.20    0.46
   8  -9   5   -0.33    0.58
   9   8  -5    2.77    0.80
  -9  -8   5    1.66    0.60
   8   8  -5    1.83    0.69
  -8  -8   5    0.64    0.48
   7   8  -5    1.42    0.61
  -7  -8   5    1.00    0.49
   6   8  -5    0.96    0.51
  -6  -8   5    0.33    0.39
   5   8  -5   27.37    1.42
  -5  -8   5   29.55    1.52
   4   8  -5    1.93    0.40
   4   8  -5    1.71    0.50
  -4  -8   5    1.76    0.55
   3   8  -5   13.30    0.86
   3   8  -5   12.79    0.76
  -3  -8   5   13.11    1.01
   2   8  -5   19.78    0.97
   2   8  -5   19.76    0.96
  -2  -8   5   16.37    1.13
   1   8  -5    4.39    0.51
   1   8  -5    3.06    0.49
  -1  -8   5    2.36    0.56
   0   8  -5   13.06    0.84
   0  -8   5   13.07    1.04
  -1   8  -5   -0.40    0.24
   1  -8   5   -0.18    0.47
  -2   8  -5    0.26    0.33
   2  -8   5   -0.08    0.49
  -3   8  -5    1.80    0.48
   3  -8   5    1.08    0.63
  -4   8  -5    0.92    0.39
   4  -8   5    1.56    0.64
  -5   8  -5    4.89    0.74
   5  -8   5    3.84    0.85
  -6   8  -5    2.83    0.59
   6  -8   5    5.06    0.97
  -7   8  -5    2.59    0.64
   7  -8   5    1.75    0.79
  -8   8  -5    3.64    0.77
   8  -8   5    3.50    0.94
  -9   8  -5    0.77    0.53
   9  -8   5    1.49    0.77
   9   7  -5    0.38    0.54
  -9  -7   5    0.06    0.40
   8   7  -5    0.79    0.54
  -8  -7   5    0.43    0.42
   7   7  -5    0.46    0.48
  -7  -7   5    0.02    0.33
   6   7  -5   -0.38    0.38
  -6  -7   5    0.73    0.38
   5   7  -5    0.75    0.41
   5   7  -5    0.73    0.30
  -5  -7   5    1.11    0.42
   4   7  -5    4.24    0.64
   4   7  -5    4.78    0.54
  -4  -7   5    3.80    0.65
   3   7  -5   14.89    0.80
   3   7  -5   14.04    0.87
  -3  -7   5   16.11    1.03
   2   7  -5    0.09    0.24
   2   7  -5    0.52    0.34
  -2  -7   5    0.78    0.44
   1   7  -5    3.66    0.44
   1   7  -5    2.44    0.45
  -1  -7   5    2.70    0.63
   0   7  -5    2.24    0.28
   0   7  -5    2.04    0.41
   0  -7   5    2.62    0.62
  -1   7  -5   20.91    1.04
   1  -7   5   22.56    1.24
  -2   7  -5    9.74    0.73
   2  -7   5    9.66    1.00
  -3   7  -5    3.19    0.54
   3  -7   5    3.37    0.69
  -4   7  -5   16.42    1.02
   4  -7   5   18.01    1.26
  -5   7  -5    0.42    0.39
   5  -7   5    0.76    0.57
  -6   7  -5    1.12    0.44
   6  -7   5    0.57    0.57
  -7   7  -5    0.15    0.36
   7  -7   5   -0.10    0.56
  -8   7  -5    1.60    0.53
   8  -7   5    0.61    0.66
  -9   7  -5   -0.40    0.36
   9  -7   5    0.07    0.63
  10   6  -5    0.50    0.63
 -10  -6   5   -0.05    0.37
   9   6  -5    0.65    0.59
  -9  -6   5    0.05    0.36
   8   6  -5    2.44    0.71
  -8  -6   5    3.02    0.62
   7   6  -5    2.49    0.66
  -7  -6   5    0.39    0.38
   6   6  -5    0.06    0.42
  -6  -6   5   -0.23    0.25
   5   6  -5   20.71    0.89
   5   6  -5   21.04    1.19
  -5  -6   5   19.63    1.10
   4   6  -5    4.04    0.49
   4   6  -5    4.66    0.65
  -4  -6   5    3.29    0.56
   3   6  -5   -0.55    0.26
   3   6  -5    0.11    0.26
  -3  -6   5   -0.59    0.30
   2   6  -5    2.95    0.45
   2   6  -5    2.57    0.44
  -2  -6   5    3.06    0.59
   1   6  -5    7.55    0.59
   1   6  -5    6.99    0.48
  -1  -6   5    7.54    0.79
   0   6  -5    1.32    0.22
   0   6  -5    0.84    0.32
   0  -6   5    0.53    0.40
  -1   6  -5    0.45    0.27
   1  -6   5    0.31    0.44
  -2   6  -5    3.88    0.53
   2  -6   5    5.20    0.80
  -3   6  -5    8.26    0.69
   3  -6   5    7.55    0.89
  -4   6  -5    0.38    0.31
   4  -6   5    0.01    0.43
  -5   6  -5    5.27    0.70
   5  -6   5    3.92    0.79
  -6   6  -5    0.19    0.34
   6  -6   5    0.36    0.55
  -7   6  -5    0.95    0.43
   7  -6   5    2.05    0.67
  -8   6  -5    2.97    0.64
   8  -6   5    3.94    0.91
  -9   6  -5    7.94    0.99
   9  -6   5    7.63    1.25
  10   5  -5    1.09    0.69
 -10  -5   5    0.85    0.45
   9   5  -5    0.98    0.63
  -9  -5   5    0.60    0.44
   8   5  -5    2.61    0.72
  -8  -5   5    3.27    0.64
   7   5  -5    1.20    0.54
  -7  -5   5    0.25    0.33
   6   5  -5    0.07    0.36
   6   5  -5    0.81    0.29
  -6  -5   5    0.48    0.32
   5   5  -5    1.05    0.32
  -5  -5   5    0.84    0.36
   4   5  -5   12.11    0.70
  -4  -5   5   14.14    0.83
  -4  -5   5   12.78    0.83
   3   5  -5    2.70    0.41
  -3  -5   5    2.53    0.41
  -3  -5   5    2.01    0.44
   2   5  -5   26.00    1.02
  -2  -5   5   27.30    1.18
  -2  -5   5   28.14    0.99
   1   5  -5   40.00    1.33
  -1  -5   5   41.75    1.49
   0   5  -5    6.13    0.32
   0   5  -5    6.28    0.61
   0  -5   5    6.03    0.71
  -1   5  -5    3.97    0.49
   1  -5   5    4.70    0.63
  -2   5  -5    1.81    0.38
   2  -5   5    1.89    0.51
  -3   5  -5   25.56    1.11
   3  -5   5   25.25    1.29
  -4   5  -5   13.74    0.86
   4  -5   5   13.98    1.05
  -5   5  -5   23.25    1.14
   5  -5   5   23.40    1.39
  -6   5  -5    7.83    0.84
   6  -5   5    5.68    0.90
  -7   5  -5    0.24    0.34
   7  -5   5    0.29    0.53
  -8   5  -5    2.84    0.60
   8  -5   5    1.18    0.66
   9  -5   5    0.46    0.59
  10  -5   5    1.17    0.73
  10   4  -5    1.34    0.63
 -10  -4   5    2.21    0.61
   9   4  -5    1.27    0.67
  -9  -4   5    1.31    0.48
   8   4  -5    0.63    0.50
  -8  -4   5    0.49    0.37
  -7  -4   5    0.44    0.42
  -7  -4   5    1.36    0.42
   6   4  -5    0.41    0.30
  -6  -4   5    0.71    0.32
  -6  -4   5    1.35    0.48
   5   4  -5    6.36    0.58
  -5  -4   5    4.95    0.68
  -5  -4   5    6.07    0.65
   4   4  -5   10.27    0.63
  -4  -4   5   10.67    0.73
  -4  -4   5    9.62    0.67
   3   4  -5    1.57    0.34
  -3  -4   5    1.42    0.33
  -3  -4   5    1.37    0.35
   2   4  -5   -0.15    0.21
  -2  -4   5   -0.13    0.24
  -2  -4   5   -0.22    0.14
   1   4  -5   27.28    1.01
  -1  -4   5   25.58    1.07
  -1  -4   5   26.92    0.85
   0  -4   5   37.32    0.95
   0  -4   5   36.09    1.33
  -1   4  -5   87.87    2.32
   1  -4   5   88.55    2.49
  -2   4  -5   34.34    1.21
   2  -4   5   32.64    1.34
  -3   4  -5    1.05    0.29
   3  -4   5    1.32    0.25
   3  -4   5    0.86    0.45
  -4   4  -5    4.41    0.53
   4  -4   5    5.59    0.50
   4  -4   5    3.55    0.70
  -5   4  -5    3.07    0.50
  -5   4  -5    3.35    0.65
   5  -4   5    2.67    0.47
  -6   4  -5    1.15    0.39
  -6   4  -5    1.14    0.48
   6  -4   5    1.84    0.45
  -7   4  -5    1.03    0.39
  -7   4  -5    0.58    0.45
  -8   4  -5    0.19    0.34
  -8   4  -5   -0.17    0.41
  -9   4  -5   -0.16    0.52
 -10   4  -5   -0.47    0.54
  10   3  -5    3.41    0.89
   9   3  -5    2.48    0.71
  -9  -3   5    1.53    0.49
  -8  -3   5    0.06    0.33
  -8  -3   5    0.14    0.32
   7   3  -5   21.04    0.97
  -7  -3   5   21.02    1.26
  -7  -3   5   19.06    1.04
   6   3  -5   48.55    1.57
  -6  -3   5   49.87    1.95
  -6  -3   5   50.87    1.70
   5   3  -5   10.56    0.69
  -5  -3   5   10.46    0.67
  -5  -3   5    9.27    0.76
   4   3  -5    5.72    0.55
  -4  -3   5    4.95    0.52
  -4  -3   5    4.35    0.54
   3   3  -5    0.54    0.28
  -3  -3   5    0.60    0.27
  -3  -3   5    0.84    0.28
   2   3  -5    6.63    0.50
  -2  -3   5    7.36    0.51
  -2  -3   5    6.91    0.45
   1   3  -5   39.64    1.26
  -1  -3   5   40.36    1.15
  -1  -3   5   40.35    1.31
   0   3  -5   10.59    0.61
   0  -3   5   10.44    0.65
   0  -3   5   11.04    0.43
  -1   3  -5    0.06    0.20
   1  -3   5    0.10    0.27
   1  -3   5    0.07    0.10
  -2   3  -5    7.54    0.50
   2  -3   5    6.58    0.67
   2  -3   5    6.21    0.36
  -3   3  -5    0.06    0.26
  -3   3  -5   -0.07    0.21
   3  -3   5   -0.12    0.22
  -4   3  -5   27.45    1.07
  -4   3  -5   24.93    1.19
   4  -3   5   26.27    1.02
  -5   3  -5   11.38    0.88
  -5   3  -5   10.98    0.70
   5  -3   5   10.51    0.76
  -6   3  -5   15.39    1.07
  -6   3  -5   11.53    0.77
   6  -3   5   13.28    0.87
  -7   3  -5    2.76    0.49
  -7   3  -5    3.23    0.71
   7  -3   5    2.89    0.61
  -8   3  -5   13.60    1.18
   8  -3   5   11.68    0.98
  -9   3  -5    2.13    0.67
 -10   3  -5    0.63    0.60
  11   2  -5    1.30    0.68
  10   2  -5   -0.06    0.47
  -9  -2   5    0.41    0.36
  -9  -2   5    0.37    0.41
  -8  -2   5   -0.01    0.25
  -8  -2   5    0.62    0.47
   7   2  -5   15.08    0.87
  -7  -2   5   14.84    1.09
  -7  -2   5   15.20    0.88
   6   2  -5   49.46    1.62
  -6  -2   5   48.44    1.90
  -6  -2   5   47.50    1.60
   5   2  -5   10.49    0.70
  -5  -2   5   10.17    0.62
  -5  -2   5    9.49    0.76
   4   2  -5    3.85    0.48
  -4  -2   5    4.51    0.45
  -4  -2   5    3.35    0.48
   3   2  -5    6.82    0.52
  -3  -2   5    6.57    0.51
  -3  -2   5    6.98    0.45
   2   2  -5   27.71    0.98
  -2  -2   5   28.16    0.92
  -2  -2   5   28.86    1.00
   1   2  -5    2.06    0.34
  -1  -2   5    2.08    0.28
  -1  -2   5    1.90    0.33
   0   2  -5   44.99    1.33
   0  -2   5   44.17    1.34
   0  -2   5   46.04    1.23
  -1   2  -5   39.53    1.23
   1  -2   5   41.72    1.13
   1  -2   5   41.88    1.35
  -2   2  -5    1.53    0.34
  -2   2  -5    1.44    0.30
   2  -2   5    1.32    0.28
  -3   2  -5    4.39    0.56
  -3   2  -5    3.26    0.40
   3  -2   5    3.86    0.45
  -4   2  -5    2.88    0.42
  -4   2  -5    1.24    0.36
   4  -2   5    1.96    0.45
  -5   2  -5  152.37    3.70
  -5   2  -5  154.96    4.14
   5  -2   5  156.59    3.95
  -6   2  -5   20.41    0.93
  -6   2  -5   20.75    1.21
   6  -2   5   20.44    1.12
  -7   2  -5    3.99    0.53
  -7   2  -5    4.34    0.78
   7  -2   5    3.94    0.69
  -8   2  -5    0.29    0.46
   8  -2   5    0.21    0.45
  -9   2  -5    0.68    0.50
   9  -2   5    1.33    0.64
 -10   2  -5   -0.13    0.57
  11   1  -5    0.82    0.60
 -10  -1   5   -0.34    0.47
  -9  -1   5    2.17    0.65
   8   1  -5    5.02    0.68
  -8  -1   5    4.52    0.82
  -8  -1   5    5.10    0.65
   7   1  -5    0.34    0.36
  -7  -1   5    0.24    0.31
  -7  -1   5    0.18    0.26
   6   1  -5   10.21    0.76
  -6  -1   5    9.92    0.64
  -6  -1   5   10.88    0.85
   5   1  -5    5.68    0.61
  -5  -1   5    6.00    0.46
  -5  -1   5    6.10    0.72
   4   1  -5   16.76    0.82
  -4  -1   5   16.97    0.89
  -4  -1   5   17.27    0.68
   3   1  -5   27.84    1.02
  -3  -1   5   30.20    0.89
  -3  -1   5   27.78    1.09
   2   1  -5   29.22    1.01
  -2  -1   5   27.77    1.01
  -2  -1   5   28.51    0.84
   1   1  -5    0.29    0.22
  -1  -1   5    0.26    0.20
  -1  -1   5    0.16    0.17
   0   1  -5   25.81    0.91
   0  -1   5   25.95    0.87
   0  -1   5   26.32    0.87
  -1   1  -5    3.33    0.38
  -1   1  -5    2.95    0.36
   1  -1   5    2.84    0.35
  -2   1  -5    0.06    0.18
  -2   1  -5   -0.25    0.18
   2  -1   5    0.08    0.25
  -3   1  -5    0.71    0.28
  -3   1  -5    0.57    0.22
   3  -1   5    0.81    0.33
  -4   1  -5    4.09    0.56
  -4   1  -5    4.74    0.41
   4  -1   5    4.89    0.61
  -5   1  -5   25.89    1.25
  -5   1  -5   25.50    0.96
   5  -1   5   24.85    1.23
  -6   1  -5   11.48    0.64
  -6   1  -5   11.57    0.92
   6  -1   5   11.17    0.90
  -7   1  -5    3.51    0.73
   7  -1   5    2.96    0.65
  -8   1  -5   10.20    1.17
   8  -1   5    9.62    1.09
  -9   1  -5   -0.03    0.45
   9  -1   5    0.85    0.59
 -10   1  -5    1.17    0.64
  10  -1   5    1.73    0.72
  11   0  -5    0.29    0.50
 -10   0   5    3.37    0.85
  -9   0   5    0.50    0.43
   8   0  -5    7.39    0.79
  -8   0   5    5.94    0.85
  -8   0   5    7.75    0.68
   7   0  -5    0.09    0.32
  -7   0   5   -0.21    0.21
  -7   0   5   -0.10    0.28
   6   0  -5    1.22    0.39
  -6   0   5    1.66    0.34
  -6   0   5    0.66    0.34
   5   0  -5  133.58    3.38
  -5   0   5  137.84    3.17
  -5   0   5  135.55    3.68
   4   0  -5    3.82    0.48
  -4   0   5    3.40    0.49
  -4   0   5    4.51    0.32
   3   0  -5   12.65    0.68
  -3   0   5   12.38    0.44
  -3   0   5   12.47    0.69
   2   0  -5  150.66    3.43
  -2   0   5  142.57    3.57
  -2   0   5  147.56    3.10
   1   0  -5    5.84    0.42
  -1   0   5    5.27    0.30
  -1   0   5    5.26    0.41
   0   0  -5    2.72    0.28
   0   0  -5    2.38    0.32
   0   0   5    2.32    0.34
  -1   0  -5    4.66    0.38
  -1   0  -5    5.20    0.39
   1   0   5    4.92    0.49
  -2   0  -5   63.34    1.61
  -2   0  -5   62.72    1.75
   2   0   5   60.89    1.80
  -3   0  -5    1.64    0.34
  -3   0  -5    1.99    0.28
   3   0   5    2.34    0.46
  -4   0  -5   73.03    1.83
  -4   0  -5   70.35    2.17
   4   0   5   73.58    2.24
  -5   0  -5    1.71    0.44
  -5   0  -5    2.65    0.34
   5   0   5    2.89    0.62
  -6   0  -5    9.55    0.81
  -6   0  -5    9.59    0.52
   6   0   5    8.73    0.93
  -7   0  -5    6.33    0.90
   7   0   5    3.83    0.72
  -8   0  -5    2.59    0.66
   8   0   5    3.10    0.75
  -9   0  -5    0.31    0.45
   9   0   5    1.12    0.64
 -10   0  -5    2.29    0.78
  10   0   5    2.41    0.78
 -11   1   5   -0.41    0.48
 -10   1   5    0.56    0.49
   9  -1  -5    0.49    0.41
  -9   1   5    0.49    0.50
   8  -1  -5    8.80    0.88
  -8   1   5    7.66    0.99
   7  -1  -5    1.52    0.45
  -7   1   5    1.01    0.45
  -7   1   5    1.08    0.32
   6  -1  -5   17.38    0.95
  -6   1   5   17.02    1.05
  -6   1   5   17.66    0.75
   5  -1  -5    0.02    0.30
  -5   1   5    0.30    0.31
  -5   1   5    0.00    0.16
   4  -1  -5   32.06    1.17
  -4   1   5   30.91    0.84
  -4   1   5   31.55    1.28
   3  -1  -5   56.15    1.63
  -3   1   5   51.81    1.69
   2  -1  -5   70.10    1.90
  -2   1   5   71.11    2.02
   1  -1  -5   16.08    0.69
  -1   1   5   16.71    0.75
  -1   1   5   16.39    0.48
   0  -1  -5  102.45    2.43
   0  -1  -5  101.62    2.30
   0   1   5  102.08    2.63
  -1  -1  -5    8.52    0.45
  -1  -1  -5    7.77    0.44
   1   1   5    8.41    0.60
  -2  -1  -5    1.00    0.22
  -2  -1  -5    0.33    0.20
   2   1   5    0.99    0.38
  -3  -1  -5    7.92    0.58
  -3  -1  -5    8.42    0.43
   3   1   5   10.44    0.77
  -4  -1  -5    1.66    0.39
  -4  -1  -5    2.21    0.27
   4   1   5    0.99    0.51
  -5  -1  -5    0.10    0.15
  -5  -1  -5   -0.29    0.30
   5   1   5   -0.28    0.47
  -6  -1  -5    0.43    0.38
   6   1   5    0.14    0.43
  -7  -1  -5    8.76    1.03
   7   1   5    6.68    0.94
  -8  -1  -5    0.03    0.38
   8   1   5    0.17    0.52
  -9  -1  -5    1.70    0.65
   9   1   5    1.83    0.77
 -10  -1  -5    2.81    0.81
  10   1   5    2.12    0.82
 -11   2   5    0.04    0.55
 -10   2   5    3.65    0.80
   9  -2  -5    1.25    0.50
  -9   2   5    1.42    0.55
   8  -2  -5   -0.13    0.31
  -8   2   5    0.03    0.28
   7  -2  -5    0.49    0.36
  -7   2   5    0.16    0.30
   6  -2  -5    1.21    0.41
  -6   2   5    1.38    0.28
  -6   2   5    1.29    0.41
   5  -2  -5   -0.05    0.30
  -5   2   5    0.45    0.34
  -5   2   5    0.37    0.19
   4  -2  -5   11.64    0.74
  -4   2   5   11.19    0.75
   3  -2  -5    2.41    0.40
  -3   2   5    2.01    0.38
   2  -2  -5    0.55    0.24
  -2   2   5    0.34    0.23
   1  -2  -5   48.15    1.08
   1  -2  -5   45.14    1.36
  -1   2   5   48.11    1.52
   0  -2  -5    9.25    0.41
   0  -2  -5    9.50    0.52
   0   2   5    9.81    0.66
  -1  -2  -5    4.68    0.36
  -1  -2  -5    4.37    0.35
   1   2   5    5.25    0.58
  -2  -2  -5   46.10    1.20
  -2  -2  -5   44.57    1.39
   2   2   5   44.58    1.59
  -3  -2  -5   14.68    0.55
  -3  -2  -5   15.54    0.80
   3   2   5   14.07    0.95
  -4  -2  -5   -0.01    0.12
  -4  -2  -5    0.14    0.26
   4   2   5   -0.27    0.49
  -5  -2  -5   18.21    1.05
   5   2   5   19.69    1.26
  -6  -2  -5    0.42    0.32
   6   2   5    0.10    0.49
  -7  -2  -5    0.31    0.33
   7   2   5    0.24    0.54
  -8  -2  -5    0.01    0.34
   8   2   5    0.71    0.63
  -9  -2  -5   -0.13    0.39
   9   2   5   -0.57    0.54
 -10  -2  -5    2.12    0.71
  10   2   5   -0.78    0.59
  10  -3  -5    0.23    0.46
 -10   3   5    0.20    0.44
   9  -3  -5    5.30    0.78
  -9   3   5    5.11    0.89
   8  -3  -5    0.33    0.37
  -8   3   5    0.66    0.37
   7  -3  -5   11.03    0.86
  -7   3   5   12.22    0.97
   6  -3  -5    1.00    0.42
  -6   3   5    0.84    0.39
   5  -3  -5    5.74    0.67
   5  -3  -5    8.59    0.52
  -5   3   5    8.89    0.72
   4  -3  -5    3.77    0.30
   4  -3  -5    3.89    0.54
  -4   3   5    4.13    0.58
   3  -3  -5    1.74    0.41
  -3   3   5    2.32    0.44
   2  -3  -5    6.68    0.54
  -2   3   5    7.07    0.55
   1  -3  -5   10.83    0.40
   1  -3  -5   10.88    0.62
  -1   3   5   10.64    0.67
   0  -3  -5    3.35    0.29
   0  -3  -5    3.18    0.37
   0   3   5    4.16    0.58
  -1  -3  -5    9.56    0.53
  -1  -3  -5   10.69    0.51
   1   3   5   11.50    0.79
  -2  -3  -5   44.08    1.16
  -2  -3  -5   40.32    1.34
   2   3   5   42.06    1.58
  -3  -3  -5    0.80    0.19
  -3  -3  -5    0.46    0.28
   3   3   5    1.35    0.57
  -4  -3  -5   20.21    0.55
  -4  -3  -5   20.71    1.03
   4   3   5   19.44    1.20
  -5  -3  -5   13.91    0.93
   5   3   5   16.38    1.23
  -6  -3  -5   -0.05    0.28
   6   3   5    0.03    0.46
  -7  -3  -5   14.52    1.08
   7   3   5   12.42    1.34
  -8  -3  -5   -0.08    0.35
   8   3   5   -0.41    0.48
  -9  -3  -5    1.54    0.64
   9   3   5    0.85    0.73
 -10  -3  -5    0.59    0.52
  10   3   5    1.47    0.83
  10  -4  -5    0.80    0.49
 -10   4   5    1.19    0.58
   9  -4  -5    0.03    0.40
  -9   4   5    0.14    0.43
   8  -4  -5    3.10    0.65
  -8   4   5    3.93    0.76
   7  -4  -5    4.38    0.71
  -7   4   5    4.43    0.71
   6  -4  -5   -0.26    0.31
  -6   4   5    0.49    0.34
   5  -4  -5    3.13    0.41
   5  -4  -5    2.92    0.54
  -5   4   5    2.61    0.49
   4  -4  -5    0.94    0.24
   4  -4  -5    1.07    0.40
  -4   4   5    0.90    0.34
   3  -4  -5    5.65    0.29
   3  -4  -5    5.07    0.61
  -3   4   5    4.05    0.56
   2  -4  -5    4.82    0.57
   2  -4  -5    4.49    0.28
  -2   4   5    4.23    0.53
   1  -4  -5   10.07    0.63
   1  -4  -5   11.72    0.48
  -1   4   5    9.77    0.72
   0  -4  -5    7.29    0.50
   0  -4  -5    7.92    0.45
   0   4   5    7.69    0.66
  -1  -4  -5   13.46    0.61
  -1  -4  -5   12.59    0.64
   1   4   5   12.02    0.88
  -2  -4  -5   15.60    0.78
  -2  -4  -5   17.31    0.65
   2   4   5   16.58    1.06
  -3  -4  -5   31.86    0.85
  -3  -4  -5   29.44    1.22
   3   4   5   29.07    1.44
  -4  -4  -5    5.88    0.68
   4   4   5    6.41    0.93
  -5  -4  -5   25.95    1.27
   5   4   5   24.77    1.51
  -6  -4  -5    8.03    0.90
   6   4   5    6.02    1.00
  -7  -4  -5    0.43    0.41
   7   4   5   -0.02    0.53
  -8  -4  -5    0.08    0.40
   8   4   5    1.13    0.78
  -9  -4  -5    0.30    0.42
   9   4   5    0.26    0.70
 -10  -4  -5    0.47    0.50
  10   4   5    0.16    0.71
  10  -5  -5    3.44    0.77
 -10   5   5    2.54    0.71
   9  -5  -5    0.61    0.49
  -9   5   5    0.47    0.42
   8  -5  -5    1.26    0.54
  -8   5   5    0.90    0.48
   7  -5  -5   15.50    1.10
  -7   5   5   16.43    1.12
   6  -5  -5    3.94    0.69
  -6   5   5    4.34    0.67
   5  -5  -5    0.10    0.36
  -5   5   5    1.18    0.40
   4  -5  -5   28.52    1.28
   4  -5  -5   27.55    0.90
  -4   5   5   30.70    1.33
   3  -5  -5   12.35    0.52
   3  -5  -5   12.58    0.83
  -3   5   5   11.39    0.78
   2  -5  -5    0.43    0.20
   2  -5  -5    0.03    0.28
  -2   5   5    0.77    0.36
   1  -5  -5    2.63    0.33
   1  -5  -5    1.84    0.39
  -1   5   5    2.09    0.46
   0  -5  -5    1.02    0.27
   0  -5  -5    0.92    0.30
   0   5   5    0.63    0.41
  -1  -5  -5   13.39    0.66
  -1  -5  -5   14.08    0.72
   1   5   5   14.38    1.00
  -2  -5  -5    0.81    0.25
  -2  -5  -5    0.38    0.28
   2   5   5    0.61    0.59
  -3  -5  -5    0.58    0.30
  -3  -5  -5    1.11    0.23
   3   5   5    0.33    0.57
  -4  -5  -5    3.11    0.53
   4   5   5    2.54    0.68
  -5  -5  -5   10.82    0.85
   5   5   5   12.48    1.31
  -6  -5  -5    0.19    0.33
   6   5   5   -1.00    0.44
  -7  -5  -5    1.37    0.51
   7   5   5    1.40    0.75
  -8  -5  -5    5.04    0.87
   8   5   5    5.56    1.18
  -9  -5  -5    2.07    0.60
   9   5   5    4.64    1.11
  10  -6  -5    0.13    0.46
 -10   6   5   -0.19    0.39
   9  -6  -5    1.77    0.63
  -9   6   5    0.94    0.51
   8  -6  -5    0.86    0.51
  -8   6   5    0.73    0.44
   7  -6  -5    1.21    0.48
  -7   6   5    1.13    0.48
   6  -6  -5    0.07    0.37
  -6   6   5   -0.03    0.30
   5  -6  -5    4.43    0.72
  -5   6   5    2.98    0.58
   4  -6  -5   12.18    0.62
   4  -6  -5   11.42    0.89
  -4   6   5   12.87    0.86
   3  -6  -5   10.01    0.55
   3  -6  -5   10.95    0.81
  -3   6   5   10.28    0.79
   2  -6  -5   23.17    1.09
   2  -6  -5   23.84    0.87
  -2   6   5   23.80    1.17
   1  -6  -5    2.66    0.38
   1  -6  -5    1.65    0.39
  -1   6   5    2.24    0.55
   0  -6  -5    1.91    0.40
   0  -6  -5    2.17    0.38
   0   6   5    2.17    0.53
  -1  -6  -5    1.25    0.32
  -1  -6  -5    1.56    0.36
   1   6   5    1.70    0.60
  -2  -6  -5   14.56    0.83
  -2  -6  -5   14.06    0.66
   2   6   5   12.07    1.03
  -3  -6  -5    1.75    0.43
   3   6   5    0.83    0.59
  -4  -6  -5    0.35    0.32
   4   6   5    0.00    0.55
  -5  -6  -5    6.33    0.80
   5   6   5    4.30    0.87
  -6  -6  -5    0.27    0.34
   6   6   5   -0.15    0.61
  -7  -6  -5    7.51    1.00
   7   6   5    8.74    1.28
  -8  -6  -5   10.83    1.29
   8   6   5    9.42    1.45
  -9  -6  -5    1.19    0.57
   9   6   5   -0.38    0.75
   9  -7  -5   -0.10    0.44
  -9   7   5    0.31    0.42
   8  -7  -5    0.40    0.49
  -8   7   5    0.92    0.47
   7  -7  -5    3.75    0.77
  -7   7   5    3.70    0.71
   6  -7  -5    3.35    0.65
  -6   7   5    4.83    0.73
   5  -7  -5    1.28    0.50
  -5   7   5    0.80    0.41
   4  -7  -5   13.70    1.01
  -4   7   5   14.67    0.95
   3  -7  -5    3.38    0.62
   3  -7  -5    4.22    0.47
  -3   7   5    3.73    0.60
   2  -7  -5   72.69    2.25
   2  -7  -5   68.68    1.93
  -2   7   5   69.48    2.31
   1  -7  -5    4.74    0.53
   1  -7  -5    2.77    0.49
  -1   7   5    3.05    0.58
   0  -7  -5    6.13    0.62
   0  -7  -5    7.78    0.60
   0   7   5    6.88    0.87
  -1  -7  -5    0.61    0.29
  -1  -7  -5    0.16    0.26
   1   7   5    0.99    0.55
  -2  -7  -5    6.99    0.72
  -2  -7  -5    5.69    0.46
   2   7   5    5.16    0.90
  -3  -7  -5    3.39    0.57
   3   7   5    3.13    0.76
  -4  -7  -5   11.61    0.87
   4   7   5   11.54    1.29
  -5  -7  -5    1.13    0.42
   5   7   5    1.53    0.77
  -6  -7  -5    1.34    0.51
   6   7   5   -0.27    0.61
  -7  -7  -5    6.64    0.96
   7   7   5    5.09    1.11
  -8  -7  -5    2.88    0.71
   8   7   5    0.95    0.87
   9  -8  -5    0.55    0.53
   8  -8  -5    0.70    0.60
  -8   8   5    0.13    0.39
   7  -8  -5    0.04    0.45
  -7   8   5    0.11    0.39
   6  -8  -5    4.48    0.79
  -6   8   5    5.37    0.79
   5  -8  -5    2.04    0.57
  -5   8   5    0.50    0.39
   4  -8  -5    1.72    0.55
  -4   8   5    1.37    0.45
   3  -8  -5    1.29    0.36
  -3   8   5    0.80    0.39
   2  -8  -5   55.36    1.97
   2  -8  -5   57.14    1.75
  -2   8   5   55.29    2.03
   1  -8  -5    8.33    0.66
   1  -8  -5    8.79    0.73
  -1   8   5   10.06    1.00
   0  -8  -5    7.66    0.63
   0  -8  -5    8.74    0.68
   0   8   5    7.53    0.95
  -1  -8  -5    4.58    0.61
  -1  -8  -5    5.94    0.61
   1   8   5    4.67    0.80
  -2  -8  -5    6.65    0.74
  -2  -8  -5    7.80    0.57
   2   8   5    5.69    0.94
  -3  -8  -5    5.31    0.72
   3   8   5    6.54    1.06
  -4  -8  -5    0.04    0.29
   4   8   5    0.49    0.68
  -5  -8  -5    2.27    0.57
   5   8   5    1.73    0.84
  -6  -8  -5    3.12    0.72
   6   8   5    3.87    1.05
  -7  -8  -5    1.66    0.56
   7   8   5    2.03    0.94
  -8  -8  -5    4.60    0.92
   8   8   5    2.87    1.09
   8  -9  -5   -0.16    0.49
   7  -9  -5    1.73    0.67
  -7   9   5    1.86    0.57
   6  -9  -5    0.61    0.50
  -6   9   5    1.45    0.50
   5  -9  -5    9.32    1.12
  -5   9   5    9.13    0.99
  -4   9   5    0.44    0.37
  -3   9   5    0.76    0.39
   2  -9  -5    0.85    0.37
  -2   9   5    0.34    0.37
   1  -9  -5    2.54    0.54
   1  -9  -5    4.24    0.57
  -1   9   5    4.21    0.73
   0  -9  -5    2.84    0.53
   0  -9  -5    2.20    0.47
   0   9   5    2.86    0.67
  -1  -9  -5    7.08    0.80
  -1  -9  -5    6.64    0.67
   1   9   5    8.30    1.08
  -2  -9  -5    1.36    0.44
   2   9   5    1.12    0.61
  -3  -9  -5    4.35    0.69
   3   9   5    3.30    0.88
  -4  -9  -5    0.02    0.32
   4   9   5   -0.76    0.61
  -5  -9  -5   -0.29    0.30
   5   9   5   -1.19    0.63
  -6  -9  -5   -0.22    0.34
   6   9   5    0.36    0.85
  -7  -9  -5    2.40    0.70
   7   9   5    2.28    1.02
   8 -10  -5    0.12    0.52
   7 -10  -5    0.58    0.57
   6 -10  -5    2.41    0.74
  -6  10   5    2.70    0.68
   5 -10  -5    0.73    0.55
  -5  10   5   -0.04    0.34
   4 -10  -5    1.79    0.60
  -4  10   5    0.79    0.41
  -3  10   5    0.13    0.35
   2 -10  -5    2.04    0.48
   2 -10  -5    2.20    0.59
  -2  10   5    1.43    0.50
   1 -10  -5    0.10    0.34
   1 -10  -5   -0.01    0.30
  -1  10   5    0.35    0.45
   0 -10  -5   -0.05    0.27
   0 -10  -5    0.40    0.35
   0  10   5    0.04    0.46
  -1 -10  -5    4.07    0.59
  -1 -10  -5    3.39    0.60
   1  10   5    4.63    0.92
  -2 -10  -5    1.21    0.45
   2  10   5    2.33    0.80
  -3 -10  -5    2.21    0.55
   3  10   5    1.76    0.80
  -4 -10  -5    1.03    0.50
   4  10   5    0.64    0.76
  -5 -10  -5    0.46    0.43
   5  10   5    0.61    0.89
  -6 -10  -5    1.63    0.59
   6  10   5    1.66    0.98
  -7 -10  -5    0.38    0.45
   7  10   5   -0.19    0.84
   7 -11  -5    3.45    0.87
   6 -11  -5   -0.22    0.48
   5 -11  -5    0.14    0.51
   4 -11  -5    0.00    0.44
  -4  11   5    0.45    0.39
   3 -11  -5    3.40    0.74
  -3  11   5    3.25    0.66
   2 -11  -5    0.30    0.46
  -2  11   5   -0.38    0.32
   1 -11  -5    0.91    0.46
   1 -11  -5    1.70    0.54
  -1  11   5    0.71    0.51
   0 -11  -5    4.30    0.68
   0 -11  -5    4.46    0.68
   0  11   5    3.86    0.82
  -1 -11  -5    1.70    0.53
   1  11   5    2.63    0.82
  -2 -11  -5    0.74    0.42
   2  11   5    0.66    0.69
  -3 -11  -5   -0.07    0.39
   3  11   5   -0.23    0.70
  -4 -11  -5   -0.19    0.32
   4  11   5   -1.27    0.60
  -5 -11  -5    3.91    0.79
   5  11   5    2.94    1.12
  -6 -11  -5    0.28    0.41
   6  11   5   -0.86    0.76
   6 -12  -5    9.15    1.22
   5 -12  -5    2.85    0.76
   4 -12  -5   -0.09    0.46
   3 -12  -5    5.17    0.90
   2 -12  -5    1.32    0.56
  -2  12   5    0.87    0.47
   1 -12  -5    1.66    0.55
  -1  12   5    1.33    0.62
   0 -12  -5    0.10    0.38
   0 -12  -5    0.79    0.42
   0  12   5    1.02    0.61
  -1 -12  -5    1.01    0.52
   1  12   5    1.37    0.72
  -2 -12  -5    2.43    0.65
   2  12   5    1.59    0.86
  -3 -12  -5    0.22    0.42
   3  12   5   -1.37    0.59
  -4 -12  -5    2.08    0.67
   4  12   5    1.43    0.98
  -5 -12  -5    1.10    0.56
   5  12   5    0.01    0.80
   4 -13  -5    0.75    0.60
   3 -13  -5    8.25    1.16
   2 -13  -5    0.83    0.53
   1 -13  -5    0.19    0.42
   0  13   5    0.29    0.56
  -1 -13  -5    0.38    0.41
   1  13   5    0.56    0.69
  -2 -13  -5    0.67    0.49
   2  13   5   -0.82    0.63
  -3 -13  -5   -0.25    0.38
   3  13   5   -0.34    0.74
  -2 -14   6   -0.66    0.48
   1  14  -6    1.37    0.54
  -1 -14   6    0.13    0.64
   0  14  -6   -0.06    0.39
   0 -14   6   -0.91    0.52
  -1  14  -6    0.05    0.40
   1 -14   6    0.53    0.72
  -2  14  -6    0.54    0.46
   2 -14   6    1.04    0.78
  -4 -13   6    0.15    0.59
  -3 -13   6    0.22    0.62
   2  13  -6    0.10    0.39
  -2 -13   6   -0.03    0.54
   1  13  -6   -0.35    0.37
  -1 -13   6   -0.08    0.58
   0  13  -6    0.47    0.47
   0 -13   6   -0.44    0.53
  -1  13  -6   -0.29    0.40
   1 -13   6   -0.11    0.54
  -2  13  -6    0.27    0.44
   2 -13   6    0.53    0.71
  -3  13  -6    0.72    0.46
   3 -13   6    0.83    0.77
  -4  13  -6    1.74    0.64
   4 -13   6    2.21    0.92
  -6 -12   6    0.85    0.64
  -5 -12   6    0.57    0.56
  -4 -12   6   -0.09    0.49
  -3 -12   6    1.02    0.60
   2  12  -6    2.74    0.59
  -2 -12   6    2.04    0.74
   1  12  -6    0.54    0.41
  -1 -12   6    0.19    0.51
   0  12  -6    1.87    0.57
   0 -12   6    0.64    0.65
  -1  12  -6    0.09    0.36
   1 -12   6    0.80    0.69
  -2  12  -6    3.15    0.73
   2 -12   6    3.01    0.89
  -3  12  -6    0.25    0.47
   3 -12   6    1.30    0.72
  -4  12  -6    1.88    0.69
   4 -12   6    1.06    0.73
  -5  12  -6    5.02    0.89
   5 -12   6    4.06    1.05
  -6  12  -6    0.01    0.41
   6 -12   6   -1.40    0.63
   7  11  -6    6.87    1.13
  -7 -11   6    4.41    0.89
  -6 -11   6    6.65    1.04
  -5 -11   6    1.37    0.61
  -4 -11   6    0.60    0.54
   3  11  -6    0.62    0.38
  -3 -11   6    0.28    0.53
   2  11  -6    0.79    0.41
  -2 -11   6   -0.03    0.48
   1  11  -6   -0.02    0.34
  -1 -11   6    0.26    0.56
   0  11  -6    0.12    0.36
   0 -11   6   -0.18    0.47
  -1  11  -6    2.42    0.56
   1 -11   6    3.00    0.84
  -2  11  -6    0.27    0.37
   2 -11   6   -0.27    0.50
  -3  11  -6    0.67    0.46
   3 -11   6    0.49    0.63
  -4  11  -6    1.45    0.59
   4 -11   6    1.16    0.74
  -5  11  -6    0.00    0.40
   5 -11   6    0.43    0.67
  -6  11  -6    2.20    0.66
   6 -11   6    0.35    0.71
  -7  11  -6    0.17    0.43
   7 -11   6    0.28    0.66
   7  10  -6    1.95    0.68
  -7 -10   6    2.05    0.65
   6  10  -6    3.61    0.79
  -6 -10   6    3.89    0.81
   5  10  -6    1.25    0.56
  -5 -10   6    1.25    0.60
  -4 -10   6    0.48    0.46
   3  10  -6    0.49    0.36
  -3 -10   6    0.43    0.53
   2  10  -6   -0.11    0.29
  -2 -10   6   -0.19    0.44
   1  10  -6    0.29    0.33
  -1 -10   6    0.17    0.42
   0  10  -6    1.52    0.46
   0 -10   6    1.10    0.62
  -1  10  -6   -0.28    0.29
   1 -10   6   -0.21    0.46
  -2  10  -6    4.18    0.71
   2 -10   6    4.98    0.98
  -3  10  -6    3.14    0.63
   3 -10   6    3.73    0.88
  -4  10  -6    9.03    1.01
   4 -10   6   10.61    1.29
  -5  10  -6   12.48    1.28
   5 -10   6   11.63    1.41
  -6  10  -6    6.73    0.99
   6 -10   6    5.11    1.06
  -7  10  -6   -0.18    0.41
   7 -10   6    0.46    0.66
   8   9  -6    0.13    0.50
  -8  -9   6    0.29    0.43
   7   9  -6    3.71    0.78
  -7  -9   6    4.75    0.81
   6   9  -6    5.95    0.89
  -6  -9   6    4.99    0.84
   5   9  -6    2.21    0.59
  -5  -9   6    2.94    0.67
   4   9  -6    6.78    0.81
   4   9  -6    6.21    0.67
  -4  -9   6    9.25    1.05
   3   9  -6    2.29    0.51
   3   9  -6    1.60    0.39
  -3  -9   6    1.83    0.59
   2   9  -6    0.79    0.34
  -2  -9   6    1.17    0.54
   1   9  -6    6.42    0.75
  -1  -9   6    5.62    0.91
   0   9  -6    6.33    0.73
   0  -9   6    7.41    0.99
  -1   9  -6    0.29    0.34
   1  -9   6    0.72    0.54
  -2   9  -6    3.52    0.61
   2  -9   6    3.62    0.80
  -3   9  -6    0.05    0.33
   3  -9   6    0.89    0.57
  -4   9  -6    2.89    0.64
   4  -9   6    1.14    0.58
  -5   9  -6   24.05    1.43
   5  -9   6   23.17    1.65
  -6   9  -6    2.90    0.70
   6  -9   6    2.61    0.83
  -7   9  -6    0.68    0.48
   7  -9   6    0.93    0.72
  -8   9  -6    0.64    0.51
   8  -9   6    0.24    0.63
   9   8  -6    0.98    0.62
  -9  -8   6    0.16    0.42
   8   8  -6    0.34    0.56
  -8  -8   6    0.06    0.39
   7   8  -6   -0.20    0.45
  -7  -8   6    0.01    0.36
   6   8  -6    2.64    0.63
  -6  -8   6    3.02    0.63
   5   8  -6    4.02    0.68
  -5  -8   6    1.99    0.57
   4   8  -6    7.64    0.64
   4   8  -6    8.70    0.79
  -4  -8   6    7.21    0.91
   3   8  -6    0.01    0.31
   3   8  -6    0.00    0.25
  -3  -8   6    0.04    0.40
   2   8  -6    1.57    0.38
   2   8  -6    1.09    0.36
  -2  -8   6    0.76    0.49
   1   8  -6    6.13    0.68
  -1  -8   6    5.13    0.79
   0   8  -6    1.06    0.38
   0  -8   6    1.81    0.57
  -1   8  -6    3.08    0.53
   1  -8   6    2.90    0.65
  -2   8  -6   11.08    0.86
   2  -8   6   12.58    1.10
  -3   8  -6   -0.13    0.26
   3  -8   6    0.07    0.47
  -4   8  -6   11.15    0.93
   4  -8   6   12.12    1.30
  -5   8  -6   -0.18    0.31
   5  -8   6    0.05    0.51
  -6   8  -6   -0.16    0.33
   6  -8   6    0.06    0.58
  -7   8  -6    2.05    0.58
   7  -8   6    1.67    0.81
  -8   8  -6    2.99    0.74
   8  -8   6    3.14    0.93
   9   7  -6    1.84    0.71
  -9  -7   6    0.76    0.47
   8   7  -6    0.08    0.48
  -8  -7   6   -0.20    0.32
   7   7  -6    1.71    0.60
  -7  -7   6    1.10    0.49
   6   7  -6    0.94    0.48
  -6  -7   6    0.48    0.38
   5   7  -6    0.23    0.26
   5   7  -6    0.32    0.41
  -5  -7   6    0.65    0.39
   4   7  -6    3.68    0.51
   4   7  -6    3.01    0.57
  -4  -7   6    2.73    0.58
   3   7  -6   12.42    0.80
   3   7  -6   11.81    0.73
  -3  -7   6   11.26    0.91
   2   7  -6    3.91    0.55
   2   7  -6    4.13    0.52
  -2  -7   6    3.79    0.68
   1   7  -6   42.42    1.25
   1   7  -6   37.33    1.46
  -1  -7   6   38.69    1.67
   0   7  -6    3.07    0.51
   0  -7   6    3.89    0.72
  -1   7  -6    5.07    0.63
   1  -7   6    6.20    0.89
  -2   7  -6    3.12    0.53
   2  -7   6    3.50    0.70
  -3   7  -6   15.93    0.99
   3  -7   6   15.79    1.22
  -4   7  -6    6.37    0.76
   4  -7   6    7.56    1.05
  -5   7  -6    0.86    0.40
   5  -7   6    0.44    0.60
  -6   7  -6    3.31    0.69
   6  -7   6    2.48    0.76
  -7   7  -6    0.98    0.44
   7  -7   6    2.36    0.79
  -8   7  -6    4.41    0.77
   8  -7   6    3.83    0.98
  -9   7  -6    0.48    0.47
   9  -7   6    0.60    0.72
   9   6  -6    4.26    0.92
  -9  -6   6    2.51    0.64
   8   6  -6    0.32    0.50
  -8  -6   6   -0.25    0.32
   7   6  -6    6.82    0.97
  -7  -6   6    5.16    0.74
   6   6  -6    0.07    0.37
  -6  -6   6   -0.12    0.27
   5   6  -6    0.62    0.32
   5   6  -6    0.75    0.39
  -5  -6   6   -0.14    0.30
   4   6  -6    2.33    0.41
   4   6  -6    1.89    0.46
  -4  -6   6    1.76    0.48
   3   6  -6    0.40    0.32
   3   6  -6   -0.21    0.27
  -3  -6   6    0.12    0.34
   2   6  -6    7.42    0.56
   2   6  -6    6.40    0.64
  -2  -6   6    8.76    0.89
   1   6  -6    0.45    0.30
   1   6  -6    0.01    0.22
  -1  -6   6    0.23    0.40
   0   6  -6    5.00    0.30
   0   6  -6    4.06    0.53
   0  -6   6    5.07    0.69
  -1   6  -6   23.50    1.09
   1  -6   6   21.42    1.25
  -2   6  -6    1.57    0.39
   2  -6   6    2.10    0.57
  -3   6  -6    3.12    0.56
   3  -6   6    2.70    0.65
  -4   6  -6    0.44    0.34
   4  -6   6    0.74    0.56
  -5   6  -6    0.09    0.31
   5  -6   6    0.27    0.50
  -6   6  -6    0.35    0.37
   6  -6   6    0.22    0.58
  -7   6  -6    1.61    0.52
   7  -6   6    0.94    0.64
  -8   6  -6    3.02    0.66
   8  -6   6    2.31    0.82
   9  -6   6    1.70    0.77
  10   5  -6    1.70    0.72
   9   5  -6    2.41    0.74
  -9  -5   6    1.66    0.54
   8   5  -6    1.77    0.61
  -8  -5   6    2.30    0.55
   7   5  -6   -0.24    0.36
  -7  -5   6    0.28    0.33
   6   5  -6    1.58    0.37
  -6  -5   6    0.91    0.43
  -6  -5   6    0.73    0.35
   5   5  -6   11.97    0.75
  -5  -5   6   12.69    0.83
  -5  -5   6   14.45    0.91
   4   5  -6    3.05    0.48
  -4  -5   6    2.64    0.49
  -4  -5   6    2.42    0.49
   3   5  -6   18.67    0.91
  -3  -5   6   18.44    0.89
  -3  -5   6   19.62    1.00
   2   5  -6    1.84    0.41
  -2  -5   6    2.38    0.36
  -2  -5   6    2.05    0.47
   1   5  -6    4.82    0.55
  -1  -5   6    4.17    0.60
  -1  -5   6    3.97    0.33
   0   5  -6   -0.13    0.26
   0  -5   6    0.39    0.13
   0  -5   6    0.46    0.43
  -1   5  -6   47.59    1.60
   1  -5   6   48.41    1.79
  -2   5  -6   11.66    0.76
   2  -5   6   12.82    0.94
  -3   5  -6    0.12    0.30
   3  -5   6    1.27    0.55
  -4   5  -6    8.06    0.69
   4  -5   6   10.87    1.11
  -5   5  -6    4.19    0.61
   5  -5   6    3.94    0.78
  -6   5  -6    1.71    0.48
   6  -5   6    1.59    0.59
  -7   5  -6    0.19    0.33
   7  -5   6    0.16    0.55
  -8   5  -6    5.90    0.80
   8  -5   6    4.49    0.95
   9  -5   6    1.03    0.70
  10   4  -6    1.32    0.70
   9   4  -6   -0.19    0.51
  -9  -4   6   -0.03    0.33
  -8  -4   6    1.94    0.60
  -8  -4   6    2.37    0.54
  -7  -4   6    2.93    0.65
  -7  -4   6    1.65    0.45
   6   4  -6    0.16    0.30
  -6  -4   6   -0.15    0.24
  -6  -4   6    0.27    0.36
   5   4  -6    0.67    0.34
  -5  -4   6    0.41    0.34
  -5  -4   6    0.70    0.30
   4   4  -6    0.37    0.30
  -4  -4   6   -0.10    0.27
  -4  -4   6   -0.24    0.22
   3   4  -6    3.59    0.47
  -3  -4   6    4.24    0.50
  -3  -4   6    3.96    0.50
   2   4  -6    3.02    0.45
  -2  -4   6    2.25    0.43
  -2  -4   6    2.01    0.33
   1   4  -6   34.00    1.23
  -1  -4   6   35.33    1.31
  -1  -4   6   35.32    1.07
   0   4  -6    1.28    0.35
   0  -4   6    1.34    0.19
   0  -4   6    0.79    0.37
  -1   4  -6   28.29    1.10
   1  -4   6   28.29    0.72
   1  -4   6   26.11    1.21
  -2   4  -6    0.72    0.29
   2  -4   6    1.57    0.50
   2  -4   6    2.22    0.19
  -3   4  -6   13.73    0.79
   3  -4   6   15.27    0.58
   3  -4   6   14.57    1.05
  -4   4  -6    0.16    0.27
   4  -4   6    0.95    0.52
   4  -4   6    0.51    0.32
  -5   4  -6    4.06    0.71
  -5   4  -6    4.26    0.58
   5  -4   6    5.10    0.59
  -6   4  -6   11.29    1.13
  -6   4  -6    9.54    0.77
  -7   4  -6   -0.47    0.38
  -7   4  -6    0.32    0.34
  -8   4  -6    0.98    0.61
  -8   4  -6    1.41    0.45
  -9   4  -6    1.83    0.73
 -10   4  -6   -1.11    0.43
  10   3  -6    1.06    0.61
  -9  -3   6    2.64    0.75
  -8  -3   6    5.70    0.72
  -8  -3   6    4.53    0.81
   7   3  -6    6.01    0.67
  -7  -3   6    4.65    0.74
  -7  -3   6    4.57    0.63
   6   3  -6    2.30    0.46
  -6  -3   6    2.15    0.43
  -6  -3   6    1.90    0.50
   5   3  -6    0.06    0.31
  -5  -3   6    0.19    0.24
  -5  -3   6    0.62    0.35
   4   3  -6   32.81    1.23
  -4  -3   6   32.42    1.18
  -4  -3   6   31.80    1.30
   3   3  -6   24.14    1.00
  -3  -3   6   23.39    1.01
  -3  -3   6   24.04    0.95
   2   3  -6    6.82    0.55
  -2  -3   6    7.81    0.51
  -2  -3   6    7.45    0.54
   1   3  -6   21.15    0.90
  -1  -3   6   20.04    0.77
  -1  -3   6   22.21    0.92
   0   3  -6    0.20    0.24
   0  -3   6    0.28    0.30
   0  -3   6    0.26    0.16
  -1   3  -6   29.91    1.11
   1  -3   6   30.22    0.88
   1  -3   6   29.58    1.20
  -2   3  -6    8.68    0.59
   2  -3   6    9.09    0.72
   2  -3   6    9.64    0.48
  -3   3  -6    3.32    0.45
  -3   3  -6    3.69    0.55
   3  -3   6    3.78    0.43
  -4   3  -6    0.57    0.39
  -4   3  -6    0.47    0.28
   4  -3   6    0.74    0.38
  -5   3  -6   50.91    1.71
  -5   3  -6   51.42    1.99
   5  -3   6   54.92    1.77
  -6   3  -6    2.01    0.43
  -6   3  -6    1.61    0.55
   6  -3   6    1.57    0.50
  -7   3  -6   10.27    0.75
  -7   3  -6    7.97    1.01
   7  -3   6   10.67    0.94
  -8   3  -6   -0.27    0.42
  -9   3  -6    1.83    0.71
 -10   3  -6   -1.28    0.43
  -9  -2   6    2.87    0.70
   8   2  -6   -0.22    0.37
  -8  -2   6   -0.02    0.25
  -8  -2   6   -0.30    0.26
   7   2  -6   -0.27    0.32
  -7  -2   6    0.10    0.35
  -7  -2   6   -0.10    0.25
   6   2  -6    0.15    0.34
  -6  -2   6    0.62    0.28
  -6  -2   6    0.30    0.30
   5   2  -6    5.55    0.64
  -5  -2   6    6.77    0.76
  -5  -2   6    6.75    0.51
   4   2  -6   41.47    1.45
  -4  -2   6   42.87    1.31
  -4  -2   6   42.58    1.56
   3   2  -6    2.43    0.44
  -3  -2   6    2.42    0.41
  -3  -2   6    2.40    0.33
   2   2  -6    0.43    0.26
  -2  -2   6    0.67    0.23
  -2  -2   6    0.79    0.24
   1   2  -6   60.21    1.75
  -1  -2   6   62.59    1.69
  -1  -2   6   64.62    1.73
   0   2  -6   21.95    0.88
   0  -2   6   19.50    0.87
   0  -2   6   20.74    0.77
  -1   2  -6   30.41    1.07
   1  -2   6   28.78    0.94
   1  -2   6   29.69    1.14
  -2   2  -6   19.59    0.89
  -2   2  -6   16.84    0.78
   2  -2   6   18.24    0.75
  -3   2  -6   23.28    1.07
  -3   2  -6   24.62    0.96
   3  -2   6   23.74    0.97
  -4   2  -6    1.77    0.35
  -4   2  -6    0.92    0.36
   4  -2   6    0.70    0.43
  -5   2  -6   17.12    0.84
   5  -2   6   15.27    0.99
  -6   2  -6    4.08    0.52
  -6   2  -6    3.26    0.67
   6  -2   6    4.63    0.69
  -7   2  -6   28.41    1.16
   7  -2   6   27.75    1.45
  -8   2  -6   25.54    1.63
   8  -2   6   23.72    1.44
  -9   2  -6    1.08    0.60
 -10   2  -6    0.87    0.65
  11   1  -6   -0.03    0.43
 -10  -1   6   -0.26    0.41
  -9  -1   6    0.70    0.50
   8   1  -6    2.84    0.56
  -8  -1   6    1.03    0.46
   7   1  -6   14.15    0.93
  -7  -1   6   16.19    0.85
   6   1  -6    0.06    0.35
  -6  -1   6    0.58    0.25
  -6  -1   6    0.50    0.35
   5   1  -6    1.24    0.41
  -5  -1   6    2.16    0.33
  -5  -1   6    1.40    0.45
   4   1  -6   59.53    1.83
  -4  -1   6   60.55    1.58
  -4  -1   6   59.39    1.96
   3   1  -6    2.09    0.40
  -3  -1   6    1.58    0.34
  -3  -1   6    1.77    0.25
   2   1  -6  138.07    3.29
  -2  -1   6  138.68    3.41
  -2  -1   6  132.74    3.04
   1   1  -6    6.72    0.52
  -1  -1   6    6.77    0.43
  -1  -1   6    6.63    0.47
   0   1  -6    0.91    0.27
   0  -1   6    1.70    0.33
   0  -1   6    1.98    0.32
  -1   1  -6   41.77    1.27
  -1   1  -6   39.88    1.26
   1  -1   6   40.28    1.27
  -2   1  -6    3.54    0.42
  -2   1  -6    3.25    0.45
   2  -1   6    3.66    0.46
  -3   1  -6    0.29    0.28
  -3   1  -6    0.43    0.23
   3  -1   6   -0.01    0.34
  -4   1  -6    7.00    0.76
  -4   1  -6    5.23    0.51
   4  -1   6    5.46    0.69
  -5   1  -6    5.91    0.56
  -5   1  -6    5.14    0.75
   5  -1   6    5.92    0.80
  -6   1  -6    5.18    0.54
  -6   1  -6    4.57    0.71
   6  -1   6    4.91    0.75
  -7   1  -6    7.62    1.01
   7  -1   6    7.42    0.92
  -8   1  -6   10.12    1.24
   8  -1   6   11.70    1.22
  -9   1  -6   -0.20    0.43
   9  -1   6    0.86    0.65
 -10   1  -6    1.08    0.67
  10  -1   6    2.84    0.90
 -11   0   6    0.85    0.64
 -10   0   6    3.77    0.87
  -9   0   6    1.45    0.58
   8   0  -6    0.65    0.40
  -8   0   6    1.02    0.48
   7   0  -6    6.88    0.75
  -7   0   6    6.57    0.90
  -7   0   6    6.07    0.53
   6   0  -6   21.35    1.08
  -6   0   6   22.14    0.86
  -6   0   6   20.62    1.18
   5   0  -6   -0.01    0.31
  -5   0   6    0.09    0.16
  -5   0   6   -0.13    0.25
   4   0  -6   42.52    1.48
  -4   0   6   42.79    1.14
  -4   0   6   46.74    1.64
   3   0  -6   34.74    1.26
  -3   0   6   37.70    1.36
  -3   0   6   38.51    0.94
   2   0  -6  113.55    2.91
  -2   0   6  122.47    2.55
  -2   0   6  117.49    3.04
   1   0  -6   98.08    2.49
  -1   0   6   96.34    2.57
  -1   0   6  102.29    2.27
   0   0  -6   13.58    0.66
   0   0  -6   12.97    0.55
   0   0   6   13.87    0.69
  -1   0  -6   82.26    2.13
  -1   0  -6   83.97    2.12
   1   0   6   83.83    2.27
  -2   0  -6    1.39    0.28
  -2   0  -6    1.52    0.33
   2   0   6    1.88    0.42
  -3   0  -6   55.69    1.55
  -3   0  -6   57.14    1.79
   3   0   6   56.87    1.84
  -4   0  -6    4.05    0.43
  -4   0  -6    3.42    0.55
   4   0   6    3.05    0.61
  -5   0  -6   78.30    2.52
  -5   0  -6   77.50    2.02
   5   0   6   79.32    2.56
  -6   0  -6   -0.07    0.21
  -6   0  -6   -0.08    0.33
   6   0   6    0.08    0.47
  -7   0  -6    4.84    0.80
   7   0   6    3.84    0.77
  -8   0  -6    1.57    0.61
   8   0   6    2.50    0.72
  -9   0  -6    1.04    0.60
   9   0   6    1.74    0.77
 -10   0  -6   -0.10    0.44
  10   0   6    0.15    0.66
 -11   1   6    2.24    0.74
 -10   1   6    0.97    0.57
   9  -1  -6    0.19    0.40
  -9   1   6    0.50    0.44
   8  -1  -6    0.09    0.37
  -8   1   6    0.59    0.40
   7  -1  -6    2.59    0.54
  -7   1   6    3.14    0.65
   6  -1  -6    3.91    0.58
  -6   1   6    2.24    0.52
  -6   1   6    4.05    0.39
   5  -1  -6    0.35    0.32
  -5   1   6    0.58    0.37
  -5   1   6    0.44    0.18
   4  -1  -6   20.50    0.97
  -4   1   6   19.56    0.55
  -4   1   6   19.90    1.01
   3  -1  -6    0.51    0.27
  -3   1   6   -0.01    0.23
   2  -1  -6    0.16    0.23
  -2   1   6    0.31    0.25
   1  -1  -6    6.35    0.51
  -1   1   6    6.39    0.33
  -1   1   6    6.20    0.52
   0  -1  -6    1.11    0.21
   0  -1  -6    0.75    0.26
   0   1   6    0.88    0.31
  -1  -1  -6   22.64    0.82
  -1  -1  -6   22.53    0.83
   1   1   6   23.21    1.00
  -2  -1  -6   25.35    1.00
  -2  -1  -6   26.06    0.89
   2   1   6   27.05    1.16
  -3  -1  -6    0.32    0.26
  -3  -1  -6    0.30    0.21
   3   1   6    0.56    0.46
  -4  -1  -6    3.62    0.59
  -4  -1  -6    4.29    0.40
   4   1   6    3.30    0.68
  -5  -1  -6    0.56    0.20
  -5  -1  -6    0.43    0.37
   5   1   6    0.17    0.57
  -6  -1  -6    6.45    0.82
   6   1   6    5.78    0.90
  -7  -1  -6    0.06    0.37
   7   1   6    0.66    0.60
  -8  -1  -6   -0.22    0.36
   8   1   6   -0.49    0.53
  -9  -1  -6    0.86    0.56
   9   1   6   -0.06    0.60
 -10  -1  -6    0.72    0.59
  10   1   6    0.87    0.73
 -10   2   6    0.32    0.46
   9  -2  -6    1.68    0.53
  -9   2   6    2.09    0.62
   8  -2  -6    5.57    0.76
  -8   2   6    6.14    0.93
   7  -2  -6    3.46    0.62
  -7   2   6    2.79    0.63
   6  -2  -6    3.99    0.57
  -6   2   6    3.52    0.63
   5  -2  -6    3.72    0.59
  -5   2   6    4.10    0.64
   4  -2  -6    0.66    0.33
  -4   2   6    1.31    0.38
   3  -2  -6   55.51    1.73
  -3   2   6   58.46    1.87
   2  -2  -6   21.70    0.92
  -2   2   6   21.74    0.99
   1  -2  -6   63.84    1.46
   1  -2  -6   65.77    1.81
  -1   2   6   64.39    1.97
   0  -2  -6   12.24    0.63
   0  -2  -6   11.16    0.48
   0   2   6   11.22    0.74
  -1  -2  -6    2.89    0.36
  -1  -2  -6    2.99    0.35
   1   2   6    2.85    0.48
  -2  -2  -6    2.44    0.33
  -2  -2  -6    1.73    0.34
   2   2   6    2.33    0.53
  -3  -2  -6    4.76    0.57
  -3  -2  -6    4.46    0.37
   3   2   6    3.46    0.68
  -4  -2  -6   43.50    1.17
  -4  -2  -6   42.65    1.61
   4   2   6   42.88    1.81
  -5  -2  -6    0.15    0.28
   5   2   6    0.15    0.53
  -6  -2  -6    2.03    0.49
   6   2   6    1.66    0.64
  -7  -2  -6    0.05    0.35
   7   2   6    0.17    0.58
  -8  -2  -6    8.54    1.12
   8   2   6    8.54    1.25
  -9  -2  -6    1.62    0.63
   9   2   6   -0.01    0.62
 -10  -2  -6    1.40    0.66
  10   2   6    0.34    0.77
  10  -3  -6    1.08    0.52
 -10   3   6    0.66    0.55
   9  -3  -6    0.83    0.47
  -9   3   6    0.70    0.48
   8  -3  -6   -0.08    0.36
  -8   3   6    0.46    0.42
   7  -3  -6    3.16    0.61
  -7   3   6    4.72    0.76
   6  -3  -6    0.72    0.39
  -6   3   6    1.55    0.44
   5  -3  -6    0.36    0.39
  -5   3   6   -0.21    0.23
   4  -3  -6    4.46    0.60
  -4   3   6    4.09    0.58
   3  -3  -6    2.83    0.50
  -3   3   6    2.88    0.48
   2  -3  -6    2.53    0.40
  -2   3   6    2.97    0.50
   1  -3  -6   38.54    0.98
   1  -3  -6   38.17    1.28
  -1   3   6   38.86    1.43
   0  -3  -6   27.50    0.99
   0  -3  -6   26.41    0.84
   0   3   6   24.90    1.15
  -1  -3  -6   19.13    0.78
  -1  -3  -6   19.25    0.77
   1   3   6   19.00    1.02
  -2  -3  -6    4.03    0.40
  -2  -3  -6    2.74    0.43
   2   3   6    3.24    0.65
  -3  -3  -6    5.00    0.37
  -3  -3  -6    3.96    0.53
   3   3   6    7.26    0.93
  -4  -3  -6   21.06    1.10
  -4  -3  -6   23.60    0.70
   4   3   6   24.17    1.43
  -5  -3  -6   25.74    1.30
   5   3   6   28.65    1.57
  -6  -3  -6    1.30    0.47
   6   3   6    1.46    0.64
  -7  -3  -6    0.69    0.43
   7   3   6    0.58    0.66
  -8  -3  -6    0.28    0.42
   8   3   6   -0.63    0.63
  -9  -3  -6   -0.44    0.41
   9   3   6    0.61    0.77
 -10  -3  -6    3.89    0.90
  10   3   6    0.32    0.77
  10  -4  -6   -0.14    0.40
 -10   4   6    0.21    0.47
   9  -4  -6    0.94    0.51
  -9   4   6    0.78    0.51
   8  -4  -6    4.62    0.76
  -8   4   6    3.71    0.70
   7  -4  -6   -0.35    0.32
  -7   4   6    0.19    0.36
   6  -4  -6   51.09    1.91
  -6   4   6   50.44    2.01
   5  -4  -6   43.88    1.67
  -5   4   6   42.52    1.72
   4  -4  -6    5.92    0.73
  -4   4   6    5.42    0.68
   3  -4  -6   31.47    1.29
  -3   4   6   31.17    1.34
   2  -4  -6    1.85    0.42
   2  -4  -6    1.81    0.18
  -2   4   6    1.34    0.38
   1  -4  -6   18.19    0.63
   1  -4  -6   19.04    0.88
  -1   4   6   18.62    0.99
   0  -4  -6   13.41    0.69
   0  -4  -6   13.46    0.60
   0   4   6   12.91    0.92
  -1  -4  -6    0.53    0.25
  -1  -4  -6    0.08    0.20
   1   4   6   -0.16    0.36
  -2  -4  -6    0.72    0.28
  -2  -4  -6    1.21    0.28
   2   4   6    0.85    0.51
  -3  -4  -6   12.46    0.54
  -3  -4  -6   11.30    0.76
   3   4   6   13.64    1.07
  -4  -4  -6    0.36    0.28
   4   4   6    1.26    0.61
  -5  -4  -6    5.64    0.72
   5   4   6    4.51    0.82
  -6  -4  -6    0.45    0.37
   6   4   6    0.00    0.59
  -7  -4  -6    2.59    0.63
   7   4   6    2.15    0.77
  -8  -4  -6    4.05    0.80
   8   4   6    3.12    0.96
  -9  -4  -6    2.16    0.65
   9   4   6    2.20    0.95
  10  -5  -6    0.72    0.53
 -10   5   6    1.27    0.60
   9  -5  -6    1.01    0.53
  -9   5   6    0.48    0.45
   8  -5  -6   -0.06    0.42
  -8   5   6    0.04    0.35
   7  -5  -6    0.69    0.47
  -7   5   6    1.18    0.48
   6  -5  -6    5.99    0.82
  -6   5   6    4.34    0.69
   5  -5  -6   56.81    2.05
  -5   5   6   55.40    2.07
   4  -5  -6    1.12    0.45
  -4   5   6    0.92    0.35
   3  -5  -6    2.79    0.25
   3  -5  -6    1.92    0.45
  -3   5   6    2.87    0.56
   2  -5  -6    8.11    0.70
   2  -5  -6    9.61    0.44
  -2   5   6    9.18    0.73
   1  -5  -6    5.84    0.40
   1  -5  -6    4.66    0.55
  -1   5   6    5.25    0.72
   0  -5  -6    5.17    0.50
   0  -5  -6    4.15    0.51
   0   5   6    5.69    0.78
  -1  -5  -6   34.56    1.16
  -1  -5  -6   33.08    1.18
   1   5   6   32.77    1.51
  -2  -5  -6    3.57    0.42
  -2  -5  -6    2.33    0.43
   2   5   6    2.26    0.63
  -3  -5  -6   13.20    0.56
  -3  -5  -6   11.36    0.78
   3   5   6   13.12    1.09
  -4  -5  -6   -0.22    0.24
   4   5   6    0.19    0.54
  -5  -5  -6    1.91    0.48
   5   5   6    1.90    0.76
  -6  -5  -6    6.75    0.85
   6   5   6    9.84    1.23
  -7  -5  -6    0.16    0.35
   7   5   6   -0.26    0.65
  -8  -5  -6   -0.28    0.35
   8   5   6    0.23    0.74
  -9  -5  -6    3.38    0.81
   9   5   6    1.36    0.90
  10  -6  -6    3.08    0.73
 -10   6   6    2.16    0.71
   9  -6  -6    0.45    0.51
  -9   6   6    0.19    0.43
   8  -6  -6    0.47    0.50
  -8   6   6    0.04    0.39
   7  -6  -6    0.48    0.48
  -7   6   6    0.19    0.36
   6  -6  -6    1.30    0.54
  -6   6   6    2.95    0.63
   5  -6  -6    0.19    0.36
  -5   6   6    0.51    0.37
   4  -6  -6    7.56    0.82
  -4   6   6    7.78    0.86
   3  -6  -6    1.38    0.44
  -3   6   6    1.94    0.48
   2  -6  -6   10.90    0.77
   2  -6  -6   11.44    0.56
  -2   6   6   12.33    0.89
   1  -6  -6   14.55    0.86
   1  -6  -6   15.63    0.71
  -1   6   6   15.40    1.03
   0  -6  -6   21.46    0.97
   0  -6  -6   21.90    0.89
   0   6   6   20.66    1.21
  -1  -6  -6    6.92    0.58
  -1  -6  -6    6.75    0.61
   1   6   6    7.71    0.91
  -2  -6  -6    3.43    0.53
  -2  -6  -6    3.64    0.44
   2   6   6    3.85    0.77
  -3  -6  -6    0.53    0.30
   3   6   6    0.22    0.59
  -4  -6  -6    2.47    0.50
   4   6   6    1.71    0.67
  -5  -6  -6    0.08    0.30
   5   6   6   -0.65    0.57
  -6  -6  -6    6.19    0.88
   6   6   6    4.69    1.03
  -7  -6  -6    4.85    0.86
   7   6   6    3.96    1.11
  -8  -6  -6    0.29    0.43
   8   6   6   -0.35    0.77
  -9  -6  -6    1.73    0.62
   9   6   6    1.48    0.94
   9  -7  -6   -0.33    0.43
  -9   7   6    0.56    0.48
   8  -7  -6    0.60    0.53
  -8   7   6    0.24    0.41
   7  -7  -6    0.35    0.44
  -7   7   6    1.02    0.49
   6  -7  -6    0.31    0.44
  -6   7   6    0.65    0.39
   5  -7  -6    6.74    0.89
  -5   7   6    6.67    0.85
   4  -7  -6   22.35    1.25
  -4   7   6   22.54    1.23
   3  -7  -6    0.16    0.34
  -3   7   6    0.06    0.30
   2  -7  -6    3.03    0.39
   2  -7  -6    2.42    0.49
  -2   7   6    3.70    0.63
   1  -7  -6   13.47    0.85
   1  -7  -6   13.37    0.71
  -1   7   6   14.76    1.02
   0  -7  -6   10.43    0.66
   0  -7  -6    9.99    0.69
   0   7   6   12.62    1.22
  -1  -7  -6    1.64    0.40
  -1  -7  -6    2.66    0.44
   1   7   6    2.57    0.71
  -2  -7  -6   -0.06    0.25
  -2  -7  -6    0.27    0.27
   2   7   6    0.42    0.48
  -3  -7  -6    9.86    0.77
   3   7   6    7.27    1.03
  -4  -7  -6    4.97    0.72
   4   7   6    4.11    0.93
  -5  -7  -6    1.98    0.55
   5   7   6    0.96    0.78
  -6  -7  -6    0.32    0.39
   6   7   6    0.84    0.77
  -7  -7  -6    1.30    0.53
   7   7   6    2.13    0.94
  -8  -7  -6   -0.21    0.36
   8   7   6    0.04    0.83
   9  -8  -6    1.05    0.66
  -9   8   6    0.62    0.51
   8  -8  -6    4.50    0.90
  -8   8   6    7.22    1.02
   7  -8  -6    5.49    0.94
  -7   8   6    5.57    0.83
   6  -8  -6    0.27    0.46
  -6   8   6    1.24    0.48
   5  -8  -6    4.66    0.82
  -5   8   6    5.62    0.82
   4  -8  -6    2.37    0.54
  -4   8   6    3.50    0.65
   3  -8  -6    0.13    0.32
  -3   8   6    0.53    0.38
   2  -8  -6    2.43    0.54
   2  -8  -6    1.77    0.38
  -2   8   6    2.72    0.58
   1  -8  -6    0.54    0.35
   1  -8  -6    0.19    0.26
  -1   8   6   -0.20    0.38
   0  -8  -6    7.89    0.68
   0  -8  -6    7.25    0.62
   0   8   6    7.72    1.00
  -1  -8  -6    3.12    0.52
  -1  -8  -6    2.12    0.43
   1   8   6    1.67    0.64
  -2  -8  -6    0.87    0.38
   2   8   6    0.47    0.64
  -3  -8  -6    0.25    0.33
   3   8   6    0.58    0.57
  -4  -8  -6    8.25    0.93
   4   8   6    7.57    1.14
  -5  -8  -6    2.08    0.55
   5   8   6    2.38    0.85
  -6  -8  -6    1.21    0.53
   6   8   6    1.74    0.94
  -7  -8  -6    1.02    0.52
   7   8   6    0.55    0.88
  -8  -8  -6   -0.50    0.31
   8   8   6   -0.38    0.82
   8  -9  -6   -0.51    0.45
  -8   9   6   -0.15    0.43
   7  -9  -6    2.29    0.74
  -7   9   6    1.95    0.60
   6  -9  -6   -0.20    0.46
  -6   9   6   -0.26    0.34
   5  -9  -6    0.04    0.44
  -5   9   6    0.85    0.45
   4  -9  -6    1.17    0.53
  -4   9   6    1.16    0.47
   3  -9  -6    3.26    0.66
  -3   9   6    3.43    0.63
   2  -9  -6    7.82    0.87
  -2   9   6    6.60    0.87
   1  -9  -6   -0.15    0.25
   1  -9  -6    0.33    0.34
  -1   9   6   -0.03    0.42
   0  -9  -6    3.93    0.59
   0  -9  -6    2.98    0.52
   0   9   6    5.23    0.84
  -1  -9  -6    1.34    0.40
  -1  -9  -6    0.77    0.33
   1   9   6    1.29    0.66
  -2  -9  -6    1.55    0.45
   2   9   6    1.16    0.71
  -3  -9  -6    1.45    0.49
   3   9   6    0.12    0.62
  -4  -9  -6    1.12    0.47
   4   9   6   -0.05    0.73
  -5  -9  -6   -0.18    0.35
   5   9   6   -0.84    0.69
  -6  -9  -6    0.82    0.52
   6   9   6   -0.29    0.82
  -7  -9  -6    1.01    0.54
   7   9   6    1.00    0.93
   7 -10  -6    0.42    0.55
   6 -10  -6    5.80    1.00
  -6  10   6    3.56    0.71
   5 -10  -6   -0.34    0.40
  -5  10   6    0.93    0.47
   4 -10  -6    1.19    0.53
  -4  10   6    0.31    0.37
   3 -10  -6    0.73    0.48
  -3  10   6   -0.15    0.35
   2 -10  -6    1.86    0.53
  -2  10   6    1.62    0.54
   1 -10  -6    0.88    0.40
   1 -10  -6    1.19    0.40
  -1  10   6    0.54    0.49
   0 -10  -6    0.12    0.30
   0 -10  -6    0.15    0.30
   0  10   6    0.31    0.48
  -1 -10  -6   -0.37    0.26
  -1 -10  -6    0.43    0.36
   1  10   6   -0.14    0.53
  -2 -10  -6    1.15    0.42
   2  10   6    1.21    0.73
  -3 -10  -6    6.05    0.86
   3  10   6    6.92    1.20
  -4 -10  -6    3.74    0.72
   4  10   6    2.15    0.93
  -5 -10  -6    0.88    0.51
   5  10   6   -0.09    0.78
  -6 -10  -6    2.06    0.63
   6  10   6    0.09    0.90
   6 -11  -6    0.49    0.54
   5 -11  -6    5.82    0.95
  -5  11   6    8.19    1.07
   4 -11  -6    1.54    0.62
  -4  11   6    0.70    0.46
   3 -11  -6    2.60    0.63
  -3  11   6    1.61    0.58
   2 -11  -6    4.41    0.76
  -2  11   6    4.53    0.78
   1 -11  -6    2.57    0.62
  -1  11   6    1.36    0.63
   0 -11  -6    5.60    0.75
   0 -11  -6    4.48    0.69
   0  11   6    3.65    0.81
  -1 -11  -6    0.20    0.35
   1  11   6   -0.01    0.55
  -2 -11  -6    0.54    0.41
   2  11   6    0.84    0.80
  -3 -11  -6    1.33    0.51
   3  11   6    1.98    0.89
  -4 -11  -6    1.74    0.58
   4  11   6    1.06    0.82
  -5 -11  -6    0.23    0.41
   5  11   6   -0.75    0.73
   5 -12  -6    1.30    0.59
   4 -12  -6   -0.11    0.45
   3 -12  -6    6.29    0.97
  -3  12   6    5.68    0.91
   2 -12  -6    9.65    1.10
  -2  12   6   10.19    1.19
   1 -12  -6    2.67    0.63
  -1  12   6    1.70    0.67
   0  12   6   -0.65    0.46
  -1 -12  -6    0.45    0.42
   1  12   6   -0.14    0.59
  -2 -12  -6    0.91    0.47
   2  12   6    0.41    0.72
  -3 -12  -6    1.40    0.55
   3  12   6    2.49    0.99
  -4 -12  -6    0.05    0.40
   4  12   6   -0.68    0.73
   3 -13  -6    2.76    0.74
   2 -13  -6    4.11    0.82
   1 -13  -6    0.80    0.53
  -1  13   6    0.40    0.55
   0  13   6   -0.42    0.50
   1  13   6   -0.59    0.55
  -2 -13  -6    0.05    0.42
   2  13   6    0.37    0.71
   1  14  -7    0.06    0.43
  -1 -14   7    0.25    0.60
   0  14  -7    0.07    0.44
   0 -14   7    0.13    0.65
  -1  14  -7   -0.05    0.40
   1 -14   7   -0.22    0.58
  -4 -13   7   -0.79    0.43
  -3 -13   7    0.18    0.61
   2  13  -7    2.29    0.57
  -2 -13   7    1.21    0.73
   1  13  -7    0.55    0.44
  -1 -13   7    0.49    0.70
   0  13  -7    0.17    0.36
   0 -13   7   -0.39    0.52
  -1  13  -7    2.07    0.67
   1 -13   7    1.83    0.86
  -2  13  -7    0.35    0.45
   2 -13   7    0.35    0.70
  -3  13  -7    0.98    0.55
   3 -13   7    0.75    0.68
  -4  13  -7   -0.02    0.44
   4 -13   7   -0.95    0.60
  -5 -12   7    1.03    0.64
  -4 -12   7    3.38    0.89
  -3 -12   7    0.04    0.52
   2  12  -7    0.67    0.42
  -2 -12   7   -0.10    0.47
   1  12  -7    0.07    0.36
  -1 -12   7    0.19    0.52
   0  12  -7    0.37    0.40
   0 -12   7   -0.22    0.53
  -1  12  -7    0.60    0.43
   1 -12   7    1.15    0.73
  -2  12  -7    1.45    0.51
   2 -12   7    0.77    0.65
  -3  12  -7    8.47    1.12
   3 -12   7   10.90    1.51
  -4  12  -7   -0.42    0.40
   4 -12   7    0.10    0.67
  -5  12  -7    5.37    0.92
   5 -12   7    3.28    1.01
  -6 -11   7   -0.07    0.51
  -5 -11   7    0.02    0.55
  -4 -11   7    4.36    0.89
   3  11  -7   -0.18    0.32
  -3 -11   7   -0.11    0.49
   2  11  -7    0.40    0.38
  -2 -11   7    1.26    0.64
   1  11  -7    0.98    0.45
  -1 -11   7    1.02    0.64
   0  11  -7    2.32    0.60
   0 -11   7    2.38    0.78
  -1  11  -7   -0.26    0.30
   1 -11   7    0.28    0.57
  -2  11  -7   -0.25    0.31
   2 -11   7   -0.65    0.53
  -3  11  -7    2.18    0.61
   3 -11   7    1.18    0.74
  -4  11  -7    0.06    0.42
   4 -11   7    0.01    0.71
  -5  11  -7    6.60    0.99
   5 -11   7    7.01    1.25
  -6  11  -7    2.36    0.71
   6 -11   7    2.88    0.93
   7  10  -7    1.07    0.58
  -7 -10   7    0.02    0.40
   6  10  -7    0.87    0.51
  -6 -10   7    0.26    0.46
  -5 -10   7    1.50    0.64
   4  10  -7    0.73    0.35
  -4 -10   7   -0.08    0.45
   3  10  -7    0.96    0.42
  -3 -10   7    1.71    0.62
   2  10  -7    2.25    0.51
  -2 -10   7    2.34    0.72
   1  10  -7    0.93    0.42
  -1 -10   7    1.41    0.66
   0  10  -7    0.10    0.32
   0 -10   7    0.46    0.56
  -1  10  -7    3.90    0.70
   1 -10   7    2.85    0.81
  -2  10  -7    4.50    0.75
   2 -10   7    2.97    0.82
  -3  10  -7   -0.13    0.33
   3 -10   7    0.25    0.61
  -4  10  -7    2.07    0.57
   4 -10   7    1.91    0.79
  -5  10  -7    3.24    0.76
   5 -10   7    3.42    0.93
  -6  10  -7   -0.24    0.34
   6 -10   7   -0.22    0.60
  -7  10  -7    0.72    0.52
   7 -10   7    0.84    0.73
   8   9  -7    4.91    0.89
  -8  -9   7    3.47    0.77
   7   9  -7    5.11    0.91
  -7  -9   7    3.49    0.74
   6   9  -7    5.80    0.87
  -6  -9   7    5.13    0.84
   5   9  -7    5.18    0.79
  -5  -9   7    4.29    0.82
   4   9  -7    0.73    0.36
   4   9  -7    1.23    0.46
  -4  -9   7    1.11    0.56
   3   9  -7    0.04    0.28
  -3  -9   7   -0.12    0.39
   2   9  -7    1.02    0.38
  -2  -9   7    0.17    0.46
   1   9  -7    5.49    0.71
  -1  -9   7    5.70    0.87
   0   9  -7    4.18    0.63
   0  -9   7    5.26    0.90
  -1   9  -7    4.90    0.74
   1  -9   7    4.50    0.82
  -2   9  -7    1.56    0.49
   2  -9   7    2.12    0.71
  -3   9  -7   -0.13    0.28
   3  -9   7    0.83    0.61
  -4   9  -7    1.11    0.44
   4  -9   7    0.10    0.53
  -5   9  -7    1.26    0.54
   5  -9   7    0.71    0.64
  -6   9  -7    5.80    0.91
   6  -9   7    3.26    0.92
  -7   9  -7    6.17    0.94
   7  -9   7    5.53    1.10
  -8   9  -7    3.91    0.85
   8  -9   7    4.82    1.13
   8   8  -7    1.21    0.58
  -8  -8   7    0.17    0.44
   7   8  -7    2.37    0.67
  -7  -8   7    0.74    0.48
   6   8  -7    0.25    0.43
  -6  -8   7    0.59    0.47
   5   8  -7    0.08    0.37
   5   8  -7   -0.04    0.27
  -5  -8   7   -0.31    0.36
   4   8  -7    1.01    0.42
   4   8  -7    0.41    0.30
  -4  -8   7    1.36    0.51
   3   8  -7    4.78    0.63
   3   8  -7    5.49    0.65
  -3  -8   7    6.77    0.89
   2   8  -7   29.22    1.15
   2   8  -7   27.88    1.27
  -2  -8   7   29.80    1.54
   1   8  -7   22.68    1.14
  -1  -8   7   27.74    1.47
   0   8  -7    0.76    0.37
   0  -8   7    0.84    0.55
  -1   8  -7   16.32    1.02
   1  -8   7   20.00    1.33
  -2   8  -7    8.58    0.91
   2  -8   7    8.04    1.03
  -3   8  -7    5.10    0.72
   3  -8   7    5.97    0.95
  -4   8  -7    0.37    0.35
   4  -8   7    0.26    0.56
  -5   8  -7    0.54    0.41
   5  -8   7    0.86    0.64
  -6   8  -7    4.76    0.79
   6  -8   7    5.38    1.07
  -7   8  -7    0.93    0.50
   7  -8   7    1.44    0.76
  -8   8  -7    4.85    0.89
   8  -8   7    3.90    1.04
   9   7  -7   -0.38    0.46
  -9  -7   7   -0.32    0.33
   8   7  -7    0.77    0.56
  -8  -7   7    0.41    0.43
   7   7  -7    2.80    0.70
  -7  -7   7    2.35    0.55
   6   7  -7    0.47    0.46
  -6  -7   7    1.05    0.44
   5   7  -7    0.00    0.28
   5   7  -7   -0.32    0.35
  -5  -7   7    0.07    0.34
   4   7  -7    4.14    0.56
   4   7  -7    5.07    0.67
  -4  -7   7    3.89    0.67
   3   7  -7   23.85    1.12
   3   7  -7   28.60    1.19
  -3  -7   7   26.96    1.37
   2   7  -7    7.62    0.66
   2   7  -7    7.30    0.59
  -2  -7   7    9.05    0.98
   1   7  -7    3.08    0.38
   1   7  -7    1.57    0.41
  -1  -7   7    2.21    0.63
   0   7  -7    3.86    0.58
   0  -7   7    4.52    0.79
  -1   7  -7    8.69    0.72
   1  -7   7    8.94    0.99
  -2   7  -7    2.96    0.51
   2  -7   7    2.36    0.60
  -3   7  -7    0.58    0.40
   3  -7   7    0.11    0.43
  -4   7  -7    3.80    0.63
   4  -7   7    3.12    0.73
  -5   7  -7    7.15    0.89
   5  -7   7    6.17    1.01
  -6   7  -7    0.72    0.43
   6  -7   7    0.76    0.64
  -7   7  -7    0.35    0.39
   7  -7   7   -0.36    0.60
  -8   7  -7    0.20    0.43
   8  -7   7   -0.30    0.60
  -9   7  -7    2.57    0.75
   9  -7   7    1.93    0.91
   9   6  -7    0.24    0.53
  -9  -6   7    0.27    0.38
   8   6  -7    0.19    0.50
  -8  -6   7    0.32    0.37
   7   6  -7    1.10    0.54
  -7  -6   7    0.85    0.42
   6   6  -7    0.66    0.43
   6   6  -7    0.98    0.37
  -6  -6   7    0.67    0.38
   5   6  -7    0.91    0.37
  -5  -6   7    0.91    0.39
  -5  -6   7    1.10    0.42
   4   6  -7    1.58    0.42
  -4  -6   7    2.12    0.52
  -4  -6   7    2.36    0.47
   3   6  -7    8.40    0.68
  -3  -6   7   10.25    0.82
  -3  -6   7    9.29    0.63
   2   6  -7    3.65    0.52
  -2  -6   7    4.16    0.46
  -2  -6   7    3.31    0.63
   1   6  -7    0.78    0.37
  -1  -6   7    0.78    0.47
   0   6  -7    3.83    0.29
   0   6  -7    2.91    0.50
   0  -6   7    3.50    0.67
  -1   6  -7    4.47    0.62
   1  -6   7    3.63    0.69
  -2   6  -7    6.49    0.75
   2  -6   7    6.70    0.90
  -3   6  -7    1.72    0.44
   3  -6   7    1.64    0.60
  -4   6  -7   10.20    0.82
   4  -6   7   11.36    1.21
  -5   6  -7    0.61    0.37
   5  -6   7    0.58    0.58
  -6   6  -7    6.11    0.80
   6  -6   7    6.21    1.02
  -7   6  -7   -0.04    0.33
   7  -6   7   -0.03    0.55
  -8   6  -7   -0.15    0.38
   8  -6   7    0.12    0.63
   9  -6   7    1.31    0.76
  10   5  -7    1.62    0.69
   9   5  -7    0.16    0.48
   8   5  -7    0.12    0.46
  -8  -5   7   -0.44    0.28
  -7  -5   7    1.36    0.43
  -7  -5   7    1.46    0.55
   6   5  -7    0.76    0.34
  -6  -5   7    0.07    0.28
  -6  -5   7    0.92    0.43
   5   5  -7    9.66    0.73
  -5  -5   7   10.68    0.83
  -5  -5   7   10.83    0.78
   4   5  -7    1.29    0.39
  -4  -5   7    1.05    0.39
  -4  -5   7    1.38    0.39
   3   5  -7    0.36    0.33
  -3  -5   7    0.47    0.29
  -3  -5   7    0.15    0.33
   2   5  -7   -0.09    0.30
  -2  -5   7    0.43    0.37
  -2  -5   7    0.12    0.21
   1   5  -7   13.58    0.82
  -1  -5   7   14.78    0.95
  -1  -5   7   13.81    0.61
   0   5  -7    1.01    0.37
   0  -5   7    0.91    0.18
   0  -5   7    1.02    0.49
  -1   5  -7   11.39    0.76
   1  -5   7    7.93    0.85
  -2   5  -7   11.18    0.76
   2  -5   7   11.36    0.99
  -3   5  -7   15.41    0.91
   3  -5   7   19.39    1.19
  -4   5  -7   17.35    0.97
   4  -5   7   13.43    1.09
  -5   5  -7    7.53    0.79
   5  -5   7    5.40    0.90
  -6   5  -7    1.02    0.39
   6  -5   7    1.33    0.59
  -7   5  -7    1.01    0.42
   7  -5   7    1.15    0.67
  -8   5  -7    4.22    0.70
   8  -5   7    3.19    0.91
   9  -5   7    5.32    1.11
  10   4  -7   -0.33    0.46
   9   4  -7    0.51    0.52
  -8  -4   7    0.76    0.49
  -8  -4   7    1.89    0.50
   7   4  -7    4.98    0.66
  -7  -4   7    4.29    0.78
  -7  -4   7    5.12    0.67
   6   4  -7   27.75    1.22
  -6  -4   7   27.76    1.44
  -6  -4   7   26.28    1.18
   5   4  -7   41.63    1.52
  -5  -4   7   42.03    1.70
  -5  -4   7   42.30    1.51
   4   4  -7    1.24    0.41
  -4  -4   7    0.76    0.35
  -4  -4   7    0.96    0.33
   3   4  -7   19.00    0.95
  -3  -4   7   18.13    0.93
  -3  -4   7   19.17    0.93
   2   4  -7    0.18    0.31
  -2  -4   7    0.41    0.33
  -2  -4   7    0.33    0.23
   1   4  -7    1.52    0.38
  -1  -4   7    1.98    0.49
  -1  -4   7    2.30    0.32
   0   4  -7    1.59    0.38
   0  -4   7    2.35    0.49
   0  -4   7    2.07    0.27
  -1   4  -7    4.40    0.54
   1  -4   7    5.41    0.31
   1  -4   7    5.13    0.69
  -2   4  -7   -0.14    0.21
   2  -4   7    0.06    0.14
   2  -4   7    0.21    0.41
  -3   4  -7    8.28    0.67
   3  -4   7    8.08    0.48
   3  -4   7    7.48    0.92
  -4   4  -7    2.16    0.45
   4  -4   7    2.65    0.71
   4  -4   7    2.36    0.40
  -5   4  -7    8.47    0.68
   5  -4   7    7.18    0.98
  -6   4  -7   -0.44    0.35
  -6   4  -7    0.22    0.29
  -7   4  -7   13.86    0.93
  -7   4  -7   10.30    1.25
  -8   4  -7    0.54    0.51
  -9   4  -7    0.21    0.58
  10   3  -7    0.19    0.49
  -9  -3   7    1.85    0.65
  -8  -3   7    4.27    0.65
  -8  -3   7    4.51    0.85
   7   3  -7    0.62    0.40
  -7  -3   7    0.36    0.32
  -7  -3   7    0.34    0.40
   6   3  -7   12.94    0.87
  -6  -3   7   12.49    0.97
  -6  -3   7   13.76    0.79
   5   3  -7   75.02    2.21
  -5  -3   7   73.17    2.44
  -5  -3   7   72.67    2.11
   4   3  -7    9.23    0.72
  -4  -3   7    9.96    0.72
  -4  -3   7    9.98    0.63
   3   3  -7   13.66    0.82
  -3  -3   7   12.74    0.71
  -3  -3   7   11.64    0.72
   2   3  -7    6.57    0.66
  -2  -3   7    5.89    0.48
  -2  -3   7    5.97    0.58
   1   3  -7    1.05    0.34
  -1  -3   7    1.22    0.27
  -1  -3   7    1.32    0.39
   0   3  -7   10.86    0.67
   0  -3   7   10.74    0.53
   0  -3   7    9.53    0.71
  -1   3  -7    5.44    0.60
   1  -3   7    5.47    0.38
   1  -3   7    5.84    0.66
  -2   3  -7    3.09    0.46
   2  -3   7    3.50    0.63
   2  -3   7    4.32    0.39
  -3   3  -7    6.47    0.66
   3  -3   7    4.86    0.69
   3  -3   7    6.67    0.54
  -4   3  -7    0.67    0.38
  -4   3  -7    0.91    0.32
   4  -3   7    1.19    0.43
  -5   3  -7    5.56    0.63
  -5   3  -7    4.72    0.76
   5  -3   7    4.96    0.65
  -6   3  -7    2.39    0.48
  -6   3  -7    2.18    0.64
   6  -3   7    3.87    0.66
  -7   3  -7   10.22    0.77
  -7   3  -7   10.29    1.19
  -8   3  -7    1.33    0.62
  -9   3  -7   -0.04    0.58
 -10   3  -7    0.88    0.66
 -10  -2   7    0.27    0.48
  -9  -2   7    0.05    0.43
   8   2  -7   -0.76    0.34
  -8  -2   7   -0.09    0.33
   7   2  -7    1.61    0.51
  -7  -2   7    2.31    0.61
  -7  -2   7    1.91    0.41
   6   2  -7    0.20    0.35
  -6  -2   7   -0.06    0.28
  -6  -2   7    0.01    0.22
   5   2  -7    0.01    0.35
  -5  -2   7   -0.02    0.30
  -5  -2   7    0.14    0.22
   4   2  -7    0.23    0.35
  -4  -2   7    0.04    0.27
  -4  -2   7   -0.20    0.19
   3   2  -7    5.06    0.59
  -3  -2   7    6.61    0.67
  -3  -2   7    5.75    0.44
   2   2  -7  135.57    3.34
  -2  -2   7  132.81    3.16
  -2  -2   7  135.83    3.40
   1   2  -7    7.95    0.59
  -1  -2   7    8.30    0.53
  -1  -2   7    9.83    0.59
   0   2  -7   31.55    1.15
   0  -2   7   30.77    1.06
   0  -2   7   30.65    1.15
  -1   2  -7   28.67    1.08
   1  -2   7   27.33    0.97
   1  -2   7   27.57    1.14
  -2   2  -7    0.01    0.24
  -2   2  -7   -0.05    0.24
   2  -2   7    0.34    0.27
  -3   2  -7    1.08    0.33
  -3   2  -7    1.57    0.42
   3  -2   7    1.18    0.40
  -4   2  -7   25.92    1.08
  -4   2  -7   27.74    1.31
   4  -2   7   26.88    1.19
  -5   2  -7    4.41    0.55
  -5   2  -7    4.29    0.70
   5  -2   7    4.69    0.69
  -6   2  -7   19.22    0.95
   6  -2   7   19.06    1.17
  -7   2  -7   26.96    1.60
   7  -2   7   25.19    1.45
  -8   2  -7   -0.02    0.48
   8  -2   7   -0.27    0.56
  -9   2  -7    1.73    0.75
 -10   2  -7    3.54    0.96
 -10  -1   7    0.19    0.48
  -9  -1   7    0.25    0.44
   8   1  -7    2.61    0.58
  -8  -1   7    1.43    0.52
   7   1  -7    1.69    0.49
  -7  -1   7    1.27    0.50
   6   1  -7    3.99    0.61
  -6  -1   7    4.28    0.70
  -6  -1   7    5.24    0.51
   5   1  -7   33.65    1.36
  -5  -1   7   32.31    1.06
  -5  -1   7   31.87    1.43
   4   1  -7   67.58    2.04
  -4  -1   7   65.52    1.68
  -4  -1   7   63.97    2.13
   3   1  -7    0.54    0.32
  -3  -1   7    0.88    0.23
  -3  -1   7    0.53    0.29
   2   1  -7    0.50    0.29
  -2  -1   7    0.42    0.20
  -2  -1   7    0.53    0.26
   1   1  -7    0.55    0.29
  -1  -1   7    0.47    0.25
  -1  -1   7    0.49    0.24
   0   1  -7    0.88    0.33
   0  -1   7    0.74    0.26
   0  -1   7    0.50    0.28
  -1   1  -7    1.59    0.33
  -1   1  -7    0.91    0.29
   1  -1   7    1.28    0.33
  -2   1  -7    3.21    0.43
  -2   1  -7    3.77    0.51
   2  -1   7    3.31    0.48
  -3   1  -7    0.70    0.37
  -3   1  -7    0.22    0.26
   3  -1   7    1.09    0.42
  -4   1  -7   16.84    1.03
  -4   1  -7   17.37    0.82
   4  -1   7   19.54    1.10
  -5   1  -7   17.64    1.12
  -5   1  -7   18.18    0.86
   5  -1   7   20.11    1.15
  -6   1  -7    0.45    0.40
  -6   1  -7    0.77    0.29
   6  -1   7   -0.23    0.47
  -7   1  -7    2.23    0.65
   7  -1   7    0.94    0.64
  -8   1  -7   -0.05    0.44
   8  -1   7    0.42    0.65
  -9   1  -7    1.34    0.69
   9  -1   7    1.62    0.80
 -10   1  -7    0.97    0.68
 -10   0   7    0.24    0.46
   9   0  -7    3.67    0.69
  -9   0   7    3.01    0.73
   8   0  -7    0.13    0.39
  -8   0   7    0.89    0.48
   7   0  -7    0.71    0.46
  -7   0   7    1.19    0.49
   6   0  -7   -0.34    0.32
  -6   0   7    0.59    0.37
   5   0  -7   26.23    1.20
  -5   0   7   25.83    1.29
  -5   0   7   27.33    0.84
   4   0  -7   30.92    1.27
  -4   0   7   29.72    1.32
  -4   0   7   32.33    0.86
   3   0  -7    0.79    0.35
  -3   0   7    1.16    0.17
  -3   0   7    1.41    0.38
   2   0  -7   18.01    0.88
  -2   0   7   17.47    0.88
  -2   0   7   19.04    0.58
   1   0  -7    0.72    0.28
  -1   0   7    0.37    0.23
  -1   0   7    0.51    0.22
   0   0  -7   12.26    0.56
   0   0  -7   13.65    0.71
   0   0   7   12.15    0.70
  -1   0  -7    1.36    0.30
  -1   0  -7    1.40    0.33
   1   0   7    1.23    0.38
  -2   0  -7   39.13    1.24
  -2   0  -7   37.76    1.32
   2   0   7   35.62    1.37
  -3   0  -7   28.14    1.18
  -3   0  -7   26.24    0.98
   3   0   7   24.87    1.20
  -4   0  -7    3.67    0.43
  -4   0  -7    2.44    0.53
   4   0   7    1.95    0.61
  -5   0  -7    6.69    0.83
  -5   0  -7    8.04    0.53
   5   0   7    6.98    0.89
  -6   0  -7   -0.01    0.41
   6   0   7    0.59    0.55
  -7   0  -7    3.82    0.77
   7   0   7    2.83    0.78
  -8   0  -7    7.89    1.13
   8   0   7    7.38    1.12
  -9   0  -7    3.36    0.85
   9   0   7    3.04    0.94
 -10   0  -7    1.73    0.69
  10   0   7    2.15    0.86
 -10   1   7    0.32    0.47
   9  -1  -7    0.38    0.46
  -9   1   7   -0.30    0.37
   8  -1  -7   -0.41    0.35
  -8   1   7   -0.09    0.35
   7  -1  -7   -0.09    0.34
  -7   1   7   -0.09    0.36
   6  -1  -7    4.07    0.60
  -6   1   7    4.04    0.65
   5  -1  -7    8.12    0.85
  -5   1   7    8.58    0.90
   4  -1  -7    0.78    0.36
  -4   1   7    0.61    0.31
   3  -1  -7    0.06    0.32
  -3   1   7    0.80    0.33
   2  -1  -7    3.65    0.50
  -2   1   7    4.31    0.55
   1  -1  -7   -0.05    0.21
  -1   1   7    0.05    0.23
  -1   1   7    0.02    0.16
   0  -1  -7   69.31    1.74
   0  -1  -7   70.60    1.91
   0   1   7   63.87    2.00
  -1  -1  -7    5.96    0.46
  -1  -1  -7    6.09    0.49
   1   1   7    5.74    0.64
  -2  -1  -7    0.17    0.24
  -2  -1  -7   -0.07    0.21
   2   1   7    0.23    0.40
  -3  -1  -7    0.21    0.24
  -3  -1  -7    0.37    0.29
   3   1   7    0.14    0.46
  -4  -1  -7    9.21    0.53
  -4  -1  -7    8.72    0.74
   4   1   7   10.00    1.06
  -5  -1  -7   15.46    0.68
  -5  -1  -7   16.59    1.04
   5   1   7   16.69    1.20
  -6  -1  -7    0.49    0.40
   6   1   7    0.20    0.56
  -7  -1  -7    0.59    0.44
   7   1   7    1.02    0.59
  -8  -1  -7    0.62    0.50
   8   1   7    1.41    0.74
  -9  -1  -7    0.17    0.46
   9   1   7   -0.64    0.64
 -10  -1  -7   -0.14    0.46
  10   1   7   -0.13    0.68
  10  -2  -7    0.20    0.48
 -10   2   7    0.11    0.44
   9  -2  -7   -0.23    0.38
  -9   2   7    0.15    0.42
   8  -2  -7    0.36    0.41
  -8   2   7    0.42    0.41
   7  -2  -7    6.59    0.81
  -7   2   7    6.21    0.91
   6  -2  -7    8.73    0.92
  -6   2   7    7.73    0.92
   5  -2  -7   16.49    0.98
  -5   2   7   18.29    1.07
   4  -2  -7   -0.19    0.34
  -4   2   7   -0.14    0.24
   3  -2  -7    4.02    0.59
  -3   2   7    3.54    0.57
   2  -2  -7   38.34    1.38
  -2   2   7   38.89    1.45
   1  -2  -7   34.33    0.89
   1  -2  -7   33.66    1.23
  -1   2   7   34.10    1.34
   0  -2  -7    0.44    0.27
   0  -2  -7    0.92    0.21
   0   2   7    0.63    0.34
  -1  -2  -7   25.28    0.92
  -1  -2  -7   23.77    0.93
   1   2   7   24.28    1.18
  -2  -2  -7    7.35    0.52
  -2  -2  -7    7.51    0.56
   2   2   7    8.18    0.84
  -3  -2  -7    4.65    0.57
  -3  -2  -7    4.80    0.42
   3   2   7    6.36    0.84
  -4  -2  -7    1.67    0.30
  -4  -2  -7    0.87    0.37
   4   2   7    0.95    0.62
  -5  -2  -7    0.02    0.32
   5   2   7    0.09    0.52
  -6  -2  -7   -0.07    0.34
   6   2   7   -0.08    0.60
  -7  -2  -7   -0.44    0.35
   7   2   7    0.10    0.59
  -8  -2  -7    2.62    0.71
   8   2   7    2.30    0.85
  -9  -2  -7    0.65    0.58
   9   2   7    0.54    0.75
  10  -3  -7    1.28    0.57
 -10   3   7    1.33    0.63
   9  -3  -7    0.46    0.49
  -9   3   7    0.36    0.43
   8  -3  -7    2.46    0.61
  -8   3   7    1.59    0.57
   7  -3  -7    1.66    0.48
  -7   3   7    2.22    0.56
   6  -3  -7    6.27    0.79
  -6   3   7    7.26    0.89
   5  -3  -7    8.27    0.86
  -5   3   7    8.26    0.92
   4  -3  -7    7.29    0.75
  -4   3   7    8.09    0.73
   3  -3  -7   13.49    0.82
  -3   3   7   14.04    0.90
   2  -3  -7   25.67    1.12
  -2   3   7   25.21    1.18
   1  -3  -7   35.14    0.93
   1  -3  -7   36.16    1.29
  -1   3   7   35.34    1.44
   0  -3  -7    3.75    0.33
   0  -3  -7    4.02    0.51
   0   3   7    4.01    0.64
  -1  -3  -7    3.66    0.43
  -1  -3  -7    3.20    0.43
   1   3   7    3.02    0.62
  -2  -3  -7    0.53    0.26
  -2  -3  -7    0.33    0.25
   2   3   7    0.88    0.48
  -3  -3  -7   -0.33    0.23
  -3  -3  -7    0.13    0.21
   3   3   7    0.06    0.52
  -4  -3  -7    0.82    0.23
  -4  -3  -7    0.73    0.38
   4   3   7    1.23    0.60
  -5  -3  -7    0.86    0.36
   5   3   7    1.21    0.62
  -6  -3  -7    2.85    0.60
   6   3   7    3.37    0.88
  -7  -3  -7    9.90    1.12
   7   3   7    8.01    1.24
  -8  -3  -7   -0.06    0.39
   8   3   7   -0.40    0.63
  -9  -3  -7    2.68    0.78
   9   3   7   -0.38    0.70
  10  -4  -7    1.51    0.59
 -10   4   7    0.94    0.59
   9  -4  -7    1.79    0.62
  -9   4   7    1.57    0.62
   8  -4  -7    2.45    0.62
  -8   4   7    3.82    0.77
   7  -4  -7    2.15    0.57
  -7   4   7    1.49    0.52
   6  -4  -7    0.96    0.44
  -6   4   7    1.25    0.49
   5  -4  -7    3.67    0.65
  -5   4   7    4.01    0.65
   4  -4  -7    0.56    0.41
  -4   4   7    0.52    0.36
   3  -4  -7   29.49    1.29
  -3   4   7   29.70    1.36
   2  -4  -7   38.10    1.41
  -2   4   7   37.19    1.53
   1  -4  -7    0.44    0.17
   1  -4  -7    0.45    0.35
  -1   4   7    0.07    0.37
   0  -4  -7    2.76    0.45
   0  -4  -7    3.36    0.37
   0   4   7    2.69    0.55
  -1  -4  -7    0.80    0.31
  -1  -4  -7   -0.05    0.20
   1   4   7    0.13    0.41
  -2  -4  -7    0.42    0.26
  -2  -4  -7    1.01    0.30
   2   4   7    1.25    0.56
  -3  -4  -7    8.80    0.52
  -3  -4  -7    9.32    0.71
   3   4   7   11.16    1.18
  -4  -4  -7    8.79    0.75
   4   4   7    8.72    1.13
  -5  -4  -7    0.28    0.34
   5   4   7    1.48    0.72
  -6  -4  -7    6.63    0.88
   6   4   7    7.07    1.13
  -7  -4  -7    5.26    0.89
   7   4   7    3.21    0.90
  -8  -4  -7    1.86    0.66
   8   4   7    1.25    0.77
  -9  -4  -7    0.68    0.53
   9   4   7    0.22    0.76
  10  -5  -7   -0.06    0.44
 -10   5   7    0.53    0.54
   9  -5  -7    0.78    0.53
  -9   5   7    0.85    0.55
   8  -5  -7    2.00    0.64
  -8   5   7    1.21    0.56
   7  -5  -7    0.62    0.45
  -7   5   7    0.64    0.44
   6  -5  -7    1.05    0.49
  -6   5   7    0.29    0.34
   5  -5  -7    0.68    0.40
  -5   5   7    1.56    0.48
   4  -5  -7    0.01    0.34
  -4   5   7    0.32    0.34
   3  -5  -7   14.98    0.92
  -3   5   7   13.09    0.92
   2  -5  -7   34.32    0.90
   2  -5  -7   32.38    1.33
  -2   5   7   31.23    1.43
   1  -5  -7   35.52    1.35
   1  -5  -7   38.46    1.10
  -1   5   7   34.71    1.56
   0  -5  -7    4.21    0.44
   0  -5  -7    2.54    0.45
   0   5   7    2.93    0.68
  -1  -5  -7    6.28    0.61
  -1  -5  -7    6.90    0.63
   1   5   7    6.49    0.91
  -2  -5  -7   -0.14    0.23
  -2  -5  -7    0.20    0.26
   2   5   7    1.04    0.59
  -3  -5  -7    0.32    0.28
  -3  -5  -7    0.29    0.22
   3   5   7    0.70    0.58
  -4  -5  -7    5.09    0.71
   4   5   7    3.55    0.80
  -5  -5  -7    1.26    0.43
   5   5   7    1.98    0.76
  -6  -5  -7    1.72    0.54
   6   5   7    2.32    0.87
  -7  -5  -7    2.09    0.65
   7   5   7    3.47    1.00
  -8  -5  -7   18.22    1.38
   8   5   7   13.32    1.58
  -9  -5  -7    3.07    0.83
   9   5   7    3.52    1.08
   9  -6  -7    2.68    0.71
  -9   6   7    0.99    0.59
   8  -6  -7    4.53    0.83
  -8   6   7    3.81    0.77
   7  -6  -7    0.14    0.41
  -7   6   7    0.19    0.36
   6  -6  -7    0.68    0.47
  -6   6   7    0.53    0.40
   5  -6  -7    0.32    0.44
  -5   6   7    1.07    0.41
   4  -6  -7    4.60    0.67
  -4   6   7    3.69    0.65
   3  -6  -7    3.64    0.59
  -3   6   7    2.84    0.57
   2  -6  -7    2.12    0.49
  -2   6   7    3.70    0.65
   1  -6  -7    8.09    0.52
   1  -6  -7    7.74    0.75
  -1   6   7    8.45    0.94
   0  -6  -7    0.09    0.29
   0  -6  -7   -0.06    0.20
   0   6   7    0.26    0.46
  -1  -6  -7    0.87    0.32
  -1  -6  -7    1.16    0.35
   1   6   7    1.57    0.56
  -2  -6  -7    8.76    0.69
  -2  -6  -7    9.70    0.61
   2   6   7    9.52    1.11
  -3  -6  -7    0.88    0.36
   3   6   7    0.18    0.60
  -4  -6  -7    2.72    0.54
   4   6   7    2.88    0.85
  -5  -6  -7    0.53    0.37
   5   6   7    0.27    0.64
  -6  -6  -7    2.46    0.60
   6   6   7    0.85    0.75
  -7  -6  -7    0.25    0.42
   7   6   7    0.15    0.80
  -8  -6  -7   -0.23    0.38
   8   6   7   -0.54    0.76
   9  -7  -7    1.52    0.64
  -9   7   7    0.45    0.46
   8  -7  -7    1.47    0.65
  -8   7   7    0.56    0.47
   7  -7  -7    0.02    0.45
  -7   7   7    0.22    0.40
   6  -7  -7    0.52    0.48
  -6   7   7    1.31    0.50
   5  -7  -7    0.81    0.43
  -5   7   7    1.13    0.46
   4  -7  -7    0.65    0.44
  -4   7   7   -0.20    0.32
   3  -7  -7    7.29    0.81
  -3   7   7    7.49    0.92
   2  -7  -7    8.69    0.88
  -2   7   7    7.78    0.89
   1  -7  -7   10.92    0.79
   1  -7  -7   12.24    0.65
  -1   7   7   11.29    0.97
   0  -7  -7   18.02    0.95
   0  -7  -7   19.69    0.90
   0   7   7   16.88    1.17
  -1  -7  -7   16.55    0.88
  -1  -7  -7   14.20    0.81
   1   7   7   16.72    1.26
  -2  -7  -7   39.17    1.31
  -2  -7  -7   36.44    1.47
   2   7   7   40.70    1.97
  -3  -7  -7    0.69    0.38
   3   7   7    1.31    0.72
  -4  -7  -7    9.79    0.83
   4   7   7    9.91    1.31
  -5  -7  -7    3.46    0.70
   5   7   7    4.76    1.08
  -6  -7  -7    0.85    0.46
   6   7   7    0.45    0.82
  -7  -7  -7    2.89    0.70
   7   7   7    2.45    1.05
  -8  -7  -7    1.48    0.57
   8   7   7    1.23    0.90
   8  -8  -7    5.29    0.96
  -8   8   7    4.51    0.86
   7  -8  -7    1.16    0.61
  -7   8   7    0.93    0.50
   6  -8  -7    3.88    0.76
  -6   8   7    4.36    0.79
   5  -8  -7    0.86    0.51
  -5   8   7    1.12    0.48
   4  -8  -7   -0.77    0.32
  -4   8   7   -0.23    0.30
   3  -8  -7    0.47    0.41
  -3   8   7    0.05    0.35
   2  -8  -7    1.44    0.48
  -2   8   7    1.39    0.51
   1  -8  -7    1.75    0.47
   1  -8  -7    2.47    0.43
  -1   8   7    2.06    0.59
   0  -8  -7    0.71    0.32
   0  -8  -7    0.79    0.39
   0   8   7    0.85    0.53
  -1  -8  -7    0.53    0.31
  -1  -8  -7    0.22    0.30
   1   8   7    0.52    0.61
  -2  -8  -7   -0.37    0.23
   2   8   7   -0.99    0.46
  -3  -8  -7    1.69    0.48
   3   8   7    1.65    0.68
  -4  -8  -7    0.69    0.37
   4   8   7    0.07    0.71
  -5  -8  -7    4.15    0.75
   5   8   7    3.58    1.08
  -6  -8  -7    7.59    1.02
   6   8   7    3.67    1.14
  -7  -8  -7    0.79    0.51
   7   8   7    0.03    0.90
   8  -9  -7    1.76    0.72
  -8   9   7    0.93    0.56
   7  -9  -7    8.66    1.22
  -7   9   7    8.91    1.13
   6  -9  -7    0.62    0.53
  -6   9   7    0.90    0.47
   5  -9  -7    0.24    0.52
  -5   9   7    0.00    0.39
   4  -9  -7    1.47    0.55
  -4   9   7    0.81    0.46
   3  -9  -7    3.50    0.68
  -3   9   7    4.33    0.73
   2  -9  -7    1.30    0.47
  -2   9   7    0.18    0.41
   1  -9  -7    9.81    0.81
  -1   9   7   11.25    1.20
   0  -9  -7    3.59    0.58
   0  -9  -7    4.33    0.59
   0   9   7    3.09    0.73
  -1  -9  -7    2.01    0.47
  -1  -9  -7    2.79    0.52
   1   9   7    2.48    0.77
  -2  -9  -7    1.24    0.44
   2   9   7    0.94    0.66
  -3  -9  -7   -0.06    0.30
   3   9   7    1.13    0.74
  -4  -9  -7   -0.22    0.33
   4   9   7   -0.64    0.68
  -5  -9  -7    8.75    1.02
   5   9   7    8.80    1.47
  -6  -9  -7   -0.35    0.31
   6   9   7    0.28    0.84
  -7  -9  -7    4.98    0.95
   7   9   7    4.61    1.29
   7 -10  -7    1.28    0.63
  -7  10   7    0.75    0.49
   6 -10  -7    1.02    0.59
  -6  10   7    1.88    0.62
   5 -10  -7    3.21    0.76
  -5  10   7    2.99    0.69
   4 -10  -7   -0.01    0.45
  -4  10   7   -0.02    0.37
   3 -10  -7    0.31    0.43
  -3  10   7    0.01    0.37
   2 -10  -7   11.03    0.94
  -2  10   7   10.20    1.11
   1 -10  -7   -0.10    0.31
  -1  10   7   -0.82    0.35
   0 -10  -7    0.85    0.40
   0 -10  -7    0.54    0.38
   0  10   7    0.58    0.54
  -1 -10  -7    3.51    0.60
   1  10   7    2.06    0.80
  -2 -10  -7    0.29    0.35
   2  10   7    0.24    0.63
  -3 -10  -7    0.40    0.39
   3  10   7    0.08    0.66
  -4 -10  -7    1.24    0.49
   4  10   7    2.12    0.92
  -5 -10  -7    3.88    0.78
   5  10   7    2.80    1.08
  -6 -10  -7   -0.34    0.35
   6  10   7   -1.43    0.71
   6 -11  -7    0.08    0.50
   5 -11  -7    1.25    0.66
  -5  11   7    1.23    0.56
   4 -11  -7    1.83    0.64
  -4  11   7    1.27    0.54
   3 -11  -7    0.95    0.54
  -3  11   7   -0.12    0.41
   2 -11  -7    0.56    0.45
  -2  11   7    0.78    0.53
   1 -11  -7    0.11    0.38
  -1  11   7   -0.07    0.47
   0 -11  -7    0.15    0.34
   0  11   7   -0.42    0.46
  -1 -11  -7    1.22    0.47
   1  11   7    0.40    0.68
  -2 -11  -7    0.45    0.41
   2  11   7    1.27    0.80
  -3 -11  -7    0.14    0.36
   3  11   7   -0.41    0.72
  -4 -11  -7    0.61    0.44
   4  11   7   -1.03    0.75
  -5 -11  -7   -0.03    0.38
   5  11   7   -0.11    0.85
   5 -12  -7    5.31    1.00
   4 -12  -7   16.12    1.36
   3 -12  -7    0.81    0.50
  -3  12   7   -0.41    0.36
   2 -12  -7    7.88    1.03
  -2  12   7    8.51    1.10
   1 -12  -7    2.65    0.63
  -1  12   7    2.93    0.83
   0  12   7   -0.06    0.59
   1  12   7    1.14    0.75
  -2 -12  -7    7.95    1.00
   2  12   7    4.48    1.08
  -3 -12  -7    0.05    0.41
   3  12   7   -0.40    0.71
   3 -13  -7    1.14    0.54
   2 -13  -7   -0.16    0.43
  -2  13   7    0.13    0.47
  -1  13   7    4.01    0.91
   0  13   7   -0.15    0.58
   1  13   7    1.71    0.81
  -3 -13   8    0.88    0.70
   2  13  -8    1.20    0.48
  -2 -13   8   -0.22    0.56
   1  13  -8    2.65    0.65
  -1 -13   8    2.32    0.83
   0  13  -8    0.84    0.49
   0 -13   8    0.82    0.75
  -1  13  -8    0.44    0.45
   1 -13   8   -0.44    0.54
  -2  13  -8    5.40    0.93
   2 -13   8    3.56    1.04
  -3  13  -8    1.93    0.68
   3 -13   8    0.48    0.70
  -5 -12   8    4.34    0.97
  -4 -12   8   -0.15    0.54
   3  12  -8    2.72    0.61
  -3 -12   8    2.54    0.78
   2  12  -8    1.10    0.48
  -2 -12   8    0.02    0.57
   1  12  -8    0.95    0.47
  -1 -12   8   -0.26    0.53
   0  12  -8    1.48    0.55
   0 -12   8    1.11    0.68
  -1  12  -8    0.49    0.40
   1 -12   8    0.82    0.69
  -2  12  -8   -0.31    0.36
   2 -12   8   -0.08    0.56
  -3  12  -8    1.55    0.56
   3 -12   8    2.37    0.88
  -4  12  -8    0.30    0.51
   4 -12   8    0.45    0.73
  -5  12  -8    0.84    0.51
   5 -12   8    0.27    0.77
  -6 -11   8    1.67    0.64
  -5 -11   8    9.08    1.22
  -4 -11   8    3.90    0.89
   3  11  -8    2.70    0.58
  -3 -11   8    3.55    0.84
   2  11  -8    8.05    0.93
  -2 -11   8    6.12    1.05
   1  11  -8    5.86    0.82
  -1 -11   8    6.46    1.10
   0  11  -8    0.17    0.36
   0 -11   8   -0.71    0.47
  -1  11  -8    6.24    0.89
   1 -11   8    5.22    1.00
  -2  11  -8    0.16    0.36
   2 -11   8   -0.40    0.57
  -3  11  -8    0.61    0.45
   3 -11   8    0.42    0.72
  -4  11  -8    2.61    0.73
   4 -11   8    0.78    0.77
  -5  11  -8    2.86    0.77
   5 -11   8    2.13    0.84
  -6  11  -8    1.85    0.70
   6 -11   8    2.35    0.99
  -7 -10   8    0.55    0.50
  -6 -10   8    0.04    0.50
  -5 -10   8    1.17    0.64
   4  10  -8    0.53    0.37
  -4 -10   8    0.41    0.55
   3  10  -8    0.18    0.32
  -3 -10   8   -0.08    0.44
   2  10  -8    5.27    0.75
  -2 -10   8    3.23    0.76
   1  10  -8   -0.34    0.29
  -1 -10   8   -0.09    0.48
   0  10  -8   -0.13    0.30
   0 -10   8    0.34    0.57
  -1  10  -8    0.36    0.39
   1 -10   8    0.89    0.62
  -2  10  -8    2.52    0.63
   2 -10   8    2.97    0.88
  -3  10  -8    0.81    0.49
   3 -10   8    2.14    0.81
  -4  10  -8    0.06    0.40
   4 -10   8   -0.47    0.64
  -5  10  -8    1.22    0.57
   5 -10   8    1.83    0.85
  -6  10  -8    7.24    1.06
   6 -10   8    7.73    1.37
  -7  10  -8   14.46    1.25
   7 -10   8    8.01    1.38
   8   9  -8    0.97    0.59
  -8  -9   8   -0.50    0.36
   7   9  -8    1.26    0.57
  -7  -9   8    0.53    0.46
   6   9  -8    1.02    0.51
  -6  -9   8    1.33    0.55
   5   9  -8    5.30    0.79
  -5  -9   8    4.41    0.81
   4   9  -8    0.09    0.30
  -4  -9   8    0.45    0.50
   3   9  -8   11.46    0.85
  -3  -9   8   10.17    1.14
   2   9  -8    0.49    0.34
  -2  -9   8    0.11    0.49
   1   9  -8    0.93    0.38
  -1  -9   8    0.81    0.53
   0   9  -8    0.44    0.36
   0  -9   8   -0.37    0.40
  -1   9  -8    1.27    0.45
   1  -9   8    1.33    0.64
  -2   9  -8    3.15    0.65
   2  -9   8    3.76    0.88
  -3   9  -8    1.18    0.44
   3  -9   8    0.73    0.56
  -4   9  -8    0.61    0.42
   4  -9   8    0.27    0.59
  -5   9  -8    0.44    0.39
   5  -9   8   -0.16    0.62
  -6   9  -8    2.11    0.61
   6  -9   8    1.39    0.80
  -7   9  -8   -0.02    0.40
   7  -9   8   -0.50    0.64
   8   8  -8    1.70    0.67
  -8  -8   8    0.69    0.50
   7   8  -8    0.15    0.43
  -7  -8   8    0.01    0.38
   6   8  -8    4.63    0.80
  -6  -8   8    2.44    0.63
   5   8  -8    0.05    0.32
   5   8  -8    0.22    0.40
  -5  -8   8    0.26    0.40
   4   8  -8    0.77    0.36
   4   8  -8    0.35    0.34
  -4  -8   8    1.39    0.53
   3   8  -8    1.42    0.42
   3   8  -8    0.72    0.35
  -3  -8   8    1.35    0.53
   2   8  -8    0.32    0.32
  -2  -8   8    0.36    0.47
   1   8  -8    0.68    0.38
  -1  -8   8    0.85    0.51
   0   8  -8    4.70    0.68
   0  -8   8    4.35    0.80
  -1   8  -8    0.45    0.34
   1  -8   8    0.48    0.49
  -2   8  -8    5.08    0.74
   2  -8   8    5.26    0.92
  -3   8  -8    0.53    0.38
   3  -8   8    0.44    0.52
  -4   8  -8    0.61    0.42
   4  -8   8    0.53    0.62
  -5   8  -8    2.14    0.59
   5  -8   8    2.43    0.82
  -6   8  -8    8.52    1.10
   6  -8   8   10.56    1.40
  -7   8  -8    1.01    0.48
   7  -8   8    0.44    0.76
  -8   8  -8    1.17    0.54
   8  -8   8    1.61    0.83
   9   7  -8    0.24    0.49
   8   7  -8    0.05    0.47
  -8  -7   8    0.55    0.43
   7   7  -8    1.19    0.60
  -7  -7   8    1.06    0.48
   6   7  -8    2.58    0.61
  -6  -7   8    2.95    0.61
   5   7  -8    0.35    0.34
   5   7  -8    0.71    0.41
  -5  -7   8    0.75    0.44
   4   7  -8    5.79    0.71
   4   7  -8    6.63    0.72
  -4  -7   8    5.62    0.78
   3   7  -8    0.64    0.34
   3   7  -8    0.42    0.34
  -3  -7   8    0.84    0.46
   2   7  -8    3.35    0.56
   2   7  -8    3.36    0.46
  -2  -7   8    2.99    0.65
   1   7  -8   35.69    1.46
  -1  -7   8   34.25    1.61
   0   7  -8    1.64    0.47
   0  -7   8    1.39    0.55
  -1   7  -8    4.91    0.65
   1  -7   8    5.65    0.83
  -2   7  -8    2.19    0.51
   2  -7   8    1.97    0.64
  -3   7  -8    8.54    0.89
   3  -7   8    9.28    1.09
  -4   7  -8    1.08    0.44
   4  -7   8    1.01    0.61
  -5   7  -8    3.88    0.69
   5  -7   8    2.61    0.79
   6  -7   8    1.32    0.71
  -7   7  -8    0.49    0.45
   7  -7   8    0.43    0.69
  -8   7  -8    0.93    0.48
   8  -7   8    0.62    0.75
   9   6  -8    3.37    0.84
   8   6  -8    1.06    0.57
  -8  -6   8    0.25    0.38
   7   6  -8    0.27    0.43
  -7  -6   8    0.14    0.33
   6   6  -8    1.02    0.42
  -6  -6   8    1.15    0.49
  -6  -6   8    0.60    0.38
   5   6  -8    2.23    0.50
  -5  -6   8    1.96    0.49
  -5  -6   8    1.65    0.47
   4   6  -8   -0.01    0.32
  -4  -6   8    0.01    0.36
  -4  -6   8    0.57    0.33
   3   6  -8    0.42    0.35
  -3  -6   8    0.77    0.30
  -3  -6   8    0.80    0.41
   2   6  -8    1.36    0.41
  -2  -6   8    0.91    0.44
  -2  -6   8    0.37    0.24
   1   6  -8   -0.27    0.27
  -1  -6   8   -0.08    0.16
  -1  -6   8   -0.07    0.41
   0   6  -8    1.81    0.48
   0  -6   8    2.92    0.68
  -1   6  -8    1.49    0.46
   1  -6   8    2.67    0.65
  -2   6  -8   -0.23    0.25
   2  -6   8   -0.23    0.39
  -3   6  -8   10.29    0.80
   3  -6   8   11.74    1.21
  -4   6  -8    0.63    0.34
   4  -6   8    0.63    0.54
  -5   6  -8    0.43    0.36
   5  -6   8    0.90    0.65
  -6   6  -8    2.98    0.59
   6  -6   8    4.22    0.94
  -7   6  -8    0.09    0.37
   7  -6   8    0.19    0.60
  -8   6  -8    2.28    0.58
   8  -6   8    1.42    0.81
   9  -6   8   -0.14    0.66
   9   5  -8    0.72    0.55
  -8  -5   8    0.20    0.47
  -8  -5   8    0.20    0.37
  -7  -5   8    0.63    0.46
  -7  -5   8   -0.31    0.28
   6   5  -8    4.73    0.65
  -6  -5   8    4.68    0.63
  -6  -5   8    4.08    0.70
   5   5  -8    3.70    0.60
  -5  -5   8    4.62    0.69
  -5  -5   8    3.50    0.57
   4   5  -8    7.04    0.75
  -4  -5   8    7.99    0.70
  -4  -5   8   10.83    0.78
   3   5  -8    5.38    0.71
  -3  -5   8    6.12    0.72
  -3  -5   8    5.29    0.60
   2   5  -8    2.72    0.54
  -2  -5   8    3.01    0.41
  -2  -5   8    2.69    0.54
   1   5  -8   50.13    1.77
  -1  -5   8   54.25    1.88
  -1  -5   8   51.11    1.49
   0   5  -8    0.16    0.33
   0  -5   8    0.32    0.44
   0  -5   8    0.17    0.15
  -1   5  -8   21.37    1.06
   1  -5   8   20.48    1.23
  -2   5  -8    0.36    0.33
   2  -5   8    0.76    0.52
  -3   5  -8    5.15    0.66
   3  -5   8    4.49    0.78
  -4   5  -8    0.92    0.37
   4  -5   8    2.61    0.69
  -5   5  -8    1.16    0.41
   5  -5   8    0.98    0.62
  -6   5  -8    3.28    0.61
   6  -5   8    2.06    0.74
  -7   5  -8    1.68    0.50
   7  -5   8    1.82    0.71
  -8   5  -8    1.64    0.52
   8  -5   8    2.76    0.92
   9  -5   8    4.63    1.12
  10   4  -8    0.15    0.48
  -9  -4   8    0.54    0.53
  -8  -4   8    2.88    0.72
   7   4  -8    2.26    0.53
  -7  -4   8    2.04    0.59
  -7  -4   8    2.43    0.51
   6   4  -8    0.08    0.39
  -6  -4   8    0.51    0.39
  -6  -4   8    0.94    0.36
   5   4  -8    6.70    0.74
  -5  -4   8    5.61    0.64
  -5  -4   8    7.06    0.82
   4   4  -8    0.43    0.37
  -4  -4   8    0.18    0.28
  -4  -4   8   -0.06    0.27
   3   4  -8    8.41    0.74
  -3  -4   8   10.88    0.75
  -3  -4   8   10.24    0.71
   2   4  -8   34.01    1.36
  -2  -4   8   34.04    1.21
  -2  -4   8   32.23    1.30
   1   4  -8    2.26    0.45
  -1  -4   8    2.86    0.38
  -1  -4   8    1.83    0.50
   0   4  -8    5.41    0.65
   0  -4   8    4.96    0.38
   0  -4   8    4.45    0.64
  -1   4  -8    0.42    0.35
   1  -4   8    1.49    0.26
   1  -4   8    1.62    0.53
  -2   4  -8   -0.07    0.25
   2  -4   8    0.27    0.42
   2  -4   8    0.29    0.19
  -3   4  -8   32.46    1.35
   3  -4   8   33.05    1.59
   3  -4   8   33.81    1.06
  -4   4  -8    2.07    0.44
   4  -4   8    2.56    0.70
  -5   4  -8    7.78    0.81
   5  -4   8    5.97    0.96
  -6   4  -8    8.05    0.83
  -7   4  -8    7.24    1.07
  -7   4  -8    6.21    0.78
  -8   4  -8    0.38    0.55
 -10  -3   8    0.70    0.59
  -9  -3   8    1.23    0.61
  -8  -3   8    1.38    0.57
   7   3  -8   -0.11    0.35
  -7  -3   8   -0.03    0.33
   6   3  -8    0.47    0.42
  -6  -3   8    0.88    0.41
  -6  -3   8    0.96    0.33
   5   3  -8    0.17    0.35
  -5  -3   8   -0.15    0.22
  -5  -3   8   -0.15    0.26
   4   3  -8    0.28    0.37
  -4  -3   8   -0.12    0.26
  -4  -3   8    0.11    0.25
   3   3  -8   22.57    1.09
  -3  -3   8   24.23    0.99
  -3  -3   8   22.28    1.05
   2   3  -8   50.54    1.70
  -2  -3   8   48.84    1.57
  -2  -3   8   49.12    1.61
   1   3  -8   24.55    1.09
  -1  -3   8   24.11    1.07
  -1  -3   8   24.65    0.96
   0   3  -8   -0.15    0.30
   0  -3   8    0.02    0.34
   0  -3   8    0.35    0.22
  -1   3  -8   16.14    0.88
   1  -3   8   18.62    1.03
   1  -3   8   19.31    0.76
  -2   3  -8    4.67    0.60
   2  -3   8    4.86    0.49
   2  -3   8    5.89    0.77
  -3   3  -8    0.51    0.31
   3  -3   8    1.03    0.35
   3  -3   8    0.48    0.51
  -4   3  -8    0.70    0.40
  -4   3  -8   -0.01    0.24
   4  -3   8    0.42    0.36
  -5   3  -8    1.89    0.44
  -5   3  -8    1.23    0.49
   5  -3   8    1.49    0.51
  -6   3  -8    6.35    0.90
  -6   3  -8    8.08    0.79
  -7   3  -8    0.40    0.35
  -7   3  -8    0.15    0.44
  -8   3  -8    0.98    0.61
  -9   3  -8   20.36    1.65
 -10  -2   8    1.73    0.63
  -9  -2   8   -0.09    0.41
   8   2  -8    2.46    0.59
  -8  -2   8    3.20    0.74
   7   2  -8    0.82    0.46
  -7  -2   8    0.39    0.37
   6   2  -8    3.60    0.63
  -6  -2   8    3.28    0.44
  -6  -2   8    3.08    0.62
   5   2  -8    3.10    0.57
  -5  -2   8    4.31    0.68
  -5  -2   8    2.47    0.37
   4   2  -8    7.79    0.81
  -4  -2   8    7.89    0.53
  -4  -2   8    9.46    0.75
   3   2  -8    0.04    0.37
  -3  -2   8    0.31    0.22
  -3  -2   8    0.61    0.32
   2   2  -8   19.17    0.97
  -2  -2   8   19.94    0.84
  -2  -2   8   19.68    0.93
   1   2  -8   30.43    1.22
  -1  -2   8   30.73    1.14
  -1  -2   8   30.31    1.13
   0   2  -8   24.41    1.06
   0  -2   8   22.97    1.02
   0  -2   8   23.53    0.95
  -1   2  -8    1.55    0.42
   1  -2   8    1.37    0.46
   1  -2   8    1.57    0.35
  -2   2  -8    7.38    0.62
   2  -2   8    6.69    0.56
  -3   2  -8    6.76    0.65
  -3   2  -8    8.39    0.74
   3  -2   8    7.37    0.70
  -4   2  -8    0.11    0.34
  -4   2  -8    0.46    0.29
   4  -2   8    0.45    0.45
  -5   2  -8    2.60    0.65
  -5   2  -8    2.33    0.44
   5  -2   8    1.12    0.51
  -6   2  -8    1.86    0.42
  -6   2  -8    2.03    0.61
   6  -2   8    1.44    0.58
  -7   2  -8    2.05    0.68
   7  -2   8    1.30    0.63
  -8   2  -8   -0.70    0.41
  -9   2  -8   20.59    1.64
 -10  -1   8    0.95    0.61
  -9  -1   8    0.61    0.51
   8   1  -8    0.39    0.45
  -8  -1   8    1.01    0.51
   7   1  -8    3.16    0.64
  -7  -1   8    2.71    0.62
   6   1  -8    3.72    0.62
  -6  -1   8    3.76    0.66
   5   1  -8   11.01    0.86
  -5  -1   8   11.84    0.87
  -5  -1   8   11.70    0.57
   4   1  -8   -0.38    0.34
  -4  -1   8   -0.02    0.16
  -4  -1   8    0.11    0.32
   3   1  -8   -0.15    0.29
  -3  -1   8    0.05    0.27
  -3  -1   8   -0.11    0.18
   2   1  -8   -0.03    0.33
  -2  -1   8    0.22    0.23
  -2  -1   8    0.17    0.26
   1   1  -8   34.73    1.31
  -1  -1   8   35.73    1.16
  -1  -1   8   34.73    1.29
   0   1  -8   75.85    2.15
   0  -1   8   75.73    2.06
   0  -1   8   74.75    2.14
  -1   1  -8   14.81    0.80
   1  -1   8   15.59    0.81
  -2   1  -8    5.03    0.60
  -2   1  -8    4.40    0.54
   2  -1   8    5.67    0.65
  -3   1  -8   39.16    1.35
  -3   1  -8   37.77    1.52
   3  -1   8   38.86    1.47
  -4   1  -8    7.53    0.83
  -4   1  -8    8.49    0.60
   4  -1   8    9.30    0.92
  -5   1  -8   14.82    1.08
  -5   1  -8   14.67    0.78
   5  -1   8   15.20    1.07
  -6   1  -8    7.60    0.98
  -6   1  -8    8.29    0.64
   6  -1   8    9.64    1.06
  -7   1  -8    1.44    0.58
   7  -1   8    1.31    0.67
  -8   1  -8   -0.18    0.42
   8  -1   8   -0.66    0.58
  -9   1  -8    1.15    0.63
 -10   0   8    0.12    0.43
   9   0  -8    0.69    0.49
  -9   0   8    0.02    0.43
   8   0  -8   12.34    1.02
  -8   0   8   11.72    1.07
   7   0  -8   11.12    0.93
  -7   0   8    9.64    1.08
   6   0  -8   22.31    1.20
  -6   0   8   21.19    1.24
   5   0  -8    1.21    0.48
  -5   0   8    1.25    0.40
   4   0  -8   18.41    1.07
  -4   0   8   19.66    1.07
  -4   0   8   20.72    0.59
   3   0  -8   12.31    0.85
  -3   0   8   12.37    0.80
  -3   0   8   13.47    0.44
   2   0  -8    2.48    0.48
  -2   0   8    2.15    0.25
  -2   0   8    2.49    0.46
   1   0  -8    7.15    0.71
  -1   0   8    5.20    0.61
  -1   0   8    5.36    0.44
   0   0  -8   42.30    1.43
   0   0   8   43.43    1.35
   0   0   8   45.02    1.53
  -1   0  -8    6.78    0.59
  -1   0  -8    6.61    0.52
   1   0   8    8.45    0.67
  -2   0  -8   49.09    1.54
  -2   0  -8   48.86    1.63
   2   0   8   48.40    1.70
  -3   0  -8    0.09    0.27
  -3   0  -8   -0.01    0.29
   3   0   8    0.36    0.48
  -4   0  -8    0.92    0.30
  -4   0  -8    2.25    0.52
   4   0   8    1.60    0.60
  -5   0  -8    0.60    0.39
  -5   0  -8    0.07    0.22
   5   0   8    0.96    0.58
  -6   0  -8    1.30    0.51
   6   0   8    1.12    0.62
   7   0   8    4.42    0.88
  -8   0  -8    1.03    0.59
   8   0   8    0.24    0.66
  -9   0  -8   12.85    1.56
   9   0   8   11.73    1.44
 -10   1   8    1.77    0.66
   9  -1  -8    0.20    0.47
  -9   1   8    0.55    0.43
   8  -1  -8    0.01    0.39
  -8   1   8   -0.25    0.30
   7  -1  -8    2.47    0.60
  -7   1   8    2.00    0.57
   6  -1  -8    6.18    0.77
  -6   1   8    5.29    0.78
   5  -1  -8    3.43    0.62
  -5   1   8    5.46    0.74
   4  -1  -8    1.10    0.46
  -4   1   8    0.24    0.31
   3  -1  -8    0.00    0.30
  -3   1   8    0.04    0.24
   2  -1  -8   26.78    1.19
  -2   1   8   28.57    1.24
   1  -1  -8    9.65    0.69
  -1   1   8   12.61    0.54
  -1   1   8   11.89    0.77
   0  -1  -8   10.18    0.68
   0  -1  -8    8.20    0.49
   0   1   8    7.78    0.65
  -1  -1  -8   -0.15    0.24
  -1  -1  -8   -0.21    0.18
   1   1   8    0.28    0.39
  -2  -1  -8    6.34    0.60
  -2  -1  -8    5.81    0.62
   2   1   8    5.56    0.72
  -3  -1  -8   10.11    0.74
  -3  -1  -8    9.06    0.61
   3   1   8    8.61    0.94
  -4  -1  -8    8.36    0.55
  -4  -1  -8    8.79    0.88
   4   1   8    8.96    1.00
  -5  -1  -8   17.99    0.79
  -5  -1  -8   17.16    1.11
   5   1   8   18.00    1.28
  -6  -1  -8    1.71    0.52
   6   1   8    2.33    0.77
  -7  -1  -8    1.34    0.57
   7   1   8    1.70    0.77
  -8  -1  -8    0.00    0.39
   8   1   8   -0.17    0.65
  -9  -1  -8    2.63    0.79
   9   1   8    1.93    0.88
  10  -2  -8   -0.67    0.36
 -10   2   8    0.55    0.52
   9  -2  -8    0.25    0.47
  -9   2   8   -0.17    0.39
   8  -2  -8    3.65    0.69
  -8   2   8    3.37    0.78
   7  -2  -8   -0.24    0.36
  -7   2   8   -0.26    0.34
   6  -2  -8    0.11    0.36
  -6   2   8    0.08    0.33
   5  -2  -8   14.53    0.97
  -5   2   8   13.27    0.97
   4  -2  -8    3.64    0.60
  -4   2   8    5.44    0.70
   3  -2  -8   25.72    1.18
  -3   2   8   26.30    1.24
   2  -2  -8   17.84    0.93
  -2   2   8   17.71    0.97
   1  -2  -8   12.40    0.79
  -1   2   8   10.65    0.80
   0  -2  -8    4.14    0.53
   0  -2  -8    4.49    0.37
   0   2   8    5.11    0.66
  -1  -2  -8   15.44    0.80
  -1  -2  -8   15.58    0.74
   1   2   8   16.03    0.99
  -2  -2  -8    2.46    0.42
  -2  -2  -8    2.07    0.41
   2   2   8    2.25    0.59
  -3  -2  -8   10.51    0.76
  -3  -2  -8   10.04    0.60
   3   2   8   11.63    0.97
  -4  -2  -8   -0.27    0.19
  -4  -2  -8    0.20    0.31
   4   2   8   -0.21    0.48
  -5  -2  -8   13.87    1.01
   5   2   8   14.62    1.24
  -6  -2  -8    6.29    0.91
   6   2   8    3.88    0.92
  -7  -2  -8    0.61    0.47
   7   2   8   -0.48    0.58
  -8  -2  -8    0.31    0.46
   8   2   8    0.48    0.78
  -9  -2  -8    0.57    0.57
   9   2   8   -0.83    0.68
  10  -3  -8    0.23    0.47
 -10   3   8    0.18    0.44
   9  -3  -8    0.15    0.45
  -9   3   8    0.36    0.47
   8  -3  -8    1.71    0.55
  -8   3   8    1.07    0.56
   7  -3  -8    0.52    0.39
  -7   3   8   -0.02    0.32
   6  -3  -8    2.68    0.60
  -6   3   8    3.85    0.73
   5  -3  -8    7.36    0.85
  -5   3   8    5.85    0.79
   4  -3  -8   18.80    1.08
  -4   3   8   17.76    1.09
   3  -3  -8    5.63    0.68
  -3   3   8    5.65    0.72
   2  -3  -8    0.84    0.40
  -2   3   8    0.64    0.33
   1  -3  -8    2.58    0.26
   1  -3  -8    2.22    0.47
  -1   3   8    2.41    0.52
   0  -3  -8   -0.08    0.30
   0  -3  -8    0.14    0.18
   0   3   8   -0.11    0.34
  -1  -3  -8    0.98    0.34
  -1  -3  -8    0.88    0.27
   1   3   8    1.42    0.53
  -2  -3  -8    9.34    0.64
  -2  -3  -8    8.50    0.59
   2   3   8    8.24    0.95
  -3  -3  -8   16.16    0.92
  -3  -3  -8   17.02    0.75
   3   3   8   19.31    1.29
  -4  -3  -8    4.19    0.64
   4   3   8    2.45    0.69
  -5  -3  -8   12.75    0.96
   5   3   8   12.22    1.33
  -6  -3  -8    0.11    0.37
   6   3   8    0.15    0.65
  -7  -3  -8   -0.15    0.36
   7   3   8    0.60    0.72
  -8  -3  -8    0.53    0.50
   8   3   8   -0.33    0.72
  -9  -3  -8    5.09    0.99
   9   3   8    3.73    1.07
  10  -4  -8    0.18    0.48
 -10   4   8    0.27    0.46
   9  -4  -8    1.14    0.58
  -9   4   8   -0.02    0.44
   8  -4  -8    2.17    0.65
  -8   4   8    0.91    0.51
   7  -4  -8    0.81    0.46
  -7   4   8    0.27    0.36
   6  -4  -8    2.17    0.56
  -6   4   8    2.34    0.59
   5  -4  -8   14.40    0.97
  -5   4   8   15.14    1.03
   4  -4  -8   47.61    1.77
  -4   4   8   44.55    1.83
   3  -4  -8   17.69    1.02
  -3   4   8   16.40    1.03
   2  -4  -8   55.33    1.86
  -2   4   8   53.97    2.00
   1  -4  -8   15.79    0.58
   1  -4  -8   14.74    0.88
  -1   4   8   16.32    1.02
   0  -4  -8    4.35    0.44
   0  -4  -8    3.69    0.52
   0   4   8    3.30    0.63
  -1  -4  -8    3.85    0.51
  -1  -4  -8    2.20    0.38
   1   4   8    2.42    0.67
  -2  -4  -8   11.39    0.72
  -2  -4  -8   11.51    0.69
   2   4   8   11.23    1.19
  -3  -4  -8    6.28    0.70
  -3  -4  -8    5.55    0.52
   3   4   8    4.90    0.88
  -4  -4  -8    0.61    0.37
   4   4   8    2.15    0.78
  -5  -4  -8    5.72    0.80
   5   4   8    5.34    1.02
  -6  -4  -8    1.52    0.49
   6   4   8    0.58    0.72
  -7  -4  -8    0.88    0.49
   7   4   8    1.69    0.80
  -8  -4  -8    0.23    0.45
   8   4   8    0.23    0.77
  -9  -4  -8    1.69    0.68
   9   4   8   -0.14    0.79
   9  -5  -8    0.09    0.47
  -9   5   8    0.95    0.54
   8  -5  -8   -0.09    0.43
  -8   5   8    0.19    0.43
   7  -5  -8    0.93    0.50
  -7   5   8    0.77    0.46
   6  -5  -8    2.45    0.60
  -6   5   8    2.33    0.62
   5  -5  -8    1.98    0.57
  -5   5   8    1.34    0.48
   4  -5  -8   -0.19    0.33
  -4   5   8    0.39    0.34
   3  -5  -8   16.67    1.00
  -3   5   8   15.25    1.03
   2  -5  -8    0.50    0.37
  -2   5   8   -0.01    0.29
   1  -5  -8   24.01    0.80
   1  -5  -8   22.50    1.11
  -1   5   8   22.84    1.30
   0  -5  -8    6.12    0.47
   0  -5  -8    5.80    0.65
   0   5   8    5.69    0.86
  -1  -5  -8    6.86    0.67
  -1  -5  -8    6.50    0.54
   1   5   8    5.62    0.90
  -2  -5  -8   16.44    0.81
  -2  -5  -8   17.97    0.93
   2   5   8   18.12    1.31
  -3  -5  -8    1.00    0.36
   3   5   8    0.30    0.57
  -4  -5  -8    0.37    0.33
   4   5   8    0.63    0.67
  -5  -5  -8    0.16    0.32
   5   5   8   -0.88    0.57
  -6  -5  -8    1.80    0.55
   6   5   8    1.32    0.83
  -7  -5  -8    0.33    0.37
   7   5   8    1.00    0.85
  -8  -5  -8    1.04    0.56
   8   5   8    0.07    0.82
   9  -6  -8    1.48    0.65
  -9   6   8    2.33    0.76
   8  -6  -8    0.56    0.49
  -8   6   8    0.03    0.41
   7  -6  -8    0.99    0.50
  -7   6   8    0.96    0.50
   6  -6  -8    0.47    0.41
  -6   6   8    0.78    0.46
   5  -6  -8    0.90    0.48
  -5   6   8    1.07    0.47
   4  -6  -8    1.47    0.51
  -4   6   8    1.10    0.45
   3  -6  -8   18.36    1.08
  -3   6   8   15.41    1.06
   2  -6  -8   10.18    0.80
  -2   6   8   12.88    0.98
   1  -6  -8    8.79    0.54
   1  -6  -8    8.55    0.71
  -1   6   8    8.95    0.98
   0  -6  -8   14.67    0.74
   0  -6  -8   13.36    0.85
   0   6   8   15.86    1.15
  -1  -6  -8    4.80    0.56
  -1  -6  -8    4.57    0.58
   1   6   8    3.57    0.80
  -2  -6  -8    2.77    0.44
  -2  -6  -8    2.79    0.49
   2   6   8    2.55    0.72
  -3  -6  -8    0.07    0.28
   3   6   8    0.18    0.60
  -4  -6  -8   -0.04    0.25
   4   6   8    0.37    0.71
  -5  -6  -8    0.89    0.43
   5   6   8    0.81    0.70
  -6  -6  -8   -0.16    0.34
   6   6   8   -0.75    0.68
  -7  -6  -8   -0.21    0.35
   7   6   8   -0.10    0.79
  -8  -6  -8    4.95    0.91
   8   6   8    6.88    1.41
   9  -7  -8    0.18    0.52
  -9   7   8    0.53    0.51
   8  -7  -8    0.63    0.58
  -8   7   8    0.18    0.43
   7  -7  -8    2.51    0.75
  -7   7   8    1.94    0.63
   6  -7  -8    0.37    0.48
  -6   7   8    0.68    0.48
   5  -7  -8   -0.02    0.38
  -5   7   8    0.28    0.39
   4  -7  -8    7.61    0.87
  -4   7   8    8.96    1.04
   3  -7  -8    0.06    0.34
  -3   7   8   -0.18    0.29
   2  -7  -8   -0.18    0.29
  -2   7   8   -0.54    0.29
   1  -7  -8    2.20    0.50
  -1   7   8    2.46    0.61
   0  -7  -8   12.84    0.73
   0  -7  -8   11.20    0.81
   0   7   8   13.03    1.11
  -1  -7  -8    0.34    0.31
  -1  -7  -8    0.12    0.26
   1   7   8    0.06    0.52
  -2  -7  -8    3.25    0.55
  -2  -7  -8    3.86    0.54
   2   7   8    2.69    0.83
  -3  -7  -8    4.67    0.69
   3   7   8    4.56    0.95
  -4  -7  -8   -0.22    0.29
   4   7   8   -0.37    0.67
  -5  -7  -8    1.18    0.48
   5   7   8    0.84    0.85
  -6  -7  -8    0.68    0.45
   6   7   8   -0.75    0.76
  -7  -7  -8    0.15    0.43
   7   7   8    1.02    0.81
   8  -8  -8    0.83    0.62
  -8   8   8    1.36    0.56
   7  -8  -8    0.12    0.54
  -7   8   8    0.55    0.46
   6  -8  -8    0.16    0.49
  -6   8   8   -0.01    0.38
   5  -8  -8    0.54    0.47
  -5   8   8    0.23    0.40
   4  -8  -8   10.20    1.06
  -4   8   8   11.39    1.00
   3  -8  -8    4.25    0.71
  -3   8   8    2.05    0.59
   2  -8  -8    3.10    0.61
  -2   8   8    5.53    0.85
   1  -8  -8    0.61    0.36
  -1   8   8    0.15    0.43
   0  -8  -8    4.47    0.57
   0  -8  -8    6.74    0.74
   0   8   8    6.04    0.91
  -1  -8  -8    1.12    0.39
  -1  -8  -8    0.97    0.36
   1   8   8    0.42    0.61
  -2  -8  -8    0.95    0.38
   2   8   8   -0.29    0.48
  -3  -8  -8    0.28    0.32
   3   8   8    0.45    0.68
  -4  -8  -8    1.04    0.45
   4   8   8    0.05    0.69
  -5  -8  -8    0.60    0.41
   5   8   8   -0.64    0.71
  -6  -8  -8   -0.05    0.32
   6   8   8   -0.74    0.65
  -7  -8  -8    0.35    0.42
   7   8   8   -0.80    0.86
   7  -9  -8    0.88    0.61
  -7   9   8    1.85    0.63
   6  -9  -8    1.41    0.65
  -6   9   8    1.09    0.52
   5  -9  -8    2.35    0.66
  -5   9   8    2.70    0.68
   4  -9  -8    1.04    0.46
  -4   9   8    1.11    0.52
   3  -9  -8    0.00    0.35
  -3   9   8    0.07    0.37
   2  -9  -8    4.78    0.74
  -2   9   8    4.12    0.79
   1  -9  -8    2.62    0.58
  -1   9   8    3.69    0.81
   0  -9  -8    1.00    0.41
   0   9   8    1.29    0.62
  -1  -9  -8    0.24    0.31
  -1  -9  -8    0.77    0.37
   1   9   8   -0.29    0.47
  -2  -9  -8    6.24    0.78
   2   9   8    6.73    1.16
  -3  -9  -8    0.97    0.43
   3   9   8    0.17    0.71
  -4  -9  -8    0.31    0.40
   4   9   8   -0.65    0.67
  -5  -9  -8    1.73    0.56
   5   9   8    1.71    0.99
  -6  -9  -8    0.85    0.50
   6   9   8    1.08    0.95
   7 -10  -8   -0.59    0.40
  -7  10   8    0.10    0.43
   6 -10  -8    0.80    0.59
  -6  10   8    1.54    0.58
   5 -10  -8    0.45    0.52
  -5  10   8    0.12    0.42
   4 -10  -8    4.23    0.84
  -4  10   8    3.18    0.72
   3 -10  -8    0.34    0.45
  -3  10   8    0.05    0.42
   2 -10  -8    1.29    0.49
  -2  10   8    1.65    0.62
   1 -10  -8    6.83    0.87
  -1  10   8    7.61    1.13
   0 -10  -8    0.58    0.39
   0  10   8   -0.39    0.48
   1  10   8    0.06    0.59
  -2 -10  -8    0.26    0.35
   2  10   8    0.34    0.73
  -3 -10  -8   -0.07    0.33
   3  10   8    0.41    0.76
  -4 -10  -8   -0.15    0.31
   4  10   8    0.34    0.88
  -5 -10  -8    0.12    0.41
   5  10   8   -0.62    0.82
  -6  11   8   -0.19    0.39
   5 -11  -8   -0.35    0.43
  -5  11   8   -0.21    0.38
   4 -11  -8    0.98    0.58
  -4  11   8    0.66    0.50
   3 -11  -8    0.45    0.45
  -3  11   8   -0.83    0.35
   2 -11  -8    5.97    0.85
  -2  11   8    8.39    1.13
   1 -11  -8    6.09    0.85
  -1  11   8    4.76    0.97
   0  11   8    0.16    0.55
   1  11   8    0.81    0.75
   2  11   8    1.42    0.91
  -3 -11  -8    2.21    0.60
   3  11   8    2.69    1.06
  -4 -11  -8   -0.12    0.36
   4  11   8   -1.01    0.72
   4 -12  -8   -0.22    0.42
  -4  12   8    0.05    0.43
   3 -12  -8    0.44    0.53
  -3  12   8   -0.11    0.42
   2 -12  -8    0.94    0.52
  -2  12   8   -0.25    0.48
   1 -12  -8   11.75    1.18
  -1  12   8   10.13    1.32
   0  12   8    7.15    1.20
   1  12   8    4.66    1.07
   2  12   8    4.26    1.11
   3  12   8    0.46    0.84
  -3 -13   9    2.16    0.88
   2  13  -9   -0.07    0.35
  -2 -13   9   -0.20    0.60
   1  13  -9    1.83    0.59
  -1 -13   9    3.22    0.93
   0  13  -9    0.42    0.41
   0 -13   9    1.47    0.81
  -1  13  -9    2.11    0.64
   1 -13   9    2.24    0.88
  -2  13  -9   -0.02    0.37
   2 -13   9    0.94    0.80
  -4 -12   9    0.14    0.60
   3  12  -9    1.49    0.52
  -3 -12   9    0.57    0.62
   2  12  -9    6.40    0.87
  -2 -12   9    6.49    1.10
   1  12  -9    1.59    0.52
  -1 -12   9   -0.30    0.56
   0  12  -9    1.04    0.50
   0 -12   9   -0.19    0.63
  -1  12  -9    0.14    0.44
   1 -12   9   -0.17    0.60
  -2  12  -9    2.20    0.66
   2 -12   9    0.58    0.66
  -3  12  -9    0.26    0.48
   3 -12   9   -0.54    0.64
  -4  12  -9   -0.40    0.41
   4 -12   9   -0.47    0.67
  -6 -11   9    0.48    0.57
  -5 -11   9   -0.06    0.50
  -4 -11   9    1.53    0.72
   3  11  -9   -0.13    0.33
  -3 -11   9    0.61    0.60
   2  11  -9    2.66    0.59
  -2 -11   9    0.80    0.64
   1  11  -9    4.39    0.73
  -1 -11   9    6.05    1.07
   0  11  -9    2.23    0.62
   0 -11   9    2.10    0.78
  -1  11  -9    0.28    0.43
   1 -11   9    0.34    0.59
  -2  11  -9    0.45    0.45
   2 -11   9    0.31    0.65
  -3  11  -9    0.21    0.40
   3 -11   9    0.23    0.74
  -4  11  -9   -0.07    0.38
   4 -11   9    0.28    0.72
  -5  11  -9    0.19    0.48
   5 -11   9   -0.28    0.68
  -7 -10   9    0.97    0.55
  -6 -10   9   -0.08    0.45
  -5 -10   9    1.92    0.67
   4  10  -9    0.63    0.42
  -4 -10   9    1.30    0.65
   3  10  -9   -0.12    0.30
  -3 -10   9    0.33    0.51
   2  10  -9    0.92    0.47
  -2 -10   9    0.90    0.64
   1  10  -9    0.39    0.37
  -1 -10   9   -0.17    0.50
   0  10  -9    2.44    0.57
   0 -10   9    2.22    0.82
  -1  10  -9    0.01    0.35
   1 -10   9   -0.24    0.57
  -2  10  -9    2.09    0.59
   2 -10   9    1.64    0.74
  -3  10  -9    1.54    0.58
   3 -10   9    0.69    0.69
  -4  10  -9    1.58    0.53
   4 -10   9    0.93    0.76
  -5  10  -9    0.25    0.43
   5 -10   9    1.27    0.91
  -6  10  -9    0.53    0.54
   6 -10   9    0.18    0.66
   7   9  -9   -0.13    0.42
  -7  -9   9    0.30    0.43
   6   9  -9    0.85    0.51
  -6  -9   9    0.68    0.57
   5   9  -9    0.11    0.36
  -5  -9   9    0.65    0.49
   4   9  -9    1.92    0.48
  -4  -9   9    1.67    0.63
   3   9  -9    0.74    0.41
  -3  -9   9    1.73    0.62
   2   9  -9    6.67    0.83
  -2  -9   9    6.02    0.94
   1   9  -9    2.54    0.58
  -1  -9   9    1.22    0.58
   0   9  -9   21.30    1.25
   0  -9   9   21.66    1.48
  -1   9  -9    5.50    0.80
   1  -9   9    3.92    0.87
  -2   9  -9    2.82    0.64
   2  -9   9    3.00    0.84
  -3   9  -9    0.25    0.41
   3  -9   9    0.07    0.56
  -4   9  -9    5.34    0.82
   4  -9   9    6.17    1.11
  -5   9  -9   -0.05    0.39
   5  -9   9    0.04    0.61
  -6   9  -9    1.41    0.56
   6  -9   9    1.06    0.77
  -7   9  -9    2.16    0.69
   7  -9   9    1.85    0.89
   8   8  -9    3.87    0.81
  -8  -8   9    3.80    0.76
   7   8  -9    0.70    0.49
  -7  -8   9   -0.73    0.29
   6   8  -9    0.42    0.46
  -6  -8   9    0.31    0.41
   5   8  -9    5.99    0.82
   5   8  -9    4.19    0.64
  -5  -8   9    6.10    0.87
   4   8  -9    0.67    0.39
   4   8  -9   -0.20    0.32
  -4  -8   9   -0.15    0.38
   3   8  -9    0.96    0.41
  -3  -8   9    1.16    0.52
   2   8  -9   -0.03    0.31
  -2  -8   9    0.46    0.50
   1   8  -9    6.89    0.84
  -1  -8   9    7.04    0.98
   0   8  -9   13.80    0.97
   0  -8   9   13.24    1.16
  -1   8  -9    0.66    0.38
   1  -8   9   -0.36    0.50
  -2   8  -9    4.49    0.71
   2  -8   9    4.91    0.87
  -3   8  -9    1.13    0.47
   3  -8   9    0.29    0.53
  -4   8  -9    2.04    0.57
   4  -8   9    2.31    0.77
  -5   8  -9   11.96    1.04
   5  -8   9   12.05    1.42
  -6   8  -9    0.37    0.40
   6  -8   9   -0.01    0.64
  -7   8  -9    1.68    0.60
   7  -8   9    1.76    0.84
   8   7  -9    0.60    0.55
   7   7  -9    2.07    0.61
  -7  -7   9    0.63    0.43
   6   7  -9    0.35    0.39
   6   7  -9   -0.04    0.33
  -6  -7   9    0.02    0.34
   5   7  -9    4.34    0.70
   5   7  -9    5.14    0.68
  -5  -7   9    3.57    0.66
   4   7  -9   -0.18    0.30
  -4  -7   9    0.36    0.41
   3   7  -9   12.89    0.90
  -3  -7   9   11.57    0.99
   2   7  -9    1.22    0.41
  -2  -7   9    1.18    0.52
   1   7  -9    1.64    0.46
  -1  -7   9    2.55    0.65
   0   7  -9    0.20    0.33
   0  -7   9   -0.47    0.43
  -1   7  -9   28.76    1.40
   1  -7   9   28.09    1.54
  -2   7  -9    3.86    0.66
   2  -7   9    4.79    0.87
  -3   7  -9    1.89    0.49
   3  -7   9    1.61    0.70
  -4   7  -9    0.59    0.42
   4  -7   9    0.61    0.59
  -5   7  -9    4.21    0.71
   5  -7   9    3.83    0.89
  -6   7  -9    0.35    0.40
   6  -7   9   -0.35    0.60
  -7   7  -9    2.21    0.65
   7  -7   9    2.44    0.93
  -8   7  -9   -0.14    0.36
   8  -7   9    0.28    0.71
   9   6  -9    1.27    0.61
   8   6  -9    2.52    0.70
  -7  -6   9   -0.04    0.33
  -7  -6   9   -0.55    0.33
   6   6  -9   -0.39    0.34
  -6  -6   9    0.66    0.43
  -6  -6   9    0.36    0.36
   5   6  -9    4.18    0.66
  -5  -6   9    3.01    0.58
  -5  -6   9    4.19    0.66
   4   6  -9    0.17    0.34
  -4  -6   9   -0.12    0.33
  -4  -6   9    0.06    0.28
   3   6  -9    1.40    0.45
  -3  -6   9    1.29    0.48
  -3  -6   9    1.84    0.40
   2   6  -9    1.51    0.46
  -2  -6   9    1.50    0.34
  -2  -6   9    1.74    0.52
   1   6  -9    1.09    0.42
  -1  -6   9    1.05    0.26
  -1  -6   9    1.33    0.55
   0   6  -9    4.48    0.67
   0  -6   9    4.05    0.72
  -1   6  -9    4.17    0.63
   1  -6   9    3.29    0.70
  -2   6  -9    2.52    0.54
   2  -6   9    3.21    0.74
  -3   6  -9    1.88    0.50
   3  -6   9    1.51    0.61
  -4   6  -9   -0.14    0.28
   4  -6   9   -0.71    0.48
  -5   6  -9   13.51    0.97
   5  -6   9   11.69    1.35
  -6   6  -9    0.85    0.44
   6  -6   9    0.58    0.69
  -7   6  -9    4.08    0.76
   7  -6   9    3.97    1.02
  -8   6  -9    4.52    0.77
   8  -6   9    4.57    1.07
   9   5  -9    0.20    0.47
  -8  -5   9    0.05    0.44
   7   5  -9    4.01    0.66
  -7  -5   9    1.71    0.57
  -7  -5   9    3.62    0.60
   6   5  -9    0.46    0.39
  -6  -5   9    0.22    0.32
  -6  -5   9   -0.30    0.31
   5   5  -9   -0.05    0.33
  -5  -5   9   -0.28    0.26
  -5  -5   9    0.19    0.31
   4   5  -9   11.55    0.86
  -4  -5   9   11.08    0.81
  -4  -5   9   10.74    0.80
   3   5  -9    1.31    0.44
  -3  -5   9    1.09    0.42
  -3  -5   9    0.91    0.33
   2   5  -9    1.21    0.44
  -2  -5   9    1.15    0.44
  -2  -5   9    1.13    0.32
   1   5  -9    0.89    0.42
  -1  -5   9    0.52    0.43
  -1  -5   9    0.97    0.27
   0   5  -9    2.35    0.55
   0  -5   9    3.09    0.34
   0  -5   9    1.92    0.56
  -1   5  -9    1.55    0.43
   1  -5   9    0.87    0.51
  -2   5  -9    4.88    0.64
   2  -5   9    5.40    0.82
  -3   5  -9    5.25    0.68
   3  -5   9    4.45    0.81
  -4   5  -9    0.24    0.32
   4  -5   9    1.14    0.61
  -5   5  -9    0.31    0.36
   5  -5   9    0.78    0.58
  -6   5  -9    6.24    0.80
   6  -5   9    5.23    1.01
  -7   5  -9    0.13    0.38
   7  -5   9    0.02    0.59
   8  -5   9    5.25    1.12
   9  -5   9    1.10    0.82
  -9  -4   9    0.22    0.52
  -8  -4   9   -0.24    0.39
   7   4  -9   -0.30    0.39
  -7  -4   9   -0.19    0.30
   6   4  -9    6.77    0.82
  -6  -4   9    4.76    0.60
  -6  -4   9    5.91    0.86
   5   4  -9    4.04    0.66
  -5  -4   9    3.02    0.50
  -5  -4   9    3.18    0.61
   4   4  -9   55.80    1.93
  -4  -4   9   52.72    1.94
  -4  -4   9   54.42    1.78
   3   4  -9   51.80    1.83
  -3  -4   9   52.01    1.79
  -3  -4   9   54.61    1.76
   2   4  -9   26.84    1.28
  -2  -4   9   27.99    1.21
  -2  -4   9   28.07    1.13
   1   4  -9   19.37    1.04
  -1  -4   9   20.77    1.09
  -1  -4   9   19.26    0.87
   0   4  -9    0.49    0.37
   0  -4   9    0.72    0.44
   0  -4   9    1.13    0.28
  -1   4  -9    0.51    0.39
   1  -4   9    0.07    0.45
   1  -4   9    0.73    0.24
  -2   4  -9    2.72    0.50
   2  -4   9    3.31    0.37
   2  -4   9    3.05    0.68
  -3   4  -9   -0.22    0.25
   3  -4   9    0.12    0.45
  -4   4  -9    1.25    0.40
   4  -4   9    1.96    0.65
  -5   4  -9    8.74    0.75
   5  -4   9   11.70    1.31
  -6   4  -9    1.40    0.45
   6  -4   9    0.76    0.59
  -7   4  -9    0.60    0.39
   7  -4   9    0.43    0.57
   8  -4   9    1.24    0.74
   9  -4   9    0.95    0.75
 -10  -3   9    1.28    0.65
  -9  -3   9    1.71    0.65
   8   3  -9    3.68    0.72
  -8  -3   9    2.76    0.76
   7   3  -9    2.45    0.61
  -7  -3   9    2.77    0.67
   6   3  -9    2.14    0.57
  -6  -3   9    0.92    0.40
   5   3  -9    0.18    0.40
  -5  -3   9   -0.33    0.21
  -5  -3   9    0.27    0.29
   4   3  -9    0.52    0.42
  -4  -3   9   -0.16    0.26
  -4  -3   9    0.12    0.25
   3   3  -9   12.03    0.90
  -3  -3   9    9.98    0.67
  -3  -3   9   11.30    0.77
   2   3  -9    0.50    0.42
  -2  -3   9    0.89    0.38
  -2  -3   9    0.49    0.29
   1   3  -9   55.03    1.87
  -1  -3   9   56.20    1.78
  -1  -3   9   55.40    1.73
   0   3  -9   10.54    0.80
   0  -3   9   11.61    0.87
   0  -3   9   10.49    0.62
  -1   3  -9    1.62    0.44
   1  -3   9    1.29    0.32
   1  -3   9    1.10    0.50
  -2   3  -9    5.43    0.65
   2  -3   9    7.01    0.55
   2  -3   9    6.45    0.85
  -3   3  -9   10.62    0.75
   3  -3   9    9.72    0.66
   3  -3   9    9.48    0.97
  -4   3  -9    2.18    0.45
   4  -3   9    2.69    0.48
  -5   3  -9    4.77    0.62
  -5   3  -9    4.59    0.81
  -6   3  -9    2.79    0.52
  -6   3  -9    1.71    0.63
  -7   3  -9    2.10    0.69
  -8   3  -9    7.40    1.20
  -9   3  -9    1.80    0.76
 -10  -2   9    1.18    0.65
  -9  -2   9    0.69    0.55
   8   2  -9    0.28    0.47
  -8  -2   9   -0.53    0.32
   7   2  -9    3.29    0.65
  -7  -2   9    2.91    0.68
   6   2  -9    7.25    0.87
  -6  -2   9    4.58    0.72
   5   2  -9    0.42    0.42
  -5  -2   9    1.35    0.42
  -5  -2   9    1.34    0.32
   4   2  -9   11.48    0.90
  -4  -2   9   11.95    0.63
  -4  -2   9   11.92    0.84
   3   2  -9    0.67    0.39
  -3  -2   9    0.27    0.30
  -3  -2   9    0.31    0.25
   2   2  -9   16.46    0.96
  -2  -2   9   16.29    0.79
  -2  -2   9   16.43    0.89
   1   2  -9   16.56    0.98
  -1  -2   9   17.18    0.90
  -1  -2   9   17.45    0.86
   0   2  -9    0.88    0.36
   0  -2   9    0.31    0.37
   0  -2   9    0.50    0.30
  -1   2  -9    5.06    0.65
   1  -2   9    4.55    0.53
   1  -2   9    4.69    0.66
  -2   2  -9   27.14    1.17
   2  -2   9   25.25    1.26
   2  -2   9   25.27    1.07
  -3   2  -9    1.31    0.42
  -3   2  -9    1.18    0.38
   3  -2   9    0.29    0.39
  -4   2  -9    6.07    0.81
  -4   2  -9    5.31    0.62
   4  -2   9    5.75    0.72
  -5   2  -9    0.24    0.38
  -5   2  -9    0.34    0.28
   5  -2   9    0.38    0.50
  -6   2  -9   -0.31    0.35
  -6   2  -9    0.10    0.28
   6  -2   9   -0.81    0.45
  -7   2  -9   -0.03    0.45
  -8   2  -9    1.69    0.70
  -9   2  -9    0.99    0.68
 -10  -1   9    0.32    0.50
   9   1  -9    0.19    0.51
  -9  -1   9    0.37    0.48
   8   1  -9   -0.84    0.35
  -8  -1   9    0.70    0.51
   7   1  -9    1.18    0.53
  -7  -1   9    0.33    0.39
   6   1  -9    7.77    0.87
  -6  -1   9    6.88    0.93
   5   1  -9    4.61    0.69
  -5  -1   9    6.57    0.84
   4   1  -9   11.92    0.92
  -4  -1   9   11.41    0.53
  -4  -1   9   12.08    0.88
   3   1  -9    1.14    0.44
  -3  -1   9    1.99    0.46
  -3  -1   9    2.03    0.29
   2   1  -9    0.04    0.31
  -2  -1   9    0.33    0.25
  -2  -1   9    0.09    0.27
   1   1  -9    1.60    0.47
  -1  -1   9    2.17    0.41
  -1  -1   9    2.23    0.43
   0   1  -9    0.45    0.37
   0  -1   9    0.52    0.37
   0  -1   9    0.67    0.31
  -1   1  -9    9.46    0.70
   1  -1   9    8.31    0.65
   1  -1   9    8.07    0.71
  -2   1  -9    1.84    0.42
  -2   1  -9    1.78    0.44
   2  -1   9    1.38    0.43
  -3   1  -9    2.88    0.56
  -3   1  -9    1.72    0.41
   3  -1   9    1.96    0.52
  -4   1  -9   11.16    0.72
  -4   1  -9   12.34    0.94
   4  -1   9   12.15    0.95
  -5   1  -9    0.04    0.25
  -5   1  -9    0.12    0.33
   5  -1   9    0.06    0.54
  -6   1  -9    0.74    0.48
   6  -1   9   -0.11    0.53
  -7   1  -9    6.65    1.00
   7  -1   9    6.37    1.01
  -8   1  -9    0.81    0.58
  -9   1  -9    0.30    0.56
 -10   0   9    1.12    0.57
   9   0  -9    1.73    0.60
  -9   0   9    1.43    0.62
   8   0  -9    7.89    0.95
  -8   0   9    6.15    0.95
   7   0  -9    8.06    0.94
  -7   0   9    7.96    1.00
   6   0  -9    0.70    0.44
  -6   0   9    0.30    0.36
   5   0  -9   21.11    1.19
  -5   0   9   23.17    1.28
   4   0  -9    1.10    0.47
  -4   0   9    0.84    0.41
   3   0  -9    8.42    0.87
  -3   0   9    7.94    0.84
   2   0  -9   -0.26    0.35
  -2   0   9   -0.05    0.18
  -2   0   9   -0.03    0.27
   1   0  -9    7.65    0.78
  -1   0   9   10.17    0.60
  -1   0   9    9.22    0.70
   0   0  -9    0.12    0.30
   0   0   9    0.21    0.32
   0   0   9   -0.25    0.27
  -1   0  -9   13.48    0.82
  -1   0  -9   14.55    0.77
   1   0   9   14.80    0.89
  -2   0  -9    7.76    0.63
  -2   0  -9    7.43    0.75
   2   0   9    8.11    0.85
  -3   0  -9   67.08    2.21
  -3   0  -9   67.25    1.98
   3   0   9   68.63    2.28
  -4   0  -9    9.52    0.83
  -4   0  -9   10.17    0.66
   4   0   9    9.55    1.00
  -5   0  -9    0.75    0.44
  -5   0  -9    0.04    0.24
   5   0   9    0.17    0.52
  -6   0  -9    0.35    0.42
   6   0   9   -0.16    0.58
  -7   0  -9    3.90    0.80
   7   0   9    3.29    0.89
  -8   0  -9    0.86    0.57
   8   0   9    0.29    0.75
  -9   0  -9    2.07    0.75
 -10   1   9   -0.25    0.33
   9  -1  -9   -0.21    0.47
  -9   1   9    0.12    0.44
   8  -1  -9    0.12    0.42
  -8   1   9   -0.36    0.34
   7  -1  -9    1.50    0.51
  -7   1   9    1.62    0.56
   6  -1  -9   -0.01    0.38
  -6   1   9    0.26    0.32
   5  -1  -9    1.76    0.52
  -5   1   9    1.62    0.48
   4  -1  -9    8.23    0.88
  -4   1   9    8.77    0.94
   3  -1  -9    0.22    0.34
  -3   1   9    0.52    0.32
   2  -1  -9   11.60    0.83
  -2   1   9   10.66    0.79
   1  -1  -9    9.19    0.83
  -1   1   9    7.13    0.48
  -1   1   9    7.76    0.69
   0  -1  -9   22.96    0.87
   0  -1  -9   24.41    1.10
   0   1   9   23.13    1.13
  -1  -1  -9    0.08    0.23
  -1  -1  -9    0.29    0.33
   1   1   9    0.47    0.41
  -2  -1  -9    0.14    0.29
  -2  -1  -9    0.40    0.31
   2   1   9   -0.15    0.42
  -3  -1  -9    0.55    0.33
  -3  -1  -9    0.25    0.29
   3   1   9    0.59    0.50
  -4  -1  -9    9.03    0.79
  -4  -1  -9    9.13    0.61
   4   1   9    8.71    1.04
  -5  -1  -9    0.62    0.41
   5   1   9    0.34    0.55
  -6  -1  -9    0.14    0.38
   6   1   9   -0.66    0.57
  -7  -1  -9    0.71    0.54
   7   1   9    0.02    0.65
  -8  -1  -9    2.21    0.71
   8   1   9    2.51    0.92
  -9  -1  -9   -0.38    0.42
   9   1   9   -1.33    0.64
  10  -2  -9    1.04    0.62
 -10   2   9    0.44    0.52
   9  -2  -9   -0.08    0.45
  -9   2   9    0.42    0.50
   8  -2  -9    0.70    0.47
  -8   2   9    0.18    0.41
   7  -2  -9    0.05    0.40
  -7   2   9    0.17    0.40
   6  -2  -9    4.42    0.73
  -6   2   9    4.13    0.73
   5  -2  -9   11.07    0.88
  -5   2   9   10.65    0.91
   4  -2  -9    2.22    0.56
  -4   2   9    2.29    0.54
   3  -2  -9    0.30    0.40
  -3   2   9   -0.35    0.27
   2  -2  -9   -0.24    0.36
  -2   2   9    0.25    0.29
   1  -2  -9    2.12    0.46
  -1   2   9    2.85    0.57
  -1   2   9    3.35    0.36
   0  -2  -9    4.41    0.45
   0  -2  -9    4.40    0.58
   0   2   9    4.73    0.72
  -1  -2  -9    7.51    0.55
  -1  -2  -9    8.04    0.72
   1   2   9    7.16    0.85
  -2  -2  -9   10.42    0.68
  -2  -2  -9   10.48    0.70
   2   2   9   10.16    1.04
  -3  -2  -9    2.97    0.43
  -3  -2  -9    2.94    0.54
   3   2   9    3.23    0.71
  -4  -2  -9    0.34    0.26
  -4  -2  -9    0.35    0.33
   4   2   9   -0.16    0.47
  -5  -2  -9    0.68    0.42
   5   2   9    0.43    0.65
  -6  -2  -9    1.26    0.55
   6   2   9    0.87    0.72
  -7  -2  -9    2.82    0.72
   7   2   9    2.72    0.92
  -8  -2  -9    1.57    0.65
   8   2   9    0.05    0.76
  -9  -2  -9    1.51    0.65
   9   2   9    1.27    0.88
  10  -3  -9    0.76    0.56
 -10   3   9    2.01    0.68
   9  -3  -9   -0.01    0.43
  -9   3   9   -0.14    0.35
   8  -3  -9    0.82    0.50
  -8   3   9    2.22    0.66
   7  -3  -9    1.72    0.56
  -7   3   9    2.48    0.67
   6  -3  -9    1.60    0.54
  -6   3   9    2.54    0.66
   5  -3  -9    0.78    0.43
  -5   3   9   -0.03    0.31
   4  -3  -9   -0.24    0.34
  -4   3   9    0.50    0.40
   3  -3  -9   -0.13    0.35
  -3   3   9    0.76    0.38
   2  -3  -9   32.17    1.36
  -2   3   9   31.09    1.45
   1  -3  -9   28.45    1.27
   1  -3  -9   30.76    0.88
  -1   3   9   29.56    1.42
   0  -3  -9    9.11    0.71
   0  -3  -9    8.16    0.50
   0   3   9    8.31    0.89
  -1  -3  -9   20.46    0.91
  -1  -3  -9   21.12    1.01
   1   3   9   22.15    1.30
  -2  -3  -9   17.96    0.86
  -2  -3  -9   18.44    0.93
   2   3   9   20.45    1.29
  -3  -3  -9   10.67    0.78
  -3  -3  -9   10.22    0.64
   3   3   9   12.79    1.27
  -4  -3  -9    8.59    0.91
   4   3   9    9.16    1.16
  -5  -3  -9    0.29    0.37
   5   3   9   -0.10    0.63
  -6  -3  -9    4.61    0.80
   6   3   9    2.64    0.87
  -7  -3  -9    1.57    0.61
   7   3   9    0.47    0.75
  -8  -3  -9    0.24    0.49
   8   3   9   -0.16    0.80
  -9  -3  -9    2.82    0.81
   9   3   9    0.18    0.87
   9  -4  -9   -0.02    0.49
  -9   4   9    0.16    0.43
   8  -4  -9    0.65    0.49
  -8   4   9    0.79    0.51
   7  -4  -9   -0.22    0.42
  -7   4   9    0.95    0.48
   6  -4  -9    2.54    0.64
  -6   4   9    2.46    0.62
   5  -4  -9    0.57    0.45
  -5   4   9    0.64    0.41
   4  -4  -9    1.23    0.46
  -4   4   9    1.68    0.51
   3  -4  -9    0.63    0.37
  -3   4   9    0.85    0.38
   2  -4  -9   -0.22    0.31
  -2   4   9    0.04    0.29
   1  -4  -9   78.32    2.36
  -1   4   9   78.59    2.63
   0  -4  -9   30.36    1.27
   0  -4  -9   30.89    1.04
   0   4   9   31.79    1.54
  -1  -4  -9    0.58    0.27
  -1  -4  -9    1.06    0.38
   1   4   9    0.45    0.52
  -2  -4  -9   17.18    0.90
  -2  -4  -9   15.23    0.81
   2   4   9   18.26    1.28
  -3  -4  -9    0.18    0.26
  -3  -4  -9    0.14    0.27
   3   4   9   -0.36    0.50
  -4  -4  -9    0.00    0.28
   4   4   9    0.74    0.66
  -5  -4  -9   -0.41    0.25
   5   4   9   -0.11    0.66
  -6  -4  -9    0.21    0.40
   6   4   9    1.07    0.83
  -7  -4  -9    0.53    0.45
   7   4   9   -0.34    0.74
  -8  -4  -9    0.25    0.46
   8   4   9    1.22    0.92
   9  -5  -9    0.72    0.56
  -9   5   9   -0.12    0.41
   8  -5  -9    0.05    0.45
  -8   5   9    0.30    0.48
   7  -5  -9    0.95    0.54
  -7   5   9    0.55    0.46
   6  -5  -9    0.03    0.42
  -6   5   9    0.06    0.35
   5  -5  -9    1.42    0.53
  -5   5   9    1.86    0.56
   4  -5  -9    0.98    0.44
  -4   5   9    0.71    0.43
   3  -5  -9    0.05    0.33
  -3   5   9   -0.03    0.33
   2  -5  -9    2.41    0.55
  -2   5   9    1.83    0.54
   1  -5  -9    2.74    0.54
  -1   5   9    3.11    0.69
   0  -5  -9    8.98    0.75
   0  -5  -9    9.40    0.57
   0   5   9   10.63    1.13
  -1  -5  -9    1.20    0.33
  -1  -5  -9    0.67    0.35
   1   5   9    1.03    0.58
  -2  -5  -9   13.19    0.78
  -2  -5  -9   13.24    0.81
   2   5   9   11.48    1.26
  -3  -5  -9    3.29    0.59
   3   5   9    3.36    0.87
  -4  -5  -9    3.57    0.63
   4   5   9    4.68    1.00
  -5  -5  -9    1.49    0.49
   5   5   9    1.78    0.85
  -6  -5  -9    1.39    0.55
   6   5   9    0.81    0.79
  -7  -5  -9    3.64    0.78
   7   5   9    1.82    0.93
  -8  -5  -9    0.50    0.49
   8   5   9   -0.30    0.84
   9  -6  -9    0.88    0.58
  -9   6   9    0.43    0.52
   8  -6  -9    4.33    0.89
  -8   6   9    3.42    0.79
   7  -6  -9   -0.27    0.35
  -7   6   9    0.70    0.49
   6  -6  -9    0.23    0.46
  -6   6   9    0.50    0.43
   5  -6  -9    1.09    0.52
  -5   6   9    0.61    0.41
   4  -6  -9    0.38    0.42
  -4   6   9    0.91    0.48
   3  -6  -9    2.05    0.51
  -3   6   9    2.54    0.62
   2  -6  -9    0.87    0.44
  -2   6   9    1.46    0.53
   1  -6  -9   24.50    1.20
  -1   6   9   24.93    1.43
   0  -6  -9    0.10    0.20
   0  -6  -9    0.40    0.33
   0   6   9   -0.13    0.41
  -1  -6  -9    7.46    0.74
  -1  -6  -9    7.60    0.61
   1   6   9    7.80    1.05
  -2  -6  -9    5.85    0.63
  -2  -6  -9    7.23    0.78
   2   6   9    6.09    1.05
  -3  -6  -9   -0.39    0.23
   3   6   9   -0.23    0.59
  -4  -6  -9    5.20    0.76
   4   6   9    4.74    1.03
  -5  -6  -9   -0.24    0.30
   5   6   9   -0.51    0.71
  -6  -6  -9    3.32    0.75
   6   6   9    3.25    1.03
  -7  -6  -9    1.08    0.53
   7   6   9    0.15    0.85
   8  -7  -9    0.74    0.57
  -8   7   9    0.02    0.46
   7  -7  -9    3.94    0.86
  -7   7   9    2.54    0.72
   6  -7  -9    8.52    1.09
  -6   7   9    7.24    0.99
   5  -7  -9    0.85    0.47
  -5   7   9    1.37    0.52
   4  -7  -9    0.20    0.42
  -4   7   9   -0.32    0.34
   3  -7  -9    2.74    0.57
  -3   7   9    4.78    0.80
   2  -7  -9    0.25    0.36
  -2   7   9   -0.16    0.34
   1  -7  -9    1.97    0.49
  -1   7   9    2.32    0.64
   0  -7  -9    4.48    0.65
   0   7   9    3.91    0.78
  -1  -7  -9   12.10    0.79
  -1  -7  -9   13.15    0.84
   1   7   9   11.91    1.33
  -2  -7  -9    3.57    0.57
   2   7   9    3.37    0.90
  -3  -7  -9    0.43    0.33
   3   7   9    1.56    0.78
  -4  -7  -9    8.18    0.93
   4   7   9    8.24    1.25
  -5  -7  -9    0.09    0.36
   5   7   9    0.43    0.69
  -6  -7  -9    1.16    0.54
   6   7   9    1.03    0.93
  -7  -7  -9    0.55    0.47
   7   7   9   -0.47    0.81
   8  -8  -9    0.62    0.54
  -8   8   9    2.15    0.67
   7  -8  -9    0.85    0.54
  -7   8   9   -0.48    0.33
   6  -8  -9    5.94    0.96
  -6   8   9    5.93    0.91
   5  -8  -9    0.24    0.43
  -5   8   9    0.52    0.42
   4  -8  -9    1.40    0.57
  -4   8   9    0.82    0.47
   3  -8  -9    0.37    0.42
  -3   8   9   -0.10    0.37
   2  -8  -9    0.85    0.43
  -2   8   9   -0.03    0.40
   1  -8  -9   -0.11    0.34
  -1   8   9   -0.02    0.46
   0  -8  -9   -0.32    0.28
   0   8   9   -0.66    0.45
  -1  -8  -9    3.36    0.57
  -1  -8  -9    4.51    0.63
   1   8   9    2.85    0.82
  -2  -8  -9    0.31    0.31
   2   8   9    0.52    0.67
  -3  -8  -9    3.53    0.64
   3   8   9    3.94    1.02
  -4  -8  -9    2.50    0.59
   4   8   9    1.40    0.83
  -5  -8  -9    0.22    0.37
   5   8   9   -0.93    0.68
  -6  -8  -9    6.36    0.96
   6   8   9    4.64    1.32
   7  -9  -9    0.23    0.52
  -7   9   9   -0.26    0.40
   6  -9  -9    1.87    0.67
  -6   9   9    1.32    0.53
   5  -9  -9    0.26    0.47
  -5   9   9   -0.09    0.39
   4  -9  -9    7.89    0.99
  -4   9   9    6.43    0.94
   3  -9  -9    0.23    0.42
  -3   9   9    0.18    0.40
   2  -9  -9   13.03    0.99
  -2   9   9    8.94    1.12
   1  -9  -9    1.06    0.47
  -1   9   9    1.92    0.62
   0  -9  -9    1.86    0.52
   0   9   9    1.18    0.62
   1   9   9    0.69    0.65
  -2  -9  -9    0.16    0.34
   2   9   9    0.22    0.71
  -3  -9  -9    0.06    0.33
   3   9   9   -0.32    0.68
  -4  -9  -9    6.42    0.90
   4   9   9    6.65    1.34
  -5  -9  -9    0.50    0.43
   5   9   9    0.45    0.88
  -6  -9  -9    1.22    0.53
   6   9   9    2.49    1.00
   6 -10  -9   -0.09    0.50
  -6  10   9    0.31    0.44
   5 -10  -9    1.00    0.58
  -5  10   9    0.16    0.42
   4 -10  -9    0.99    0.61
  -4  10   9    0.74    0.51
   3 -10  -9    1.06    0.56
  -3  10   9    1.61    0.62
   2 -10  -9    3.28    0.69
  -2  10   9    1.68    0.64
   1 -10  -9    5.34    0.78
  -1  10   9    4.63    0.93
   0 -10  -9    0.10    0.37
   0  10   9    0.91    0.64
   1  10   9    0.39    0.66
   2  10   9    0.68    0.75
  -3 -10  -9    1.55    0.51
   3  10   9    1.75    0.95
  -4 -10  -9    1.34    0.52
   4  10   9    0.50    0.81
  -5 -10  -9    0.31    0.40
   5  10   9   -0.53    0.85
   5 -11  -9    1.60    0.69
  -5  11   9    0.79    0.54
   4 -11  -9    0.23    0.49
  -4  11   9   -0.47    0.35
   3 -11  -9    8.40    1.06
  -3  11   9    5.44    0.94
   2 -11  -9    2.61    0.66
  -2  11   9    2.99    0.76
   1 -11  -9    2.63    0.63
  -1  11   9    2.21    0.81
   0  11   9    5.81    1.09
   1  11   9   -0.16    0.63
   2  11   9    0.61    0.68
   3  11   9   -0.22    0.79
   3 -12  -9    0.74    0.52
  -3  12   9    0.26    0.53
   2 -12  -9    3.54    0.74
  -2  12   9    3.25    0.82
  -1  12   9    4.48    0.96
   0  12   9    1.72    0.77
   1  12   9    0.64    0.73
   1  13 -10    0.83    0.50
  -1 -13  10    0.29    0.66
   0  13 -10    0.98    0.54
   0 -13  10    2.02    0.90
  -1  13 -10    2.44    0.67
   1 -13  10    1.48    0.84
  -4 -12  10    7.87    1.23
   3  12 -10    9.36    1.07
  -3 -12  10    9.38    1.31
   2  12 -10    1.66    0.56
  -2 -12  10    0.61    0.65
   1  12 -10    4.80    0.84
  -1 -12  10    4.34    1.02
   0  12 -10   -0.01    0.40
   0 -12  10   -0.08    0.62
  -1  12 -10    3.87    0.83
   1 -12  10    0.98    0.77
  -2  12 -10    1.13    0.51
   2 -12  10    1.13    0.77
  -3  12 -10   -0.37    0.33
   3 -12  10    0.01    0.68
  -5 -11  10    0.74    0.58
   4  11 -10    0.86    0.43
  -4 -11  10    0.34    0.59
   3  11 -10    1.97    0.56
  -3 -11  10    1.54    0.71
   2  11 -10    1.24    0.48
  -2 -11  10    1.30    0.72
   1  11 -10    1.70    0.52
  -1 -11  10    2.71    0.88
   0  11 -10    0.45    0.46
   0 -11  10   -0.47    0.53
  -1  11 -10    0.52    0.47
   1 -11  10   -0.29    0.59
  -2  11 -10    0.05    0.43
   2 -11  10    0.12    0.65
  -3  11 -10    4.99    0.88
   3 -11  10    2.15    0.93
  -4  11 -10    0.46    0.54
   4 -11  10    0.48    0.74
  -5  11 -10    2.00    0.70
   5 -11  10    1.67    0.88
  -6 -10  10   -1.00    0.39
  -5 -10  10    1.29    0.63
   4  10 -10   -0.11    0.36
  -4 -10  10    1.54    0.68
   3  10 -10    2.22    0.57
  -3 -10  10    2.07    0.68
   2  10 -10    0.03    0.34
  -2 -10  10   -0.02    0.57
   1  10 -10    3.96    0.71
  -1 -10  10    4.00    0.89
   0  10 -10    2.12    0.54
   0 -10  10    3.45    0.86
  -1  10 -10    0.31    0.40
   1 -10  10    1.44    0.70
  -2  10 -10   -0.03    0.42
   2 -10  10    0.55    0.68
  -3  10 -10   -0.30    0.37
   3 -10  10    0.03    0.61
  -4  10 -10    0.30    0.44
   4 -10  10   -0.37    0.64
  -5  10 -10    1.60    0.59
   5 -10  10    0.00    0.73
  -6  10 -10    0.10    0.47
   6 -10  10   -0.03    0.64
  -7  -9  10    2.11    0.63
  -6  -9  10    0.51    0.49
   5   9 -10    0.78    0.43
  -5  -9  10    0.55    0.53
   4   9 -10    0.39    0.40
  -4  -9  10   -0.07    0.46
   3   9 -10    2.94    0.62
  -3  -9  10    3.85    0.79
   2   9 -10    0.66    0.46
  -2  -9  10    0.76    0.55
   1   9 -10    1.92    0.55
  -1  -9  10    1.10    0.61
   0   9 -10    0.10    0.33
   0  -9  10    0.49    0.56
  -1   9 -10    0.99    0.46
   1  -9  10    1.02    0.67
  -2   9 -10   14.65    1.09
   2  -9  10   13.22    1.44
  -3   9 -10    0.66    0.47
   3  -9  10    0.83    0.68
  -4   9 -10    2.09    0.62
   4  -9  10    1.47    0.69
  -5   9 -10    3.73    0.76
   5  -9  10    4.16    1.05
  -6   9 -10    0.40    0.47
   6  -9  10    0.27    0.66
   8   8 -10    0.38    0.51
   7   8 -10    1.23    0.58
  -7  -8  10    0.58    0.45
   6   8 -10    0.60    0.48
  -6  -8  10    1.51    0.54
   5   8 -10    0.37    0.41
   5   8 -10    1.05    0.48
  -5  -8  10   -0.08    0.42
   4   8 -10    4.84    0.72
  -4  -8  10    6.94    0.95
   3   8 -10    0.27    0.37
  -3  -8  10    0.74    0.50
   2   8 -10   -0.32    0.32
  -2  -8  10    0.17    0.47
   1   8 -10    5.59    0.74
  -1  -8  10    7.86    1.07
   0   8 -10   -0.63    0.28
   0  -8  10   -0.30    0.46
  -1   8 -10    0.21    0.36
   1  -8  10   -0.20    0.52
  -2   8 -10    4.56    0.75
   2  -8  10    6.27    1.01
  -3   8 -10    0.97    0.43
   3  -8  10    1.00    0.67
  -4   8 -10   -0.24    0.29
   4  -8  10   -0.52    0.60
  -5   8 -10    0.21    0.42
   5  -8  10   -0.88    0.54
  -6   8 -10    0.09    0.37
   6  -8  10    0.73    0.71
  -7   8 -10    0.63    0.50
   7  -8  10    0.93    0.76
   8   7 -10    0.88    0.56
   7   7 -10    0.81    0.49
   6   7 -10    0.22    0.40
   6   7 -10   -0.42    0.33
  -6  -7  10   -0.21    0.35
   5   7 -10    0.65    0.45
  -5  -7  10    1.15    0.46
  -5  -7  10    0.55    0.46
   4   7 -10    2.70    0.58
  -4  -7  10    2.15    0.56
  -4  -7  10    2.82    0.56
   3   7 -10    5.18    0.73
  -3  -7  10    5.69    0.70
  -3  -7  10    4.44    0.75
   2   7 -10    2.47    0.54
  -2  -7  10    2.37    0.62
   1   7 -10    7.97    0.87
  -1  -7  10    6.41    0.90
   0   7 -10    0.61    0.40
   0  -7  10    0.54    0.54
  -1   7 -10    4.57    0.68
   1  -7  10    3.65    0.80
  -2   7 -10    0.22    0.36
   2  -7  10    0.48    0.51
  -3   7 -10    1.34    0.45
   3  -7  10    1.64    0.68
  -4   7 -10   -0.28    0.31
   4  -7  10    0.29    0.57
  -5   7 -10    0.46    0.41
   5  -7  10    0.26    0.66
  -6   7 -10    1.10    0.49
   6  -7  10    3.60    0.95
  -7   7 -10    0.18    0.44
   7  -7  10    0.57    0.70
   8   6 -10    0.60    0.52
  -7  -6  10   -0.07    0.40
   6   6 -10   -0.75    0.34
  -6  -6  10    0.07    0.35
  -6  -6  10   -0.11    0.33
   5   6 -10    0.36    0.41
  -5  -6  10    0.09    0.36
  -5  -6  10    0.18    0.35
   4   6 -10    1.04    0.45
  -4  -6  10    2.10    0.49
  -4  -6  10    0.91    0.44
   3   6 -10    4.06    0.66
  -3  -6  10    4.69    0.59
  -3  -6  10    3.74    0.66
   2   6 -10   16.57    1.05
  -2  -6  10   14.81    0.79
  -2  -6  10   14.77    1.05
   1   6 -10    1.84    0.47
  -1  -6  10    2.00    0.59
   0   6 -10    9.64    0.98
   0  -6  10    9.78    1.05
  -1   6 -10    2.38    0.56
   1  -6  10    3.27    0.75
  -2   6 -10    1.49    0.48
   2  -6  10    2.01    0.65
  -3   6 -10    0.25    0.32
   3  -6  10    0.53    0.56
  -4   6 -10   -0.03    0.31
   4  -6  10    0.02    0.53
  -5   6 -10    3.11    0.63
   5  -6  10    4.16    0.94
  -6   6 -10    1.27    0.51
   6  -6  10    1.29    0.73
  -7   6 -10    3.37    0.72
   7  -6  10    2.61    0.92
   8  -6  10    0.13    0.72
  -9  -5  10    0.66    0.58
  -8  -5  10   -0.27    0.40
   7   5 -10    0.59    0.46
  -7  -5  10    0.00    0.38
   6   5 -10    3.49    0.67
  -6  -5  10    3.57    0.71
  -6  -5  10    3.73    0.58
   5   5 -10   -0.10    0.34
  -5  -5  10    0.06    0.32
  -5  -5  10    0.06    0.31
   4   5 -10    0.70    0.44
  -4  -5  10    0.11    0.29
  -4  -5  10   -0.23    0.29
   3   5 -10    0.18    0.35
  -3  -5  10    0.22    0.28
  -3  -5  10    0.07    0.33
   2   5 -10   18.78    1.12
  -2  -5  10   18.73    1.08
  -2  -5  10   18.44    0.91
   1   5 -10   13.98    0.98
  -1  -5  10   16.57    0.77
  -1  -5  10   14.73    1.05
   0   5 -10    7.85    0.82
   0  -5  10    9.46    0.96
  -1   5 -10    7.77    0.83
   1  -5  10    6.45    0.86
  -2   5 -10    6.42    0.79
   2  -5  10    5.20    0.82
  -3   5 -10    0.48    0.38
   3  -5  10    1.11    0.57
  -4   5 -10    0.49    0.37
   4  -5  10    0.14    0.55
  -5   5 -10    5.30    0.76
   5  -5  10    4.83    0.96
  -6   5 -10    0.05    0.34
   6  -5  10    0.37    0.63
  -7   5 -10    2.83    0.60
   7  -5  10    3.18    0.91
   8  -5  10    0.24    0.66
  -9  -4  10    0.02    0.45
  -8  -4  10   -0.07    0.39
   7   4 -10    0.17    0.44
  -7  -4  10    0.34    0.41
   6   4 -10    0.61    0.47
  -6  -4  10    0.59    0.41
   5   4 -10   -0.20    0.35
  -5  -4  10   -0.04    0.29
  -5  -4  10   -0.25    0.26
   4   4 -10    0.11    0.40
  -4  -4  10    0.47    0.32
  -4  -4  10    0.27    0.32
   3   4 -10    0.69    0.41
  -3  -4  10    0.47    0.34
  -3  -4  10    0.07    0.27
   2   4 -10   -0.08    0.32
  -2  -4  10    0.09    0.25
  -2  -4  10    0.15    0.36
   1   4 -10   77.66    2.44
  -1  -4  10   70.29    2.32
  -1  -4  10   78.66    2.21
   0   4 -10   35.45    1.50
   0  -4  10   34.95    1.53
   0  -4  10   37.10    1.25
  -1   4 -10    0.05    0.29
   1  -4  10    1.03    0.47
   1  -4  10    0.13    0.21
   2  -4  10   11.26    1.11
  -3   4 -10    6.70    0.78
   3  -4  10    5.48    0.84
  -4   4 -10    0.31    0.31
   4  -4  10    0.37    0.52
  -5   4 -10    3.65    0.61
   5  -4  10    3.64    0.79
  -6   4 -10    0.79    0.41
   6  -4  10    0.28    0.64
  -7   4 -10    0.20    0.34
   7  -4  10   -0.17    0.56
   8  -4  10    0.71    0.73
  -9  -3  10    0.01    0.45
   8   3 -10   -0.04    0.48
  -8  -3  10    0.35    0.41
   7   3 -10    0.37    0.51
  -7  -3  10    0.12    0.37
   6   3 -10    0.68    0.49
  -6  -3  10    0.08    0.35
   5   3 -10    1.18    0.49
  -5  -3  10    1.31    0.46
   4   3 -10   -0.65    0.32
  -4  -3  10   -0.03    0.28
  -4  -3  10    0.34    0.29
   3   3 -10   14.51    0.97
  -3  -3  10   14.40    0.78
  -3  -3  10   11.18    0.81
   2   3 -10    0.66    0.44
  -2  -3  10    0.63    0.32
  -2  -3  10    0.61    0.36
   1   3 -10    0.17    0.34
  -1  -3  10   -0.43    0.37
  -1  -3  10    0.20    0.27
   0   3 -10   12.98    0.92
   0  -3  10   13.58    0.75
   0  -3  10   13.47    0.95
  -1   3 -10    0.13    0.35
   1  -3  10    0.11    0.41
   1  -3  10    0.04    0.24
  -2   3 -10   21.63    1.12
   2  -3  10   24.19    0.99
   2  -3  10   20.68    1.22
  -3   3 -10    1.54    0.45
   3  -3  10    1.97    0.41
   3  -3  10    1.40    0.54
  -4   3 -10    2.09    0.45
   4  -3  10    2.79    0.71
  -5   3 -10    0.99    0.36
  -5   3 -10    0.43    0.46
  -6   3 -10    0.33    0.51
  -6   3 -10    0.18    0.31
  -7   3 -10   -0.07    0.47
  -8   3 -10    7.15    1.24
  -9  -2  10    0.18    0.51
   8   2 -10    1.21    0.61
  -8  -2  10    0.57    0.48
   7   2 -10   -0.71    0.36
  -7  -2  10    0.14    0.39
   6   2 -10    0.12    0.43
  -6  -2  10    0.42    0.43
   5   2 -10   -0.29    0.38
  -5  -2  10    0.91    0.44
   4   2 -10   18.94    1.15
  -4  -2  10   19.71    1.13
   3   2 -10    1.14    0.51
  -3  -2  10    1.39    0.43
  -3  -2  10    1.78    0.35
   2   2 -10   10.84    0.89
  -2  -2  10   10.10    0.68
  -2  -2  10    9.59    0.75
   1   2 -10    0.75    0.40
  -1  -2  10    1.39    0.37
  -1  -2  10    1.03    0.42
   0   2 -10   20.43    1.08
   0  -2  10   21.74    1.02
   0  -2  10   24.46    1.13
  -1   2 -10    5.94    0.73
   1  -2  10    5.87    0.74
   1  -2  10    6.27    0.64
  -2   2 -10   -0.38    0.27
   2  -2  10   -0.03    0.29
   2  -2  10    0.30    0.43
  -3   2 -10    9.28    0.96
  -3   2 -10    9.25    0.71
   3  -2  10    8.15    0.73
  -4   2 -10    5.03    0.64
  -4   2 -10    4.96    0.81
   4  -2  10    4.68    0.69
  -5   2 -10    0.62    0.46
  -5   2 -10   -0.09    0.25
   5  -2  10   -0.37    0.43
  -6   2 -10    0.63    0.36
  -6   2 -10    0.58    0.46
  -7   2 -10   -0.38    0.43
  -8   2 -10    0.97    0.65
  -9   2 -10    2.25    0.84
 -10  -1  10   -0.11    0.41
   9   1 -10    0.47    0.53
  -9  -1  10    0.37    0.48
   8   1 -10    2.58    0.70
  -8  -1  10    1.37    0.53
   7   1 -10   14.80    1.14
  -7  -1  10   16.97    1.27
   6   1 -10   13.90    1.07
  -6  -1  10   14.99    1.12
   5   1 -10    1.37    0.49
  -5  -1  10    1.92    0.55
   4   1 -10    2.48    0.60
  -4  -1  10    2.12    0.51
   3   1 -10    5.69    0.76
  -3  -1  10    4.38    0.42
  -3  -1  10    4.17    0.63
   2   1 -10    4.09    0.67
  -2  -1  10    3.26    0.57
  -2  -1  10    3.62    0.44
   1   1 -10    0.01    0.33
  -1  -1  10   -0.20    0.26
  -1  -1  10    0.20    0.32
   0   1 -10    0.26    0.39
   0  -1  10   -0.10    0.27
   0  -1  10    0.05    0.35
  -1   1 -10   26.23    1.18
   1  -1  10   23.09    1.16
   1  -1  10   25.43    1.15
  -2   1 -10   16.96    0.96
  -2   1 -10   17.21    0.95
   2  -1  10   15.50    0.94
  -3   1 -10    8.22    0.87
  -3   1 -10    8.31    0.67
   3  -1  10    7.94    0.86
  -4   1 -10    4.68    0.58
  -4   1 -10    6.63    0.89
   4  -1  10    4.78    0.75
  -5   1 -10    5.89    0.89
  -5   1 -10    6.70    0.69
   5  -1  10    5.16    0.84
  -6   1 -10    0.92    0.53
   6  -1  10    0.41    0.62
  -7   1 -10    4.46    0.92
   7  -1  10    4.10    1.07
  -8   1 -10    6.13    1.09
  -9   1 -10   -0.04    0.52
 -10   0  10    2.12    0.74
   9   0 -10   -0.52    0.42
  -9   0  10    0.34    0.47
   8   0 -10   -0.39    0.41
  -8   0  10    0.06    0.41
   7   0 -10    9.30    1.07
  -7   0  10    9.53    1.16
   6   0 -10    0.79    0.49
  -6   0  10    0.50    0.43
   5   0 -10    2.62    0.58
  -5   0  10    2.60    0.61
   4   0 -10    0.09    0.39
  -4   0  10   -0.18    0.23
   3   0 -10    0.56    0.42
  -3   0  10    1.12    0.42
   2   0 -10    0.82    0.43
  -2   0  10    0.84    0.37
  -2   0  10    1.41    0.28
   1   0 -10   12.16    0.90
  -1   0  10   13.82    0.73
  -1   0  10   14.00    0.89
   0   0 -10   14.46    0.88
   0   0  10   12.82    0.86
   0   0  10   13.82    0.81
  -1   0 -10    8.89    0.73
  -1   0 -10    8.34    0.64
   1   0  10    9.39    0.79
  -2   0 -10   32.52    1.32
  -2   0 -10   35.86    1.39
   2   0  10   34.61    1.50
  -3   0 -10    2.44    0.53
  -3   0 -10    2.96    0.49
   3   0  10    2.37    0.59
  -4   0 -10    2.29    0.45
  -4   0 -10    2.05    0.53
   4   0  10    1.65    0.61
  -5   0 -10    7.03    0.60
  -5   0 -10    6.67    0.90
   5   0  10    6.84    0.97
  -6   0 -10    0.37    0.41
   6   0  10   -0.36    0.55
  -7   0 -10    1.29    0.56
   7   0  10    1.91    0.85
  -8   0 -10    0.12    0.56
   8   0  10   -0.34    0.73
  -9   0 -10    3.15    0.94
  10  -1 -10   -0.32    0.48
 -10   1  10    0.93    0.63
   9  -1 -10    0.39    0.49
  -9   1  10    0.55    0.46
   8  -1 -10    0.41    0.47
  -8   1  10    0.27    0.41
   7  -1 -10    5.85    0.87
  -7   1  10    7.27    1.02
   6  -1 -10    1.37    0.54
  -6   1  10    0.81    0.43
   5  -1 -10    1.66    0.51
  -5   1  10    1.06    0.44
   4  -1 -10   12.78    0.92
  -4   1  10   11.09    0.91
   3  -1 -10    4.25    0.68
  -3   1  10    4.24    0.67
   2  -1 -10   34.22    1.45
  -2   1  10   32.45    1.47
   1  -1 -10    0.97    0.45
  -1   1  10    0.97    0.31
  -1   1  10    1.62    0.49
   0  -1 -10    1.90    0.45
   0   1  10    1.55    0.47
  -1  -1 -10    0.57    0.36
  -1  -1 -10    0.76    0.31
   1   1  10    0.99    0.45
  -2  -1 -10    6.36    0.70
  -2  -1 -10    5.54    0.63
   2   1  10    6.04    0.83
  -3  -1 -10    0.46    0.32
  -3  -1 -10    0.75    0.38
   3   1  10    1.51    0.59
  -4  -1 -10    0.73    0.31
  -4  -1 -10    0.87    0.39
   4   1  10   -0.11    0.51
  -5  -1 -10    0.50    0.44
   5   1  10   -0.14    0.57
  -6  -1 -10    1.75    0.59
   6   1  10    2.09    0.78
  -7  -1 -10    4.09    0.88
   7   1  10    2.52    0.89
  -8  -1 -10    0.49    0.50
   8   1  10    0.50    0.80
   9  -2 -10    0.90    0.60
  -9   2  10    1.59    0.66
   8  -2 -10    0.17    0.46
  -8   2  10    1.57    0.62
   7  -2 -10   -0.07    0.38
  -7   2  10    0.97    0.55
   6  -2 -10    7.12    0.93
  -6   2  10    6.33    0.91
   5  -2 -10    0.44    0.42
  -5   2  10    0.04    0.29
   4  -2 -10   12.22    0.96
  -4   2  10   12.31    0.96
   3  -2 -10   12.84    0.91
  -3   2  10   12.07    0.90
   2  -2 -10    1.61    0.45
  -2   2  10    2.35    0.54
   1  -2 -10    3.41    0.56
  -1   2  10    4.52    0.69
  -1   2  10    5.02    0.43
   0  -2 -10    1.71    0.49
   0  -2 -10    3.29    0.42
   0   2  10    4.46    0.73
  -1  -2 -10    6.65    0.57
  -1  -2 -10    8.39    0.68
   1   2  10    8.59    0.93
  -2  -2 -10    0.05    0.29
  -2  -2 -10    0.10    0.26
   2   2  10   -0.39    0.43
  -3  -2 -10   13.35    0.77
  -3  -2 -10   12.81    0.87
   3   2  10   14.74    1.10
  -4  -2 -10    1.95    0.40
  -4  -2 -10    2.90    0.57
   4   2  10    1.83    0.72
  -5  -2 -10    0.36    0.42
   5   2  10   -0.08    0.59
  -6  -2 -10    1.26    0.58
   6   2  10    1.57    0.82
  -7  -2 -10    1.21    0.61
   7   2  10    0.11    0.75
  -8  -2 -10    1.51    0.67
   8   2  10    1.77    0.93
   9  -3 -10    1.83    0.66
  -9   3  10    1.09    0.58
   8  -3 -10    0.34    0.50
  -8   3  10    1.00    0.51
   7  -3 -10   -0.36    0.40
  -7   3  10    0.36    0.45
   6  -3 -10    0.01    0.41
  -6   3  10   -0.23    0.25
   5  -3 -10    0.09    0.39
  -5   3  10   -0.17    0.33
   4  -3 -10   -0.09    0.30
  -4   3  10    0.46    0.36
   3  -3 -10   23.89    1.24
  -3   3  10   25.73    1.37
   2  -3 -10   14.51    0.97
  -2   3  10   14.21    0.98
   1  -3 -10    1.44    0.46
  -1   3  10    1.43    0.52
   0  -3 -10   15.65    0.71
   0  -3 -10   16.15    0.95
   0   3  10   15.16    1.08
  -1  -3 -10   10.24    0.75
  -1  -3 -10   10.57    0.67
   1   3  10    9.55    1.02
  -2  -3 -10    4.58    0.59
  -2  -3 -10    4.20    0.56
   2   3  10    2.46    0.70
  -3  -3 -10   12.50    0.88
  -3  -3 -10   12.67    0.74
   3   3  10   13.16    1.33
  -4  -3 -10    0.45    0.38
   4   3  10    0.61    0.62
  -5  -3 -10    3.84    0.74
   5   3  10    2.35    0.86
  -6  -3 -10   -0.03    0.42
   6   3  10    0.47    0.73
  -7  -3 -10    0.16    0.48
   7   3  10   -0.09    0.82
  -8  -3 -10    0.88    0.57
   8   3  10   -0.56    0.81
   9  -4 -10    0.60    0.55
  -9   4  10    0.68    0.51
   8  -4 -10    3.10    0.77
  -8   4  10    2.32    0.70
   7  -4 -10    4.87    0.87
  -7   4  10    6.76    1.05
   6  -4 -10    0.51    0.48
  -6   4  10    0.89    0.50
   5  -4 -10    0.08    0.39
  -5   4  10   -0.09    0.35
   4  -4 -10    1.35    0.53
  -4   4  10    0.44    0.42
   3  -4 -10    1.50    0.50
  -3   4  10    1.89    0.56
   2  -4 -10    8.85    0.91
  -2   4  10    8.28    0.95
   1  -4 -10    0.82    0.43
  -1   4  10    1.89    0.54
   0  -4 -10   16.54    0.95
   0  -4 -10   15.34    0.72
   0   4  10   18.11    1.19
  -1  -4 -10   11.89    0.72
  -1  -4 -10   13.26    0.85
   1   4  10   11.25    1.17
  -2  -4 -10    0.12    0.27
  -2  -4 -10   -0.17    0.28
   2   4  10    0.05    0.56
  -3  -4 -10    7.40    0.61
  -3  -4 -10    8.51    0.87
   3   4  10    9.13    1.19
  -4  -4 -10   10.00    1.03
   4   4  10    9.93    1.29
  -5  -4 -10    0.68    0.45
   5   4  10    2.28    0.87
  -6  -4 -10    6.18    0.94
   6   4  10    5.41    1.21
  -7  -4 -10    2.29    0.68
   7   4  10    2.46    1.05
  -8  -4 -10    0.38    0.49
   8   4  10   -1.16    0.71
   9  -5 -10    1.77    0.67
  -9   5  10    1.44    0.65
   8  -5 -10   17.04    1.33
  -8   5  10   14.05    1.53
   7  -5 -10   -0.25    0.42
  -7   5  10    0.13    0.46
   6  -5 -10    2.21    0.63
  -6   5  10    2.67    0.70
   5  -5 -10   -0.45    0.32
  -5   5  10    0.23    0.39
   4  -5 -10    3.62    0.67
  -4   5  10    4.73    0.78
   3  -5 -10    2.84    0.61
  -3   5  10    2.36    0.64
   2  -5 -10    2.57    0.56
  -2   5  10    1.83    0.56
   1  -5 -10   -0.21    0.33
  -1   5  10    0.90    0.50
   0  -5 -10    0.53    0.38
   0   5  10    0.85    0.54
  -1  -5 -10    5.69    0.68
  -1  -5 -10    5.87    0.62
   1   5  10    6.41    1.00
  -2  -5 -10    2.87    0.50
  -2  -5 -10    4.19    0.56
   2   5  10    3.23    0.84
  -3  -5 -10    1.96    0.48
   3   5  10    1.03    0.67
  -4  -5 -10   -0.15    0.28
   4   5  10    0.83    0.72
  -5  -5 -10    1.73    0.56
   5   5  10   -0.45    0.67
  -6  -5 -10    7.79    1.10
   6   5  10    6.74    1.30
  -7  -5 -10    1.21    0.58
   7   5  10   -1.80    0.75
   8  -6 -10    0.60    0.55
  -8   6  10   -0.35    0.43
   7  -6 -10    3.58    0.75
  -7   6  10    2.12    0.68
   6  -6 -10    0.71    0.56
  -6   6  10    0.91    0.52
   5  -6 -10    1.83    0.62
  -5   6  10    2.09    0.60
   4  -6 -10   -0.03    0.41
  -4   6  10   -0.17    0.33
   3  -6 -10    3.02    0.64
  -3   6  10    4.07    0.79
   2  -6 -10    0.12    0.35
  -2   6  10    0.44    0.44
   1  -6 -10   -0.24    0.34
  -1   6  10    0.53    0.46
   0  -6 -10    1.65    0.47
   0   6  10    1.59    0.60
  -1  -6 -10    0.78    0.34
  -1  -6 -10    1.21    0.41
   1   6  10    0.63    0.52
  -2  -6 -10    1.82    0.44
  -2  -6 -10    1.69    0.44
   2   6  10    0.87    0.70
  -3  -6 -10   13.55    0.95
   3   6  10   12.64    1.43
  -4  -6 -10    1.38    0.50
   4   6  10    0.99    0.84
  -5  -6 -10    1.61    0.53
   5   6  10    1.86    0.91
  -6  -6 -10    1.27    0.57
   6   6  10    0.48    0.87
  -7  -6 -10    0.24    0.43
   7   6  10    0.91    0.93
   8  -7 -10    1.96    0.74
  -8   7  10    1.14    0.58
   7  -7 -10    2.10    0.73
  -7   7  10    1.52    0.66
   6  -7 -10    1.59    0.57
  -6   7  10    0.98    0.51
   5  -7 -10    3.77    0.79
  -5   7  10    6.32    0.99
   4  -7 -10   12.05    1.21
  -4   7  10   11.27    1.25
   3  -7 -10    1.93    0.58
  -3   7  10    1.03    0.54
   2  -7 -10    6.15    0.81
  -2   7  10    5.30    0.85
   1  -7 -10    0.13    0.35
  -1   7  10   -0.22    0.46
   0  -7 -10   14.96    0.98
   0   7  10   14.14    1.24
  -1  -7 -10    1.93    0.48
   1   7  10    1.73    0.64
  -2  -7 -10    3.08    0.56
   2   7  10    0.78    0.73
  -3  -7 -10    1.39    0.47
   3   7  10    2.53    0.89
  -4  -7 -10    0.81    0.44
   4   7  10    1.77    0.90
  -5  -7 -10   -0.23    0.35
   5   7  10   -0.15    0.78
  -6  -7 -10    0.56    0.45
   6   7  10   -0.19    0.73
   7  -8 -10    1.35    0.65
  -7   8  10    1.61    0.61
   6  -8 -10   -0.29    0.43
  -6   8  10    0.73    0.50
   5  -8 -10   -0.15    0.47
  -5   8  10    0.50    0.45
   4  -8 -10    1.86    0.62
  -4   8  10    1.50    0.59
   3  -8 -10    3.60    0.69
  -3   8  10    3.32    0.76
   2  -8 -10    0.03    0.37
  -2   8  10   -0.35    0.33
   1  -8 -10    0.57    0.41
  -1   8  10    1.08    0.59
   0  -8 -10   -0.05    0.35
   0   8  10    0.35    0.53
  -1  -8 -10    2.28    0.53
   1   8  10    1.98    0.76
   2   8  10    4.31    1.03
  -3  -8 -10    5.21    0.75
   3   8  10    2.70    0.95
  -4  -8 -10    5.28    0.84
   4   8  10    7.35    1.29
  -5  -8 -10    1.66    0.57
   5   8  10    1.28    0.96
  -6  -8 -10    0.17    0.42
   6   8  10    0.19    0.84
   6  -9 -10    0.40    0.54
  -6   9  10    0.31    0.44
   5  -9 -10    0.83    0.58
  -5   9  10    0.76    0.51
   4  -9 -10    0.77    0.50
  -4   9  10    1.43    0.61
   3  -9 -10    0.08    0.43
  -3   9  10    0.02    0.41
   2  -9 -10    0.07    0.41
  -2   9  10   -0.36    0.33
   1  -9 -10    9.72    1.02
  -1   9  10    7.01    1.11
   0  -9 -10   -0.31    0.35
   0   9  10    0.52    0.61
   1   9  10    1.63    0.77
   2   9  10    0.31    0.69
  -3  -9 -10    1.92    0.53
   3   9  10    3.16    0.98
  -4  -9 -10    0.22    0.39
   4   9  10   -0.36    0.80
  -5  -9 -10    1.74    0.57
   5   9  10   -0.73    0.73
   5 -10 -10    1.18    0.61
  -5  10  10    0.76    0.52
   4 -10 -10    0.90    0.51
  -4  10  10   -0.14    0.40
   3 -10 -10    0.38    0.46
  -3  10  10    0.15    0.48
   2 -10 -10    0.44    0.45
  -2  10  10    0.45    0.51
   1 -10 -10    0.71    0.50
  -1  10  10   -0.07    0.55
   0  10  10    6.90    1.18
   1  10  10    0.30    0.65
   2  10  10    1.40    0.88
   3  10  10    2.77    1.03
   4  10  10   -0.09    0.83
   4 -11 -10    2.35    0.69
  -4  11  10    1.03    0.58
   3 -11 -10    1.42    0.60
  -3  11  10    0.93    0.61
   2 -11 -10    0.51    0.48
  -2  11  10    0.09    0.54
   1 -11 -10    0.47    0.46
  -1  11  10    0.08    0.55
   0  11  10   11.27    1.50
   1  11  10    2.38    0.86
   2  11  10    4.55    1.13
   3  12 -11    0.25    0.38
  -3 -12  11   -0.76    0.48
   2  12 -11   -0.02    0.38
  -2 -12  11   -0.37    0.60
   1  12 -11    3.51    0.76
  -1 -12  11    2.74    0.93
   0  12 -11    6.33    0.98
   0 -12  11    5.23    1.13
  -1  12 -11    0.25    0.43
   1 -12  11   -0.14    0.63
  -2  12 -11    7.98    1.17
   2 -12  11    6.88    1.25
   4  11 -11    1.31    0.54
  -4 -11  11    1.97    0.78
   3  11 -11   -0.04    0.37
  -3 -11  11   -0.55    0.51
   2  11 -11   -0.23    0.35
  -2 -11  11   -0.09    0.56
   1  11 -11   -0.04    0.38
  -1 -11  11   -0.37    0.55
   0  11 -11    0.15    0.40
   0 -11  11    0.10    0.62
  -1  11 -11    1.88    0.66
   1 -11  11    1.65    0.87
  -2  11 -11   -0.49    0.38
   2 -11  11   -0.27    0.66
  -3  11 -11    0.80    0.48
   3 -11  11    0.50    0.79
  -4  11 -11    0.32    0.45
   4 -11  11   -0.67    0.67
  -6 -10  11    0.11    0.49
  -5 -10  11    0.58    0.55
   4  10 -11    0.42    0.43
  -4 -10  11    0.74    0.64
   3  10 -11    0.37    0.40
  -3 -10  11    0.27    0.55
   2  10 -11    0.26    0.40
  -2 -10  11   -0.12    0.54
   1  10 -11    4.57    0.82
  -1 -10  11    3.51    0.90
   0  10 -11    0.49    0.42
   0 -10  11   -0.22    0.58
  -1  10 -11    1.21    0.55
   1 -10  11    1.12    0.75
  -2  10 -11    0.32    0.44
   2 -10  11    0.30    0.71
  -3  10 -11    0.50    0.47
   3 -10  11   -0.23    0.68
  -4  10 -11    0.34    0.43
   4 -10  11    0.66    0.78
  -5  10 -11    1.04    0.57
   5 -10  11    0.55    0.84
  -6  -9  11   -0.30    0.42
   5   9 -11    0.85    0.48
  -5  -9  11    0.88    0.59
   4   9 -11    3.88    0.71
  -4  -9  11    3.15    0.80
   3   9 -11    8.33    0.98
  -3  -9  11    8.20    1.13
   2   9 -11    1.00    0.50
  -2  -9  11    1.04    0.66
   1   9 -11    5.58    0.87
  -1  -9  11    3.58    0.83
   0   9 -11    7.34    0.93
   0  -9  11    6.15    1.04
  -1   9 -11    3.40    0.72
   1  -9  11    3.89    0.92
  -2   9 -11   -0.35    0.32
   2  -9  11   -0.68    0.55
  -3   9 -11    4.26    0.81
   3  -9  11    3.40    0.97
  -4   9 -11   11.40    1.23
   4  -9  11    8.48    1.30
  -5   9 -11    4.19    0.84
   5  -9  11    4.41    1.06
  -6   9 -11    1.06    0.52
   6  -9  11    1.54    0.90
   7   8 -11    0.37    0.48
   6   8 -11    2.91    0.79
  -6  -8  11    0.81    0.52
   5   8 -11    0.16    0.42
  -5  -8  11    0.34    0.47
   4   8 -11    0.39    0.42
  -4  -8  11   -0.42    0.41
   3   8 -11    0.08    0.38
  -3  -8  11    0.63    0.55
   2   8 -11    0.09    0.40
  -2  -8  11    0.13    0.48
   1   8 -11    2.80    0.60
  -1  -8  11    4.09    0.82
   0   8 -11    7.53    0.96
   0  -8  11    7.11    1.03
  -1   8 -11    0.28    0.38
   1  -8  11    0.58    0.60
  -2   8 -11   -0.27    0.33
   2  -8  11   -0.12    0.52
  -3   8 -11   12.36    1.06
   3  -8  11   10.93    1.36
  -4   8 -11    0.04    0.39
   4  -8  11    0.11    0.66
  -5   8 -11    1.08    0.53
   5  -8  11    1.65    0.82
  -6   8 -11   -0.14    0.37
   6  -8  11   -0.59    0.64
   8   7 -11    1.03    0.56
   7   7 -11    0.50    0.47
   6   7 -11    2.59    0.65
  -6  -7  11    2.09    0.63
   5   7 -11    6.54    0.88
  -5  -7  11    9.46    0.85
  -5  -7  11    8.85    1.00
   4   7 -11    5.08    0.78
  -4  -7  11    4.43    0.72
  -4  -7  11    4.61    0.77
   3   7 -11    2.60    0.63
  -3  -7  11    1.76    0.61
   2   7 -11    1.11    0.50
  -2  -7  11    0.90    0.55
   1   7 -11    3.43    0.67
  -1  -7  11    4.81    0.84
   0   7 -11   -0.25    0.32
   0  -7  11   -0.48    0.46
  -1   7 -11    8.99    0.99
   1  -7  11    7.94    1.05
  -2   7 -11    0.22    0.38
   2  -7  11    0.72    0.54
  -3   7 -11    0.60    0.42
   3  -7  11   -0.47    0.49
  -4   7 -11    1.01    0.47
   4  -7  11    1.29    0.70
  -5   7 -11    0.47    0.43
   5  -7  11   -0.10    0.63
  -6   7 -11    0.18    0.40
   6  -7  11    0.31    0.70
  -7   7 -11    5.25    0.92
   7  -7  11    5.58    1.18
  -8  -6  11    1.03    0.61
   7   6 -11    0.64    0.58
  -7  -6  11    0.66    0.50
   6   6 -11    1.43    0.57
  -6  -6  11    2.01    0.60
   5   6 -11    0.39    0.46
  -5  -6  11    1.99    0.55
  -5  -6  11    1.53    0.49
   4   6 -11   -0.22    0.38
  -4  -6  11    0.22    0.30
  -4  -6  11    0.18    0.36
   3   6 -11    0.25    0.39
  -3  -6  11   -0.02    0.24
  -3  -6  11   -0.23    0.37
   2   6 -11    0.31    0.41
  -2  -6  11    0.63    0.48
   1   6 -11    6.01    0.78
  -1  -6  11    8.15    0.97
   0   6 -11    1.28    0.50
   0  -6  11    0.20    0.48
  -1   6 -11    0.75    0.42
   1  -6  11    1.73    0.63
  -2   6 -11    0.10    0.32
   2  -6  11    0.34    0.53
  -3   6 -11    8.00    0.93
   3  -6  11    9.69    1.20
  -4   6 -11    0.66    0.39
   4  -6  11    0.34    0.61
  -5   6 -11    1.22    0.50
   5  -6  11   -0.50    0.57
  -6   6 -11    1.22    0.50
   6  -6  11    0.84    0.68
  -7   6 -11    8.02    0.98
   7  -6  11    7.76    1.27
  -8  -5  11    1.96    0.72
   7   5 -11    0.73    0.51
  -7  -5  11    0.92    0.53
   6   5 -11    6.26    0.87
  -6  -5  11    6.68    0.94
   5   5 -11   -0.51    0.36
  -5  -5  11   -0.25    0.32
  -5  -5  11    0.13    0.31
   4   5 -11    1.12    0.50
  -4  -5  11    1.15    0.43
  -4  -5  11    1.72    0.48
   3   5 -11    5.60    0.80
  -3  -5  11    6.83    0.81
  -3  -5  11    7.03    0.77
   2   5 -11   20.66    1.20
  -2  -5  11   20.72    1.19
  -2  -5  11   22.05    1.03
   1   5 -11    5.31    0.73
  -1  -5  11    6.04    0.52
  -1  -5  11    7.16    0.87
   0   5 -11    6.72    0.80
   0  -5  11    6.79    0.87
   1  -5  11   13.32    1.08
  -2   5 -11    0.22    0.33
   2  -5  11    0.74    0.52
  -3   5 -11    0.94    0.44
   3  -5  11    0.46    0.57
  -4   5 -11    0.46    0.34
   4  -5  11    0.08    0.54
  -5   5 -11    3.30    0.62
   5  -5  11    2.98    0.89
  -6   5 -11    0.09    0.37
   6  -5  11    0.45    0.68
  -7   5 -11   -0.51    0.28
   7  -5  11    0.10    0.61
   8  -5  11    0.05    0.64
  -9  -4  11    0.87    0.60
  -8  -4  11    9.38    1.30
   7   4 -11    3.60    0.76
  -7  -4  11    4.98    0.89
   6   4 -11    1.96    0.61
  -6  -4  11    3.17    0.67
   5   4 -11    0.39    0.45
  -5  -4  11   -0.31    0.25
   4   4 -11   -0.14    0.38
  -4  -4  11    0.23    0.33
  -4  -4  11   -0.07    0.31
   3   4 -11    1.87    0.56
  -3  -4  11    3.28    0.55
  -3  -4  11    1.99    0.49
   2   4 -11   16.42    1.09
  -2  -4  11   15.85    0.91
  -2  -4  11   15.91    0.99
   1   4 -11    0.38    0.35
  -1  -4  11    0.40    0.42
  -1  -4  11   -0.30    0.22
   0   4 -11   15.49    1.05
   0  -4  11   15.11    1.07
   0  -4  11   16.27    0.82
  -1   4 -11   32.48    1.48
   1  -4  11   33.90    1.57
  -2   4 -11    0.56    0.34
   2  -4  11    0.42    0.49
  -3   4 -11    0.27    0.35
   3  -4  11   -0.17    0.48
  -4   4 -11    8.48    0.89
   4  -4  11   13.01    1.33
  -5   4 -11   -0.37    0.28
   5  -4  11    0.39    0.60
  -6   4 -11    6.45    0.82
   6  -4  11    3.13    0.88
   7  -4  11   -0.11    0.58
   8  -4  11    0.69    0.69
  -9  -3  11    2.92    0.82
   8   3 -11   10.00    1.17
  -8  -3  11   10.04    1.26
   7   3 -11    0.54    0.54
  -7  -3  11    0.61    0.46
   6   3 -11    7.64    0.97
  -6  -3  11    7.83    1.03
   5   3 -11    0.22    0.44
  -5  -3  11   -0.04    0.33
   4   3 -11    3.23    0.67
  -4  -3  11    1.83    0.50
   3   3 -11    2.76    0.62
  -3  -3  11    4.15    0.64
  -3  -3  11    2.53    0.46
   2   3 -11    1.79    0.51
  -2  -3  11    1.75    0.45
  -2  -3  11    1.77    0.43
   1   3 -11    5.80    0.73
  -1  -3  11    5.68    0.70
  -1  -3  11    5.55    0.65
   0   3 -11    1.56    0.46
   0  -3  11    2.22    0.44
   0  -3  11    1.73    0.50
  -1   3 -11    3.91    0.66
   1  -3  11    2.85    0.64
   1  -3  11    3.93    0.54
  -2   3 -11   -0.14    0.30
   2  -3  11    0.15    0.45
   2  -3  11    0.36    0.29
  -3   3 -11    0.31    0.32
   3  -3  11    0.26    0.47
  -4   3 -11    0.79    0.38
   4  -3  11    0.60    0.53
  -5   3 -11    0.18    0.30
   5  -3  11    0.25    0.49
  -6   3 -11    1.34    0.45
  -9  -2  11    0.83    0.57
   8   2 -11   -0.02    0.50
  -8  -2  11    0.52    0.46
   7   2 -11    2.07    0.67
  -7  -2  11    1.29    0.57
   6   2 -11    3.08    0.71
  -6  -2  11    1.96    0.59
   5   2 -11    0.19    0.45
  -5  -2  11    0.56    0.38
   4   2 -11    1.74    0.60
  -4  -2  11    2.31    0.56
   3   2 -11    2.14    0.60
  -3  -2  11    2.79    0.53
   2   2 -11   26.31    1.32
  -2  -2  11   26.37    1.08
  -2  -2  11   25.37    1.23
   1   2 -11    0.12    0.37
  -1  -2  11    0.74    0.33
  -1  -2  11    0.64    0.37
   0   2 -11    2.81    0.58
   0  -2  11    1.77    0.42
   0  -2  11    2.35    0.50
  -1   2 -11    5.08    0.69
   1  -2  11    5.44    0.63
   1  -2  11    4.71    0.70
  -2   2 -11    6.03    0.75
   2  -2  11    5.53    0.67
   2  -2  11    4.39    0.73
  -3   2 -11   22.13    1.13
   3  -2  11   22.36    1.31
   3  -2  11   18.55    1.05
  -4   2 -11    5.73    0.84
  -4   2 -11    3.52    0.57
   4  -2  11    3.51    0.67
  -5   2 -11   -0.04    0.39
  -5   2 -11    0.02    0.28
  -6   2 -11   -0.21    0.42
  -7   2 -11   -0.05    0.49
  -8   2 -11   -0.34    0.52
   9   1 -11    3.25    0.82
  -9  -1  11    2.91    0.81
   8   1 -11    0.87    0.58
  -8  -1  11    1.19    0.53
   7   1 -11    3.00    0.71
  -7  -1  11    3.66    0.81
   6   1 -11    4.05    0.76
  -6  -1  11    2.99    0.69
   5   1 -11    1.73    0.56
  -5  -1  11    0.67    0.43
   4   1 -11    3.69    0.71
  -4  -1  11    4.84    0.75
   3   1 -11    9.76    1.01
  -3  -1  11    6.92    0.80
   2   1 -11    2.75    0.59
  -2  -1  11    3.19    0.43
  -2  -1  11    2.33    0.51
   1   1 -11    2.56    0.54
  -1  -1  11    2.62    0.52
  -1  -1  11    2.57    0.46
   0   1 -11   11.00    0.86
   0  -1  11   12.10    0.80
   0  -1  11    9.50    0.74
  -1   1 -11   10.87    0.82
   1  -1  11   12.29    0.88
   1  -1  11   10.99    0.81
  -2   1 -11   21.53    1.12
   2  -1  11   23.50    1.23
   2  -1  11   22.15    1.12
  -3   1 -11    3.89    0.66
  -3   1 -11    2.73    0.53
   3  -1  11    3.48    0.64
  -4   1 -11   15.11    0.88
  -4   1 -11   12.82    1.05
   4  -1  11   13.05    1.05
  -5   1 -11    0.01    0.28
  -5   1 -11    0.37    0.47
   5  -1  11   -0.60    0.47
  -6   1 -11    1.26    0.58
   6  -1  11   -0.53    0.54
  -7   1 -11    0.18    0.52
  -8   1 -11    0.13    0.58
   9   0 -11   -0.35    0.50
  -9   0  11   -0.24    0.40
   8   0 -11    0.60    0.54
  -8   0  11    0.65    0.51
   7   0 -11   -0.14    0.41
  -7   0  11    0.45    0.46
   6   0 -11   -0.11    0.42
  -6   0  11   -0.17    0.35
   5   0 -11    5.08    0.81
  -5   0  11    4.40    0.73
   4   0 -11    0.45    0.41
  -4   0  11   -0.19    0.27
   3   0 -11    0.50    0.42
  -3   0  11    0.29    0.33
   2   0 -11    8.15    0.87
  -2   0  11    8.41    0.75
   1   0 -11    4.67    0.70
  -1   0  11    4.70    0.52
  -1   0  11    3.17    0.60
   0   0 -11   14.54    0.97
   0   0  11   17.18    0.88
   0   0  11   16.61    0.99
  -1   0 -11    3.86    0.58
   1   0  11    4.64    0.63
   1   0  11    3.74    0.63
  -2   0 -11    1.64    0.44
  -2   0 -11    2.67    0.52
   2   0  11    2.83    0.60
  -3   0 -11    0.68    0.38
  -3   0 -11    0.58    0.39
   3   0  11    0.96    0.55
  -4   0 -11    0.40    0.33
  -4   0 -11    0.12    0.34
   4   0  11    0.14    0.50
  -5   0 -11    1.32    0.50
   5   0  11    1.52    0.68
  -6   0 -11    3.36    0.80
   6   0  11    2.05    0.77
  -7   0 -11    1.41    0.60
   7   0  11    1.84    0.89
  -8   0 -11    0.27    0.53
   9  -1 -11    5.32    0.94
  -9   1  11    5.10    0.97
   8  -1 -11    1.24    0.58
  -8   1  11    1.45    0.60
   7  -1 -11    0.59    0.52
  -7   1  11   -0.21    0.38
   6  -1 -11   -0.48    0.37
  -6   1  11   -0.13    0.38
   5  -1 -11   -0.07    0.37
  -5   1  11   -0.27    0.28
   4  -1 -11    0.33    0.42
  -4   1  11   -0.07    0.29
   3  -1 -11    1.78    0.52
  -3   1  11    2.14    0.52
   2  -1 -11    2.43    0.53
  -2   1  11    2.79    0.55
   1  -1 -11   10.50    0.83
  -1   1  11   10.58    0.84
   0  -1 -11    0.26    0.32
   0   1  11   -0.04    0.34
   0   1  11   -0.19    0.28
  -1  -1 -11    1.39    0.38
  -1  -1 -11    1.11    0.42
   1   1  11    1.41    0.47
  -2  -1 -11   16.14    0.93
  -2  -1 -11   16.07    0.92
   2   1  11   14.96    1.09
  -3  -1 -11    0.31    0.35
  -3  -1 -11   -0.17    0.29
   3   1  11    1.15    0.56
  -4  -1 -11    4.06    0.58
  -4  -1 -11    4.05    0.71
   4   1  11    4.10    0.83
  -5  -1 -11    2.00    0.61
   5   1  11    1.67    0.73
  -6  -1 -11    0.09    0.44
   6   1  11    0.32    0.71
  -7  -1 -11    0.06    0.45
   7   1  11   -0.99    0.66
  -8  -1 -11    0.79    0.57
   8   1  11   -0.31    0.77
   9  -2 -11    2.27    0.73
  -9   2  11    3.12    0.88
   8  -2 -11    2.53    0.74
  -8   2  11    2.27    0.67
   7  -2 -11    7.26    1.02
  -7   2  11    7.61    1.09
   6  -2 -11    0.90    0.51
  -6   2  11    0.21    0.36
   5  -2 -11    4.97    0.84
  -5   2  11    3.92    0.72
   4  -2 -11    0.62    0.50
  -4   2  11    1.56    0.52
   3  -2 -11   -0.01    0.38
  -3   2  11   -0.07    0.33
   2  -2 -11    8.82    0.91
  -2   2  11    7.53    0.89
   1  -2 -11   36.79    1.54
  -1   2  11   35.24    1.58
   0  -2 -11   14.59    0.72
   0  -2 -11   16.52    0.99
   0   2  11   13.56    1.02
  -1  -2 -11    2.92    0.47
  -1  -2 -11    3.59    0.59
   1   2  11    3.30    0.68
  -2  -2 -11    4.21    0.58
  -2  -2 -11    6.85    0.74
   2   2  11    4.20    0.78
  -3  -2 -11    2.34    0.51
  -3  -2 -11    1.17    0.37
   3   2  11    1.73    0.67
  -4  -2 -11    2.49    0.58
   4   2  11    1.59    0.68
  -5  -2 -11   -0.03    0.40
   5   2  11   -0.02    0.62
  -6  -2 -11    0.57    0.46
   6   2  11    0.92    0.76
  -7  -2 -11   -0.28    0.40
   7   2  11    0.32    0.79
  -8  -2 -11   -0.47    0.42
   8   2  11   -0.85    0.76
   9  -3 -11    0.84    0.59
  -9   3  11    0.18    0.49
   8  -3 -11    1.85    0.65
  -8   3  11    2.50    0.79
   7  -3 -11   -0.13    0.44
  -7   3  11    0.32    0.45
   6  -3 -11    0.32    0.44
  -6   3  11    0.13    0.36
   5  -3 -11    5.01    0.84
  -5   3  11    3.71    0.72
   4  -3 -11    3.71    0.69
  -4   3  11    3.48    0.70
   3  -3 -11    4.31    0.72
  -3   3  11    5.53    0.81
   2  -3 -11    0.18    0.33
  -2   3  11    0.04    0.32
   1  -3 -11    4.80    0.72
  -1   3  11    5.30    0.81
   0  -3 -11   21.76    1.15
   0   3  11   20.97    1.30
  -1  -3 -11    8.12    0.83
  -1  -3 -11    6.77    0.59
   1   3  11    5.13    0.83
  -2  -3 -11    0.79    0.38
  -2  -3 -11    1.37    0.42
   2   3  11    0.56    0.54
  -3  -3 -11    0.83    0.40
  -3  -3 -11    0.39    0.34
   3   3  11    0.67    0.58
  -4  -3 -11    3.48    0.66
   4   3  11    2.84    0.86
  -5  -3 -11    3.78    0.75
   5   3  11    2.42    0.88
  -6  -3 -11    0.54    0.51
   6   3  11   -0.96    0.63
  -7  -3 -11    2.33    0.71
   7   3  11    2.65    1.05
  -8  -3 -11    1.95    0.69
   8   3  11    1.15    1.00
   9  -4 -11   -0.17    0.46
  -9   4  11   -0.48    0.39
   8  -4 -11    1.53    0.65
  -8   4  11    2.16    0.74
   7  -4 -11    4.24    0.80
  -7   4  11    4.36    0.89
   6  -4 -11    1.50    0.56
  -6   4  11    0.39    0.46
   5  -4 -11   -0.37    0.38
  -5   4  11   -0.02    0.36
   4  -4 -11    0.37    0.38
  -4   4  11    0.35    0.35
   3  -4 -11    0.40    0.43
  -3   4  11    0.19    0.34
   2  -4 -11    0.45    0.38
  -2   4  11    0.45    0.39
   1  -4 -11    4.53    0.71
  -1   4  11    3.16    0.65
   0  -4 -11    0.79    0.41
   0   4  11    0.77    0.50
  -1  -4 -11   23.43    1.19
  -1  -4 -11   26.88    1.10
   1   4  11   24.20    1.49
  -2  -4 -11    3.01    0.54
  -2  -4 -11    3.10    0.54
   2   4  11    2.57    0.69
  -3  -4 -11   23.27    1.20
   3   4  11   16.60    1.42
  -4  -4 -11   15.63    1.09
   4   4  11   12.73    1.46
  -5  -4 -11    1.30    0.54
   5   4  11    1.07    0.82
  -6  -4 -11    0.53    0.51
   6   4  11   -0.35    0.69
  -7  -4 -11    0.49    0.53
   7   4  11    0.43    0.84
   8  -5 -11    0.96    0.62
  -8   5  11    0.20    0.48
   7  -5 -11    1.05    0.51
  -7   5  11    1.49    0.65
   6  -5 -11    0.75    0.53
  -6   5  11    1.92    0.61
   5  -5 -11    0.64    0.49
  -5   5  11    0.93    0.49
   4  -5 -11    0.33    0.48
  -4   5  11   -0.03    0.35
   3  -5 -11    0.77    0.44
  -3   5  11    1.08    0.52
   2  -5 -11    1.93    0.57
  -2   5  11    1.39    0.53
   1  -5 -11    0.49    0.41
  -1   5  11   -0.26    0.38
   0  -5 -11    1.07    0.44
   0   5  11    0.88    0.54
  -1  -5 -11    5.28    0.72
   1   5  11    5.35    0.87
  -2  -5 -11    0.82    0.42
  -2  -5 -11    0.53    0.38
   2   5  11    0.98    0.60
  -3  -5 -11    3.81    0.64
   3   5  11    2.10    0.82
  -4  -5 -11   11.06    0.97
   4   5  11    8.43    1.31
  -5  -5 -11    4.86    0.85
   5   5  11    2.63    1.04
  -6  -5 -11   -0.61    0.33
   6   5  11   -0.26    0.82
  -7  -5 -11    1.48    0.65
   7   5  11    1.48    1.01
   8  -6 -11    0.66    0.57
  -8   6  11   -0.15    0.45
   7  -6 -11    0.18    0.49
  -7   6  11    0.41    0.50
   6  -6 -11    1.16    0.62
  -6   6  11    1.26    0.54
   5  -6 -11    5.09    0.86
  -5   6  11    4.61    0.85
   4  -6 -11    1.42    0.50
  -4   6  11    1.80    0.62
   3  -6 -11    4.05    0.73
  -3   6  11    3.47    0.73
   2  -6 -11    0.74    0.45
  -2   6  11    0.72    0.50
   1  -6 -11   -0.34    0.30
  -1   6  11    0.66    0.51
   0  -6 -11    0.45    0.37
   0   6  11   -0.03    0.40
  -1  -6 -11    4.35    0.68
   1   6  11    3.97    0.88
  -2  -6 -11    0.28    0.29
   2   6  11    0.48    0.61
  -3  -6 -11   -0.28    0.26
   3   6  11    0.54    0.70
  -4  -6 -11    0.84    0.45
   4   6  11    1.13    0.77
  -5  -6 -11    3.28    0.73
   5   6  11    3.23    1.08
  -6  -6 -11    2.35    0.69
   6   6  11    1.48    0.97
   7  -7 -11    0.14    0.51
  -7   7  11   -0.14    0.44
   6  -7 -11    0.77    0.58
  -6   7  11    0.30    0.46
   5  -7 -11    0.32    0.48
  -5   7  11    0.17    0.45
   4  -7 -11    1.26    0.55
  -4   7  11    1.14    0.58
   3  -7 -11    0.64    0.48
  -3   7  11    0.68    0.50
   2  -7 -11   11.79    0.99
  -2   7  11   13.45    1.14
   1  -7 -11    4.45    0.74
  -1   7  11    6.30    1.04
   0  -7 -11    0.31    0.38
   0   7  11    0.24    0.53
  -1  -7 -11    1.24    0.45
   1   7  11    1.60    0.65
   2   7  11    1.14    0.65
  -3  -7 -11    3.07    0.61
   3   7  11    1.88    0.88
  -4  -7 -11    2.34    0.63
   4   7  11    3.23    0.94
  -5  -7 -11   -0.19    0.34
   5   7  11   -0.28    0.76
  -6  -7 -11    1.32    0.59
   6   7  11    0.14    0.90
   7  -8 -11    1.05    0.63
  -7   8  11    0.71    0.54
   6  -8 -11    1.25    0.63
  -6   8  11    0.50    0.48
   5  -8 -11    1.81    0.65
  -5   8  11    1.34    0.59
   4  -8 -11    0.16    0.46
  -4   8  11    0.09    0.43
   3  -8 -11    2.66    0.68
  -3   8  11    2.91    0.74
   2  -8 -11    0.47    0.46
  -2   8  11    0.71    0.53
   1  -8 -11   15.84    1.12
  -1   8  11   13.75    1.25
   0  -8 -11    0.20    0.39
   0   8  11   -0.49    0.52
   1   8  11    0.58    0.66
   2   8  11    5.39    1.14
   3   8  11    1.36    0.78
  -4  -8 -11    0.02    0.35
   4   8  11   -0.07    0.76
  -5  -8 -11    1.31    0.52
   5   8  11   -0.62    0.78
   6  -9 -11    0.53    0.58
  -6   9  11   -0.29    0.37
   5  -9 -11    1.09    0.63
  -5   9  11    0.74    0.54
   4  -9 -11    0.22    0.53
  -4   9  11    0.08    0.44
   3  -9 -11    2.24    0.66
  -3   9  11    2.62    0.81
   2  -9 -11    1.02    0.52
  -2   9  11    1.08    0.57
   1  -9 -11    1.73    0.58
  -1   9  11    1.69    0.68
   0  -9 -11    0.57    0.47
   0   9  11    1.57    0.72
   1   9  11    5.12    1.10
   2   9  11    1.71    0.87
   3   9  11   -0.45    0.76
   4   9  11    3.20    1.08
   4 -10 -11    0.52    0.53
  -4  10  11    0.34    0.47
   3 -10 -11    1.27    0.61
  -3  10  11    1.59    0.70
   2 -10 -11    1.30    0.54
  -2  10  11    0.86    0.61
   1 -10 -11    0.32    0.42
  -1  10  11   -0.57    0.45
   0  10  11   -0.19    0.54
   1  10  11   -0.79    0.55
   2  10  11    6.54    1.28
   3  10  11    3.70    1.12
   2 -11 -11    3.08    0.71
  -2  11  11    3.29    0.87
  -1  11  11    0.75    0.60
   0  11  11    0.59    0.72
   1  11  11    1.07    0.77
   1  12 -12    0.12    0.46
  -1 -12  12   -0.59    0.59
   0  12 -12    2.78    0.71
   0 -12  12    4.68    1.08
   4  11 -12    0.89    0.51
  -4 -11  12   -0.04    0.64
   3  11 -12    0.68    0.50
  -3 -11  12   -0.14    0.56
   2  11 -12    3.58    0.77
  -2 -11  12    4.24    1.01
   1  11 -12   -0.51    0.33
  -1 -11  12   -0.36    0.61
   0  11 -12    0.74    0.48
   0 -11  12    0.44    0.69
  -1  11 -12    2.79    0.74
   1 -11  12    2.28    0.87
  -2  11 -12    0.29    0.53
   2 -11  12    0.02    0.72
  -3  11 -12    0.26    0.48
   3 -11  12    0.29    0.79
  -5 -10  12    0.01    0.56
   4  10 -12    0.61    0.46
  -4 -10  12    0.18    0.53
   3  10 -12    0.29    0.45
  -3 -10  12   -0.37    0.50
   2  10 -12    0.61    0.48
  -2 -10  12   -0.32    0.56
   1  10 -12   -0.14    0.37
  -1 -10  12   -0.27    0.55
   0  10 -12    0.14    0.40
   0 -10  12    0.28    0.63
  -1  10 -12    0.20    0.42
   1 -10  12    0.70    0.70
  -2  10 -12    2.44    0.67
   2 -10  12    3.31    1.00
  -3  10 -12    9.13    1.18
   3 -10  12    8.81    1.37
  -4  10 -12    2.34    0.71
   4 -10  12    2.91    1.00
   5   9 -12   -0.03    0.40
  -5  -9  12   -0.41    0.46
   4   9 -12    0.48    0.47
  -4  -9  12    0.87    0.59
   3   9 -12   -0.42    0.37
  -3  -9  12   -0.09    0.51
   2   9 -12    4.35    0.79
  -2  -9  12    7.78    1.13
   1   9 -12    0.96    0.49
  -1  -9  12    1.51    0.71
   0   9 -12    6.46    0.96
   0  -9  12    5.28    1.03
  -1   9 -12    0.62    0.41
   1  -9  12    0.44    0.64
  -2   9 -12    0.51    0.40
   2  -9  12    0.34    0.70
  -3   9 -12    0.15    0.45
   3  -9  12    0.74    0.75
  -4   9 -12    0.13    0.44
   4  -9  12   -0.22    0.71
  -5   9 -12    2.64    0.73
   5  -9  12    3.32    1.02
   6   8 -12    0.57    0.53
   5   8 -12   -0.40    0.38
  -5  -8  12    0.12    0.47
   4   8 -12    0.01    0.40
  -4  -8  12    0.40    0.50
   3   8 -12    0.46    0.45
  -3  -8  12    0.11    0.49
   2   8 -12    4.29    0.80
  -2  -8  12    3.91    0.80
   1   8 -12    0.17    0.40
  -1  -8  12   -0.37    0.50
   0   8 -12    1.15    0.49
   0  -8  12    0.95    0.64
  -1   8 -12    1.97    0.56
   1  -8  12    2.08    0.78
  -2   8 -12   -0.06    0.37
   2  -8  12    0.18    0.59
  -3   8 -12    4.03    0.74
   3  -8  12    5.24    1.02
  -4   8 -12    1.82    0.62
   4  -8  12    1.20    0.74
  -5   8 -12   -0.77    0.31
   5  -8  12    0.96    0.79
  -6   8 -12   -0.32    0.37
   6  -8  12   -0.16    0.70
   6   7 -12   -0.34    0.43
  -6  -7  12    0.75    0.45
   5   7 -12    3.08    0.70
   4   7 -12    3.34    0.73
  -4  -7  12    2.99    0.65
   3   7 -12    3.66    0.69
  -3  -7  12    4.11    0.78
   2   7 -12    0.42    0.36
  -2  -7  12    0.00    0.44
   1   7 -12    0.39    0.42
  -1  -7  12    0.45    0.50
   0   7 -12    8.72    1.01
   0  -7  12    8.12    1.07
  -1   7 -12    0.33    0.37
   1  -7  12   -0.71    0.48
  -2   7 -12    1.46    0.52
   2  -7  12    3.74    0.85
  -3   7 -12    0.37    0.39
   3  -7  12    0.37    0.64
  -4   7 -12    1.89    0.58
   4  -7  12    2.28    0.80
  -5   7 -12    0.01    0.41
   5  -7  12    0.70    0.74
  -6   7 -12    1.39    0.56
   6  -7  12    0.04    0.73
  -8  -6  12    1.25    0.61
   7   6 -12    0.08    0.48
  -7  -6  12    0.24    0.46
   6   6 -12    1.33    0.59
  -6  -6  12    0.98    0.51
   5   6 -12   -0.64    0.36
  -5  -6  12   -0.11    0.35
   4   6 -12   -0.38    0.38
  -4  -6  12    0.43    0.36
  -4  -6  12   -0.50    0.32
   3   6 -12   -0.70    0.28
  -3  -6  12    0.55    0.44
   2   6 -12   -0.25    0.35
  -2  -6  12    0.09    0.43
   1   6 -12    6.15    0.88
  -1  -6  12    6.96    0.92
   0   6 -12    5.78    0.86
   0  -6  12    4.26    0.83
  -1   6 -12    2.05    0.56
   1  -6  12    1.55    0.67
  -2   6 -12    2.15    0.60
   2  -6  12    3.36    0.77
  -3   6 -12   -0.36    0.32
   3  -6  12    0.25    0.54
  -4   6 -12    0.01    0.37
   4  -6  12    0.42    0.64
  -5   6 -12    7.54    0.99
   5  -6  12    5.72    1.12
  -6   6 -12    1.89    0.59
   6  -6  12    2.50    0.91
  -7   6 -12    0.65    0.47
   7  -6  12    0.22    0.74
  -8  -5  12    3.81    0.87
   7   5 -12   -0.55    0.41
  -7  -5  12    0.23    0.47
   6   5 -12    0.15    0.46
  -6  -5  12   -0.06    0.37
   5   5 -12   -0.50    0.37
  -5  -5  12    0.72    0.44
   4   5 -12    2.03    0.63
  -4  -5  12    1.89    0.51
   3   5 -12    0.89    0.48
  -3  -5  12    0.78    0.36
  -3  -5  12    0.58    0.42
   2   5 -12    0.43    0.48
  -2  -5  12    0.57    0.32
  -2  -5  12    0.06    0.45
   1   5 -12    3.50    0.68
  -1  -5  12    4.77    0.78
   0   5 -12    9.48    1.00
   0  -5  12   10.81    1.10
  -1   5 -12   18.08    1.17
   1  -5  12   19.17    1.30
  -2   5 -12   -0.08    0.35
   2  -5  12    0.28    0.52
  -3   5 -12    4.46    0.74
   3  -5  12    3.92    0.84
  -4   5 -12    0.85    0.42
   4  -5  12    0.02    0.57
  -5   5 -12    0.46    0.42
   5  -5  12    0.10    0.60
  -6   5 -12    2.36    0.60
   6  -5  12    3.68    0.97
   7  -5  12    0.49    0.72
   8   4 -12   -0.29    0.51
  -8  -4  12    0.20    0.49
   7   4 -12    3.06    0.76
  -7  -4  12    2.50    0.68
   6   4 -12    1.97    0.68
  -6  -4  12    1.20    0.52
   5   4 -12    0.74    0.52
  -5  -4  12    0.97    0.46
   4   4 -12    0.21    0.45
  -4  -4  12   -0.01    0.31
   3   4 -12    0.07    0.41
  -3  -4  12    1.66    0.47
  -3  -4  12    1.72    0.48
   2   4 -12    0.41    0.43
  -2  -4  12    0.58    0.34
  -2  -4  12    0.05    0.39
   1   4 -12    0.48    0.42
  -1  -4  12   -0.12    0.23
  -1  -4  12    0.00    0.45
   0   4 -12    0.08    0.36
   0  -4  12   -0.11    0.45
   0  -4  12    0.27    0.28
  -1   4 -12   13.06    1.00
   1  -4  12   13.74    1.10
  -2   4 -12    8.31    0.92
   2  -4  12   10.83    1.14
  -3   4 -12   23.55    1.29
   3  -4  12   26.89    1.56
  -4   4 -12   13.39    0.98
   4  -4  12   11.99    1.31
  -5   4 -12    0.08    0.32
   5  -4  12    1.33    0.67
  -6   4 -12   -0.39    0.32
   6  -4  12    1.14    0.70
   7  -4  12    0.17    0.68
  -9  -3  12    1.80    0.71
   8   3 -12    0.37    0.60
  -8  -3  12    0.60    0.51
   7   3 -12   -0.24    0.49
  -7  -3  12    1.45    0.59
   6   3 -12    1.38    0.63
  -6  -3  12    1.71    0.58
   5   3 -12   -0.43    0.42
  -5  -3  12    0.42    0.38
   4   3 -12    0.60    0.48
  -4  -3  12    0.15    0.34
   3   3 -12    0.34    0.41
  -3  -3  12    1.18    0.45
   2   3 -12    0.15    0.38
  -2  -3  12    0.76    0.39
  -2  -3  12    0.34    0.32
   1   3 -12    0.79    0.46
  -1  -3  12    0.85    0.46
  -1  -3  12    1.48    0.42
   0   3 -12    1.85    0.50
   0  -3  12    2.93    0.50
   0  -3  12    1.86    0.54
  -1   3 -12    6.13    0.84
   1  -3  12    5.32    0.78
   1  -3  12    4.40    0.59
  -2   3 -12    2.45    0.57
   2  -3  12    1.74    0.62
  -3   3 -12    6.76    0.80
   3  -3  12    4.25    0.81
  -4   3 -12    0.13    0.33
   4  -3  12    0.14    0.51
  -5   3 -12    0.28    0.32
   5  -3  12    1.59    0.70
  -6   3 -12    1.27    0.47
   6  -3  12    2.25    0.78
   7  -3  12    1.42    0.76
   9   2 -12    1.81    0.76
  -9  -2  12    1.30    0.68
   8   2 -12    0.14    0.54
  -8  -2  12    0.03    0.40
   7   2 -12    2.97    0.77
  -7  -2  12    2.70    0.69
   6   2 -12   -0.05    0.46
  -6  -2  12    1.13    0.54
   5   2 -12   -0.40    0.39
  -5  -2  12   -0.28    0.31
   4   2 -12   16.43    1.18
  -4  -2  12   14.04    1.05
   3   2 -12   -0.03    0.43
  -3  -2  12   -0.10    0.29
   2   2 -12    6.03    0.84
  -2  -2  12    5.83    0.75
   1   2 -12    1.51    0.49
  -1  -2  12    1.64    0.47
  -1  -2  12    1.49    0.43
   0   2 -12    8.50    0.91
   0  -2  12   10.43    0.78
   0  -2  12   10.85    0.85
  -1   2 -12    0.77    0.41
   1  -2  12    1.40    0.50
   1  -2  12    0.35    0.34
  -2   2 -12   -0.16    0.31
   2  -2  12   -0.20    0.40
   2  -2  12   -0.14    0.32
  -3   2 -12    0.46    0.37
   3  -2  12    0.10    0.38
   3  -2  12    0.08    0.48
  -4   2 -12    3.35    0.58
   4  -2  12    3.26    0.76
  -5   2 -12    1.43    0.45
  -5   2 -12    1.36    0.58
  -6   2 -12    6.81    1.09
  -7   2 -12    0.14    0.55
  -8   2 -12   -1.11    0.46
   9   1 -12    0.81    0.64
  -9  -1  12    2.60    0.77
   8   1 -12    2.64    0.80
  -8  -1  12    2.70    0.81
   7   1 -12    2.15    0.70
  -7  -1  12    1.77    0.62
   6   1 -12    1.39    0.62
  -6  -1  12    2.09    0.61
   5   1 -12    3.99    0.79
  -5  -1  12    5.07    0.81
   4   1 -12    0.45    0.48
  -4  -1  12    0.55    0.40
   3   1 -12   -0.11    0.35
  -3  -1  12    0.23    0.32
   2   1 -12   13.55    1.00
  -2  -1  12   14.59    0.98
   1   1 -12    0.92    0.47
  -1  -1  12   -0.18    0.29
  -1  -1  12   -0.19    0.32
   0   1 -12   28.97    1.37
   0  -1  12   29.82    1.35
   0  -1  12   29.75    1.28
  -1   1 -12    0.33    0.37
   1  -1  12    0.47    0.34
   1  -1  12    1.22    0.45
  -2   1 -12   12.50    0.94
   2  -1  12   12.50    0.90
   2  -1  12   14.73    1.01
  -3   1 -12    5.57    0.79
  -3   1 -12    6.86    0.81
   3  -1  12    6.24    0.82
  -4   1 -12   -0.04    0.41
  -4   1 -12    0.21    0.34
   4  -1  12    0.23    0.49
  -5   1 -12    4.70    0.65
  -5   1 -12    7.30    1.01
   5  -1  12    5.77    0.93
  -6   1 -12    0.18    0.51
  -7   1 -12    0.53    0.56
  -8   1 -12    0.99    0.74
   9   0 -12    3.69    0.82
  -9   0  12    2.11    0.72
   8   0 -12   -0.20    0.48
  -8   0  12    0.12    0.46
   7   0 -12    0.83    0.56
  -7   0  12   -0.02    0.44
   6   0 -12    0.52    0.52
  -6   0  12    0.47    0.42
   5   0 -12    2.06    0.57
  -5   0  12    3.22    0.71
   4   0 -12   -0.22    0.41
  -4   0  12   -0.27    0.29
   3   0 -12    1.70    0.54
  -3   0  12    0.89    0.43
   2   0 -12   -0.07    0.39
  -2   0  12    0.02    0.31
   1   0 -12    1.28    0.46
  -1   0  12    1.70    0.50
   0   0 -12    4.85    0.73
   0   0  12    5.56    0.64
   0   0  12    4.79    0.68
  -1   0 -12   12.65    0.90
   1   0  12   10.58    0.90
   1   0  12   10.78    0.85
  -2   0 -12    1.78    0.47
  -2   0 -12    2.29    0.51
   2   0  12    1.14    0.49
  -3   0 -12    2.08    0.49
  -3   0 -12    2.76    0.60
   3   0  12    1.23    0.57
  -4   0 -12    8.53    0.73
  -4   0 -12    9.69    1.05
   4   0  12    8.88    1.10
  -5   0 -12    2.87    0.75
   5   0  12    0.65    0.65
  -6   0 -12    9.99    1.26
   6   0  12    6.64    1.13
  -7   0 -12    0.36    0.55
  -8   0 -12    0.71    0.56
   9  -1 -12    0.81    0.60
  -9   1  12    0.14    0.47
   8  -1 -12   -0.08    0.52
  -8   1  12    0.43    0.51
   7  -1 -12    3.15    0.77
  -7   1  12    6.03    1.02
   6  -1 -12   -0.70    0.36
  -6   1  12   -0.19    0.39
   5  -1 -12    6.22    0.87
  -5   1  12    5.96    0.93
   4  -1 -12    0.56    0.46
  -4   1  12    0.22    0.37
   3  -1 -12    2.95    0.67
  -3   1  12    3.38    0.66
   2  -1 -12    2.01    0.57
  -2   1  12    1.98    0.54
   1  -1 -12    1.70    0.53
  -1   1  12    2.74    0.58
   0  -1 -12   25.92    1.29
   0   1  12   27.14    1.13
   0   1  12   27.94    1.39
  -1  -1 -12    1.01    0.37
  -1  -1 -12    0.22    0.40
   1   1  12    0.13    0.40
  -2  -1 -12   11.56    0.84
  -2  -1 -12   10.14    0.80
   2   1  12   10.89    0.97
  -3  -1 -12    2.93    0.56
  -3  -1 -12    3.88    0.67
   3   1  12    4.50    0.84
  -4  -1 -12    2.31    0.60
  -4  -1 -12    4.11    0.59
   4   1  12    2.86    0.79
  -5  -1 -12    0.54    0.50
   5   1  12    0.62    0.65
  -6  -1 -12   -0.13    0.46
   6   1  12   -0.69    0.72
  -7  -1 -12    1.56    0.70
   7   1  12    0.30    0.75
   9  -2 -12    2.66    0.76
  -9   2  12    2.32    0.73
   8  -2 -12    1.08    0.62
  -8   2  12    0.58    0.52
   7  -2 -12    3.84    0.83
  -7   2  12    4.39    0.88
   6  -2 -12    1.84    0.60
  -6   2  12    3.02    0.76
   5  -2 -12    0.35    0.48
  -5   2  12   -0.03    0.36
   4  -2 -12    0.97    0.51
  -4   2  12    0.71    0.42
   3  -2 -12    2.71    0.61
  -3   2  12    2.14    0.58
   2  -2 -12    0.01    0.35
  -2   2  12   -0.12    0.32
   1  -2 -12    0.42    0.42
  -1   2  12    0.20    0.33
   0  -2 -12   14.17    0.98
   0   2  12   14.16    1.07
  -1  -2 -12    1.44    0.39
  -1  -2 -12    1.52    0.50
   1   2  12    0.91    0.51
  -2  -2 -12   25.16    1.21
  -2  -2 -12   24.48    1.21
   2   2  12   26.35    1.49
  -3  -2 -12    3.83    0.60
  -3  -2 -12    6.04    0.78
   3   2  12    7.14    1.06
  -4  -2 -12    9.23    1.05
   4   2  12    9.05    1.21
  -5  -2 -12   -0.04    0.40
   5   2  12   -0.02    0.70
  -6  -2 -12    0.64    0.53
   6   2  12    0.02    0.79
  -7  -2 -12   -0.09    0.47
   7   2  12    0.02    0.77
   8  -3 -12    0.04    0.55
  -8   3  12    0.78    0.59
   7  -3 -12    0.29    0.50
  -7   3  12    0.64    0.49
   6  -3 -12    0.15    0.48
  -6   3  12   -0.22    0.37
   5  -3 -12   -0.39    0.41
  -5   3  12   -0.36    0.32
   4  -3 -12    0.40    0.40
  -4   3  12    0.43    0.40
   3  -3 -12   -0.03    0.36
  -3   3  12    0.36    0.41
   2  -3 -12    1.61    0.49
  -2   3  12    0.90    0.43
   1  -3 -12    1.35    0.50
  -1   3  12    0.05    0.39
   0  -3 -12    7.61    0.86
   0   3  12    7.71    1.00
  -1  -3 -12    6.68    0.79
   1   3  12    6.67    0.94
  -2  -3 -12   33.62    1.41
  -2  -3 -12   31.03    1.37
   2   3  12   29.02    1.69
  -3  -3 -12    4.05    0.62
  -3  -3 -12    5.25    0.77
   3   3  12    6.14    1.03
  -4  -3 -12   -0.58    0.28
   4   3  12   -0.44    0.57
  -5  -3 -12    2.64    0.67
   5   3  12    2.01    0.92
  -6  -3 -12    0.91    0.53
   6   3  12   -0.29    0.81
  -7  -3 -12    1.43    0.63
   7   3  12    0.00    0.84
   8  -4 -12    1.43    0.64
  -8   4  12    1.32    0.66
  -7   4  12   18.87    1.49
   6  -4 -12    2.56    0.73
  -6   4  12    2.13    0.68
   5  -4 -12    7.20    1.01
  -5   4  12    8.13    1.13
   4  -4 -12    1.41    0.53
  -4   4  12    0.34    0.42
   3  -4 -12    8.30    0.97
  -3   4  12    9.95    1.17
   2  -4 -12    0.10    0.40
  -2   4  12    0.52    0.42
   1  -4 -12    0.33    0.40
  -1   4  12    0.48    0.41
   0  -4 -12    1.49    0.51
   0   4  12    2.20    0.68
  -1  -4 -12   -0.02    0.37
   1   4  12    0.18    0.47
  -2  -4 -12   -0.30    0.34
  -2  -4 -12    0.14    0.32
   2   4  12    0.11    0.56
  -3  -4 -12    1.10    0.45
   3   4  12    1.23    0.74
  -4  -4 -12    1.79    0.56
   4   4  12    0.12    0.67
  -5  -4 -12    0.53    0.49
   5   4  12    1.52    0.85
  -6  -4 -12    0.59    0.49
   6   4  12    0.92    0.91
  -7  -4 -12    0.73    0.57
   7   4  12    0.32    0.88
   8  -5 -12   -0.32    0.44
  -8   5  12   -0.07    0.44
   7  -5 -12    5.19    0.96
  -7   5  12    5.52    1.01
   6  -5 -12    3.82    0.78
  -6   5  12    2.73    0.75
   5  -5 -12    0.02    0.46
  -5   5  12    0.11    0.40
   4  -5 -12    2.89    0.68
  -4   5  12    3.37    0.74
   3  -5 -12    0.29    0.46
  -3   5  12    0.11    0.36
   2  -5 -12   -0.46    0.34
  -2   5  12    0.02    0.35
   1  -5 -12    0.84    0.43
  -1   5  12    0.29    0.45
   0  -5 -12    1.02    0.46
   0   5  12    0.84    0.52
  -1  -5 -12    0.29    0.38
   1   5  12   -0.41    0.48
  -2  -5 -12    0.83    0.42
   2   5  12    0.78    0.65
  -3  -5 -12    9.97    0.87
   3   5  12    8.56    1.33
  -4  -5 -12   -0.49    0.29
   4   5  12    0.57    0.78
  -5  -5 -12    1.42    0.58
   5   5  12    0.59    0.86
  -6  -5 -12    6.59    1.02
   6   5  12    4.94    1.25
   7  -6 -12    1.30    0.67
  -7   6  12    2.13    0.73
   6  -6 -12    3.13    0.81
  -6   6  12    4.75    0.90
   5  -6 -12    1.87    0.62
  -5   6  12    5.09    0.91
   4  -6 -12    0.12    0.48
  -4   6  12   -0.10    0.40
   3  -6 -12    4.79    0.78
  -3   6  12    5.62    0.97
   2  -6 -12    0.00    0.39
  -2   6  12   -0.01    0.34
   1  -6 -12    4.14    0.72
  -1   6  12    5.48    0.95
   0  -6 -12    0.13    0.39
   0   6  12    0.28    0.55
  -1  -6 -12    1.48    0.52
   1   6  12    1.79    0.75
   2   6  12    0.27    0.65
  -3  -6 -12    0.39    0.43
   3   6  12   -0.06    0.68
  -4  -6 -12    0.63    0.49
   4   6  12    1.46    0.88
  -5  -6 -12    5.79    0.92
   5   6  12    4.93    1.16
  -6  -6 -12    0.93    0.53
   6   6  12    0.32    0.88
   7  -7 -12    2.80    0.79
  -7   7  12    2.76    0.77
   6  -7 -12    0.52    0.54
  -6   7  12   -0.66    0.32
   5  -7 -12    0.37    0.54
  -5   7  12   -0.05    0.34
   4  -7 -12    0.09    0.50
  -4   7  12    0.24    0.45
   3  -7 -12    0.46    0.49
  -3   7  12    0.22    0.49
   2  -7 -12    2.86    0.64
  -2   7  12    4.45    0.91
   1  -7 -12   12.09    1.19
  -1   7  12   12.04    1.40
   0  -7 -12    0.54    0.43
   0   7  12    0.11    0.49
  -1  -7 -12    3.29    0.70
   1   7  12    1.97    0.79
   2   7  12    5.05    1.10
   3   7  12   10.29    1.47
  -4  -7 -12    2.85    0.69
   4   7  12    1.50    0.96
  -5  -7 -12    0.13    0.42
   5   7  12   -0.37    0.79
   6  -8 -12    2.08    0.70
  -6   8  12    0.21    0.46
   5  -8 -12    0.65    0.56
  -5   8  12    1.07    0.62
   4  -8 -12    0.11    0.48
  -4   8  12   -0.31    0.34
   3  -8 -12    0.84    0.51
  -3   8  12    0.91    0.59
   2  -8 -12    1.93    0.64
  -2   8  12    2.29    0.75
   1  -8 -12    0.77    0.50
  -1   8  12   -1.15    0.38
   0  -8 -12    6.16    0.85
   0   8  12    5.13    1.00
   1   8  12    0.32    0.66
   2   8  12    0.06    0.67
   3   8  12    0.55    0.77
   4   8  12   -0.09    0.86
   5  -9 -12   -0.39    0.40
  -5   9  12    0.21    0.48
   4  -9 -12    0.94    0.58
  -4   9  12   -0.07    0.45
   3  -9 -12    2.25    0.69
  -3   9  12    2.36    0.76
   2  -9 -12    0.33    0.49
  -2   9  12    0.93    0.59
   1  -9 -12    1.19    0.51
  -1   9  12    0.45    0.59
   0   9  12   -0.22    0.57
   1   9  12   -0.30    0.60
   2   9  12    0.38    0.69
   3   9  12    2.98    0.96
   3 -10 -12    0.46    0.55
  -3  10  12    0.38    0.49
   2 -10 -12    0.22    0.46
  -2  10  12   -0.51    0.44
   1 -10 -12    0.70    0.52
  -1  10  12    0.19    0.57
   0  10  12    0.92    0.68
   1  10  12    3.95    1.09
   2  11 -13   -0.09    0.39
  -2 -11  13    0.07    0.59
   1  11 -13   -0.12    0.39
  -1 -11  13    0.06    0.66
   0  11 -13    2.82    0.75
   0 -11  13    1.59    0.80
  -1  11 -13   -0.14    0.38
   1 -11  13   -0.28    0.61
   4  10 -13   -0.41    0.43
  -4 -10  13    0.36    0.66
   3  10 -13    0.56    0.51
  -3 -10  13    0.99    0.64
   2  10 -13    0.86    0.55
  -2 -10  13    1.32    0.72
   1  10 -13    0.09    0.44
  -1 -10  13    0.72    0.66
   0  10 -13    0.30    0.49
   0 -10  13    0.00    0.64
  -1  10 -13    1.12    0.57
   1 -10  13   -0.12    0.65
  -2  10 -13   -0.09    0.43
   2 -10  13    0.51    0.74
  -3  10 -13   -0.07    0.41
   3 -10  13   -0.23    0.73
   5   9 -13    1.18    0.58
   4   9 -13    0.30    0.44
  -4  -9  13    0.07    0.55
   3   9 -13    0.09    0.44
  -3  -9  13    1.16    0.66
   2   9 -13    2.00    0.63
  -2  -9  13    2.86    0.83
   1   9 -13    1.07    0.56
  -1  -9  13    1.16    0.69
   0   9 -13   -0.14    0.38
   0  -9  13    0.21    0.59
  -1   9 -13    1.58    0.63
   1  -9  13    1.58    0.81
  -2   9 -13    0.97    0.52
   2  -9  13    1.26    0.80
  -3   9 -13    2.94    0.74
   3  -9  13    2.01    0.90
  -4   9 -13    6.57    1.04
   4  -9  13    5.01    1.16
   6   8 -13   -0.55    0.38
   5   8 -13    0.30    0.51
   4   8 -13   -0.39    0.35
  -4  -8  13    0.11    0.48
   3   8 -13   -0.24    0.42
  -3  -8  13    0.10    0.48
   2   8 -13    2.67    0.68
  -2  -8  13    1.88    0.70
   1   8 -13    1.07    0.52
  -1  -8  13    0.34    0.59
   0   8 -13    0.45    0.47
   0  -8  13    0.90    0.65
  -1   8 -13    0.43    0.39
   1  -8  13    0.92    0.71
  -2   8 -13    2.34    0.69
   2  -8  13    1.17    0.74
  -3   8 -13    0.15    0.41
   3  -8  13   -0.55    0.57
  -4   8 -13    4.73    0.90
   4  -8  13    4.23    1.04
  -5   8 -13    1.57    0.60
   5  -8  13    0.93    0.78
   6   7 -13    1.27    0.62
   5   7 -13    1.46    0.62
   4   7 -13    0.19    0.49
   3   7 -13    1.70    0.57
  -3  -7  13    2.35    0.67
   2   7 -13   13.54    1.13
  -2  -7  13    9.11    1.11
   1   7 -13    4.72    0.81
  -1  -7  13    4.58    0.88
   0   7 -13    5.26    0.82
   0  -7  13    6.84    1.04
  -1   7 -13    0.25    0.43
   1  -7  13    0.67    0.61
  -2   7 -13    5.01    0.85
   2  -7  13    5.54    1.02
  -3   7 -13    1.47    0.56
   3  -7  13    1.43    0.73
  -4   7 -13    4.18    0.79
   4  -7  13    2.50    0.85
  -5   7 -13   -0.64    0.35
   5  -7  13   -0.15    0.65
  -6   7 -13    0.06    0.38
   6  -7  13   -0.22    0.66
   7   6 -13    1.22    0.63
  -7  -6  13    1.04    0.59
   6   6 -13    0.17    0.50
  -6  -6  13    0.12    0.42
   5   6 -13    1.58    0.66
  -5  -6  13    1.84    0.59
   4   6 -13    8.26    1.08
   3   6 -13   -0.35    0.44
  -3  -6  13    0.02    0.43
   2   6 -13    0.82    0.50
  -2  -6  13    0.71    0.48
   1   6 -13   -0.08    0.40
  -1  -6  13   -0.12    0.45
   0   6 -13    8.67    1.05
   0  -6  13   10.97    1.19
  -1   6 -13    0.45    0.46
   1  -6  13   -0.11    0.50
  -2   6 -13    8.55    0.98
   2  -6  13    6.80    1.05
  -3   6 -13    0.72    0.47
   3  -6  13    0.04    0.54
  -4   6 -13   -0.18    0.36
   4  -6  13    0.32    0.64
  -5   6 -13    3.59    0.73
   5  -6  13    3.66    0.98
  -6   6 -13    1.37    0.56
   6  -6  13    1.89    0.84
   7   5 -13   -0.39    0.47
  -7  -5  13    0.21    0.46
   6   5 -13    0.34    0.50
  -6  -5  13   -0.06    0.40
   5   5 -13    0.36    0.50
  -5  -5  13   -0.04    0.36
   4   5 -13    0.41    0.50
  -4  -5  13    1.12    0.46
   3   5 -13    0.88    0.51
  -3  -5  13    1.44    0.47
   2   5 -13    0.30    0.46
  -2  -5  13   -0.34    0.41
   1   5 -13    3.14    0.71
  -1  -5  13    2.35    0.63
   0   5 -13   11.19    0.97
   0  -5  13   12.41    1.08
  -1   5 -13    3.45    0.71
   1  -5  13    3.35    0.70
  -2   5 -13   13.08    1.05
   2  -5  13   14.09    1.21
  -3   5 -13   26.29    1.46
   3  -5  13   25.30    1.63
  -4   5 -13    0.20    0.37
   4  -5  13   -0.34    0.56
  -5   5 -13    3.82    0.71
   5  -5  13    4.15    0.95
  -6   5 -13   -0.34    0.33
   6  -5  13   -0.10    0.65
   8   4 -13    1.08    0.65
  -8  -4  13    1.76    0.70
  -7  -4  13   20.07    1.50
   6   4 -13    2.43    0.73
  -6  -4  13    1.44    0.58
   5   4 -13    8.14    1.06
  -5  -4  13    8.38    1.07
   4   4 -13    4.18    0.75
  -4  -4  13    6.34    0.87
   3   4 -13    5.58    0.91
  -3  -4  13    7.24    0.88
   2   4 -13    1.31    0.50
  -2  -4  13    1.70    0.44
  -2  -4  13    2.05    0.52
   1   4 -13    0.05    0.40
  -1  -4  13   -0.81    0.38
  -1  -4  13    0.70    0.36
   0   4 -13    2.55    0.66
   0  -4  13    1.70    0.57
  -1   4 -13    8.00    0.98
   1  -4  13    7.10    0.95
  -2   4 -13    0.83    0.46
   2  -4  13    0.15    0.46
  -3   4 -13    0.08    0.36
   3  -4  13    0.26    0.52
  -4   4 -13    2.26    0.58
   4  -4  13    1.77    0.73
  -5   4 -13    0.28    0.38
   5  -4  13    0.73    0.69
   6  -4  13    0.18    0.63
   7  -4  13    0.46    0.74
   8   3 -13    0.08    0.60
  -8  -3  13    0.83    0.54
   7   3 -13    0.94    0.62
  -7  -3  13    1.83    0.65
   6   3 -13    5.02    0.90
  -6  -3  13    4.02    0.81
   5   3 -13    0.37    0.53
  -5  -3  13    1.63    0.57
   4   3 -13    9.37    1.13
  -4  -3  13   10.74    1.14
   3   3 -13    0.86    0.52
  -3  -3  13    1.64    0.50
   2   3 -13    1.29    0.51
  -2  -3  13    1.98    0.50
   1   3 -13    2.82    0.64
  -1  -3  13    3.36    0.59
  -1  -3  13    3.48    0.65
   0   3 -13    6.91    0.90
   0  -3  13    7.00    0.84
   0  -3  13    9.19    0.73
  -1   3 -13    1.03    0.48
   1  -3  13    0.52    0.47
   1  -3  13    1.30    0.47
  -2   3 -13    1.94    0.55
   2  -3  13    2.64    0.67
  -3   3 -13    0.24    0.38
   3  -3  13    0.66    0.53
  -4   3 -13    3.18    0.62
   4  -3  13    3.54    0.83
  -5   3 -13    4.25    0.70
   5  -3  13    4.48    0.97
   6  -3  13    0.81    0.69
   7  -3  13    1.40    0.79
   8   2 -13   -0.09    0.57
  -8  -2  13    0.33    0.46
   7   2 -13    3.04    0.86
  -7  -2  13    3.39    0.82
   6   2 -13    2.38    0.73
  -6  -2  13    0.45    0.49
   5   2 -13   -0.28    0.44
  -5  -2  13    0.10    0.38
   4   2 -13   -0.40    0.45
  -4  -2  13   -0.14    0.30
   3   2 -13   -0.61    0.39
  -3  -2  13   -0.15    0.30
   2   2 -13    9.12    1.02
  -2  -2  13   11.49    0.91
   1   2 -13    0.60    0.46
  -1  -2  13    0.79    0.47
  -1  -2  13    0.56    0.37
   0   2 -13    1.09    0.47
   0  -2  13    1.40    0.50
   0  -2  13    1.78    0.47
  -1   2 -13    1.92    0.58
   1  -2  13    1.25    0.53
   1  -2  13    1.51    0.44
  -2   2 -13   -0.31    0.32
   2  -2  13    0.80    0.39
   2  -2  13    0.92    0.49
  -3   2 -13    0.05    0.34
   3  -2  13    0.20    0.47
  -4   2 -13    0.99    0.43
   4  -2  13    1.56    0.66
  -5   2 -13    2.21    0.53
   5  -2  13    3.01    0.85
   6  -2  13    2.29    0.76
   8   1 -13   -0.15    0.56
  -8  -1  13    0.61    0.50
   7   1 -13    3.16    0.81
  -7  -1  13    3.91    0.85
   6   1 -13    0.83    0.60
  -6  -1  13   -0.41    0.33
   5   1 -13    0.95    0.57
  -5  -1  13    0.40    0.38
   4   1 -13    0.13    0.46
  -4  -1  13    0.23    0.36
   3   1 -13    1.36    0.60
  -3  -1  13    2.08    0.54
   2   1 -13    0.65    0.48
  -2  -1  13    0.06    0.34
   1   1 -13   19.07    1.23
  -1  -1  13   18.34    1.12
   0   1 -13    2.14    0.61
   0  -1  13    1.55    0.47
   0  -1  13    1.37    0.46
  -1   1 -13   15.13    1.05
   1  -1  13   13.73    0.96
   1  -1  13   15.13    1.01
  -2   1 -13    0.60    0.42
   2  -1  13    0.44    0.47
   2  -1  13    0.38    0.40
  -3   1 -13    2.16    0.53
   3  -1  13    2.32    0.65
   3  -1  13    2.55    0.61
  -4   1 -13    6.35    0.94
  -4   1 -13    5.63    0.74
   4  -1  13    4.47    0.78
  -5   1 -13    0.47    0.48
  -6   1 -13    3.38    0.87
  -7   1 -13   -0.43    0.53
   8   0 -13    5.87    1.01
  -8   0  13    6.99    1.15
   7   0 -13    0.09    0.52
  -7   0  13    0.01    0.43
   6   0 -13    0.32    0.53
  -6   0  13    1.16    0.56
   5   0 -13   -1.09    0.34
  -5   0  13    0.12    0.35
   4   0 -13   -0.41    0.39
  -4   0  13   -0.01    0.33
   3   0 -13    3.22    0.70
  -3   0  13    2.51    0.61
   2   0 -13    1.48    0.56
  -2   0  13    2.08    0.54
   1   0 -13    1.30    0.53
  -1   0  13    0.56    0.38
   0   0 -13    0.83    0.47
   0   0  13    1.07    0.46
  -1   0 -13   16.19    1.05
   1   0  13   15.85    1.08
   1   0  13   15.42    1.02
  -2   0 -13    1.49    0.47
   2   0  13    1.26    0.53
   2   0  13    1.55    0.53
  -3   0 -13    7.16    0.84
  -3   0 -13    7.61    0.93
   3   0  13    7.48    0.97
  -4   0 -13    2.84    0.65
  -4   0 -13    3.15    0.60
   4   0  13    2.72    0.73
  -5   0 -13   -0.16    0.43
   5   0  13   -0.16    0.59
  -6   0 -13   -0.12    0.45
  -7   0 -13   -0.61    0.51
   8  -1 -13    2.88    0.78
  -8   1  13    3.45    0.86
   7  -1 -13    1.20    0.61
  -7   1  13    0.97    0.53
   6  -1 -13    2.88    0.74
  -6   1  13    2.91    0.75
   5  -1 -13    0.45    0.53
  -5   1  13    2.76    0.71
   4  -1 -13    1.45    0.55
  -4   1  13    1.98    0.60
   3  -1 -13    7.13    0.97
  -3   1  13    7.44    0.98
   2  -1 -13   -0.24    0.43
  -2   1  13    0.49    0.42
   1  -1 -13    0.25    0.42
  -1   1  13    0.12    0.36
   0  -1 -13    0.83    0.45
   0   1  13    0.83    0.46
  -1  -1 -13    0.34    0.40
   1   1  13   -0.09    0.33
   1   1  13   -0.06    0.38
  -2  -1 -13    0.30    0.36
  -2  -1 -13   -0.20    0.34
   2   1  13   -0.03    0.40
  -3  -1 -13    3.01    0.62
  -3  -1 -13    4.84    0.71
   3   1  13    3.48    0.77
  -4  -1 -13   -0.39    0.34
   4   1  13    1.35    0.66
  -5  -1 -13   -0.06    0.46
   5   1  13    0.13    0.71
  -6  -1 -13    0.43    0.54
   6   1  13   -1.47    0.57
  -7  -1 -13    1.56    0.69
   8  -2 -13    1.99    0.71
  -8   2  13    2.32    0.69
   7  -2 -13    4.79    0.90
  -7   2  13    6.17    1.05
   6  -2 -13    0.18    0.43
  -6   2  13   -0.19    0.32
   5  -2 -13    0.38    0.46
  -5   2  13    0.19    0.38
   4  -2 -13   -0.24    0.35
  -4   2  13    0.03    0.40
   3  -2 -13    1.31    0.58
  -3   2  13    1.31    0.51
   2  -2 -13    1.12    0.52
  -2   2  13    1.13    0.48
   1  -2 -13    3.00    0.67
  -1   2  13    2.78    0.60
   0  -2 -13    4.80    0.78
   0   2  13    5.16    0.83
  -1  -2 -13    7.85    0.90
   1   2  13    9.28    1.06
  -2  -2 -13    3.32    0.63
  -2  -2 -13    2.83    0.56
   2   2  13    2.19    0.67
  -3  -2 -13    0.46    0.40
  -3  -2 -13   -0.04    0.35
   3   2  13   -0.40    0.50
  -4  -2 -13    5.97    0.89
   4   2  13    4.72    1.07
  -5  -2 -13    0.74    0.51
   5   2  13    0.82    0.77
  -6  -2 -13    2.19    0.69
   6   2  13    1.35    0.89
  -7  -2 -13    0.12    0.46
   7   2  13   -1.01    0.74
   8  -3 -13    0.46    0.56
  -8   3  13    0.79    0.56
   7  -3 -13    3.53    0.79
  -7   3  13    4.33    0.88
   6  -3 -13    6.74    1.00
  -6   3  13    5.36    0.97
   5  -3 -13    0.16    0.48
  -5   3  13   -0.09    0.37
   4  -3 -13    1.20    0.56
  -4   3  13    1.65    0.59
   3  -3 -13    3.29    0.68
  -3   3  13    4.36    0.78
   2  -3 -13    0.68    0.48
  -2   3  13    0.31    0.42
   1  -3 -13    1.87    0.56
  -1   3  13    2.22    0.64
   0  -3 -13    1.77    0.54
   0   3  13    1.15    0.56
  -1  -3 -13    4.99    0.74
   1   3  13    2.71    0.75
  -2  -3 -13    6.29    0.79
   2   3  13    7.75    1.10
  -3  -3 -13    1.54    0.50
   3   3  13    1.20    0.66
  -4  -3 -13    6.59    0.94
   4   3  13    7.99    1.29
  -5  -3 -13    6.33    1.00
   5   3  13    3.41    1.01
  -6  -3 -13    2.68    0.75
   6   3  13    1.52    0.90
   7  -4 -13    0.76    0.60
  -7   4  13   -0.36    0.42
   6  -4 -13   -0.15    0.55
  -6   4  13   -0.06    0.41
   5  -4 -13   -0.12    0.48
  -5   4  13    0.42    0.44
   4  -4 -13    8.01    1.02
  -4   4  13    8.73    1.17
   3  -4 -13    1.72    0.58
  -3   4  13    1.75    0.56
   2  -4 -13    0.37    0.45
  -2   4  13    0.22    0.43
   1  -4 -13    1.39    0.56
  -1   4  13    1.13    0.55
   0  -4 -13    0.27    0.42
   0   4  13   -0.23    0.42
  -1  -4 -13    0.25    0.43
   1   4  13   -0.24    0.40
  -2  -4 -13    0.31    0.41
   2   4  13    0.15    0.57
  -3  -4 -13    0.41    0.39
   3   4  13   -0.05    0.58
  -4  -4 -13    2.54    0.69
   4   4  13    1.63    0.84
  -5  -4 -13    5.57    0.94
   5   4  13    4.34    1.04
  -6  -4 -13    0.37    0.47
   6   4  13   -1.49    0.69
   7  -5 -13    0.78    0.57
  -7   5  13    2.43    0.77
   6  -5 -13    0.85    0.60
  -6   5  13    2.19    0.70
   5  -5 -13    4.65    0.86
  -5   5  13    3.48    0.84
   4  -5 -13   -0.19    0.40
  -4   5  13    0.53    0.49
   3  -5 -13    1.74    0.59
  -3   5  13    1.16    0.53
   2  -5 -13   -0.12    0.38
  -2   5  13   -0.02    0.39
   1  -5 -13    0.37    0.45
  -1   5  13    0.67    0.54
   0  -5 -13    1.22    0.51
   0   5  13    0.26    0.47
  -1  -5 -13    1.96    0.58
   1   5  13    1.95    0.73
   2   5  13   -0.16    0.54
   3   5  13   -0.71    0.55
  -4  -5 -13    3.96    0.80
   4   5  13    3.61    1.05
  -5  -5 -13    3.14    0.77
   5   5  13    2.14    1.02
   7  -6 -13    0.28    0.53
  -7   6  13    0.31    0.50
   6  -6 -13    1.23    0.66
  -6   6  13    0.73    0.55
   5  -6 -13   -0.23    0.43
  -5   6  13    0.26    0.42
   4  -6 -13    4.28    0.88
  -4   6  13    3.25    0.82
   3  -6 -13    4.47    0.85
  -3   6  13    4.86    0.93
   2  -6 -13    0.42    0.46
  -2   6  13    0.97    0.58
   1  -6 -13    3.62    0.71
  -1   6  13    3.02    0.79
   0  -6 -13    0.25    0.44
   0   6  13    0.28    0.57
  -1  -6 -13    0.72    0.47
   1   6  13   -0.26    0.45
   2   6  13   -0.13    0.61
   3   6  13    0.32    0.69
   4   6  13    2.81    1.05
  -5  -6 -13    0.61    0.50
   5   6  13    0.09    0.80
   6  -7 -13    0.02    0.46
  -6   7  13   -0.05    0.43
   5  -7 -13   -0.25    0.50
  -5   7  13   -0.58    0.37
   4  -7 -13    1.30    0.57
  -4   7  13    0.19    0.47
   3  -7 -13    0.36    0.54
  -3   7  13    0.20    0.50
   2  -7 -13   -0.16    0.43
  -2   7  13   -0.18    0.38
   1  -7 -13   -0.19    0.40
  -1   7  13   -0.32    0.49
   0  -7 -13    1.88    0.61
   0   7  13    1.89    0.77
   1   7  13    0.04    0.59
   2   7  13   -0.25    0.62
   3   7  13    3.44    1.02
   4   7  13   -0.77    0.63
   5  -8 -13    0.91    0.64
  -5   8  13    0.20    0.50
   4  -8 -13   -0.32    0.42
  -4   8  13   -0.16    0.50
   3  -8 -13   -0.49    0.41
  -3   8  13    0.71    0.59
   2  -8 -13    1.83    0.66
  -2   8  13    1.04    0.56
   1  -8 -13    0.56    0.47
  -1   8  13    0.17    0.55
   0  -8 -13    0.44    0.51
   0   8  13    2.13    0.83
   1   8  13    2.66    0.92
   2   8  13    3.34    1.05
   3   8  13    1.78    0.97
  -4   9  13    0.12    0.49
   3  -9 -13    3.60    0.79
  -3   9  13    2.22    0.70
   2  -9 -13   -0.16    0.41
  -2   9  13    0.41    0.57
   1  -9 -13    0.85    0.51
  -1   9  13   -0.09    0.53
   0   9  13    0.43    0.69
   1   9  13    3.64    1.01
   2   9  13    0.30    0.72
   3  10 -14   -0.16    0.48
  -3 -10  14   -0.55    0.53
   2  10 -14   -0.15    0.45
  -2 -10  14    0.16    0.66
   1  10 -14    1.19    0.58
  -1 -10  14    1.16    0.75
   0  10 -14    0.32    0.49
   0 -10  14    1.13    0.75
  -1  10 -14    1.05    0.57
   1 -10  14   -0.14    0.68
  -2  10 -14    0.40    0.48
   2 -10  14   -0.52    0.63
   4   9 -14    2.35    0.71
   3   9 -14    0.36    0.51
  -3  -9  14   -0.23    0.55
   2   9 -14    1.90    0.68
  -2  -9  14    2.29    0.82
   1   9 -14    0.04    0.43
  -1  -9  14   -0.28    0.58
   0   9 -14    0.37    0.51
   0  -9  14   -0.38    0.56
  -1   9 -14    0.16    0.41
   1  -9  14   -0.02    0.65
  -2   9 -14   12.46    1.36
   2  -9  14   12.21    1.52
  -3   9 -14    0.29    0.49
   3  -9  14    0.29    0.70
   5   8 -14   -0.32    0.46
   4   8 -14    0.99    0.58
   3   8 -14    0.48    0.52
  -3  -8  14   -0.95    0.48
   2   8 -14    2.40    0.73
  -2  -8  14    2.09    0.72
   1   8 -14   -0.11    0.44
  -1  -8  14   -0.49    0.50
   0   8 -14    0.71    0.53
   0  -8  14    0.80    0.68
  -1   8 -14    0.69    0.54
   1  -8  14    0.11    0.66
  -2   8 -14    0.39    0.44
   2  -8  14   -0.54    0.62
  -3   8 -14   -0.23    0.40
   3  -8  14   -0.68    0.62
  -4   8 -14    0.92    0.54
   4  -8  14    0.88    0.74
   6   7 -14   -0.18    0.46
   5   7 -14   -0.06    0.49
   4   7 -14    0.11    0.54
   3   7 -14   -0.13    0.50
   2   7 -14    0.28    0.47
  -2  -7  14   -0.68    0.43
   1   7 -14    2.94    0.72
[truncated: 794,248 more chars]
