# Supplementary material for: Inter­action between maleic acid and N-R-furfuryl­amines: crystal structure of 2-methyl-N-[(5-phenyl­furan-2-yl)meth­yl]propan-2-aminium (2Z)-3-carb­oxy­acrylate and N-[(5-iodo­furan-2-yl)meth­yl]-2-methyl­propan-2-aminium (2Z)-3-carb­oxy­prop-2-enoate
Source: Acta Crystallogr E Crystallogr Commun. 2017 Mar 14;73(Pt 4):515–9. doi: 10.1107/S2056989017003541 (PMC5382611; doi:10.1107/S2056989017003541)
Supplement: Supplementary file 2 [file e-73-00515-Isup2.hkl]

data_I                                                                          
_shelx_title ' I in P-1'                                                        
_shelx_refln_list_code          4                                               
_shelx_F_calc_maximum      113.76                                               
_exptl_crystal_F_000       368.00                                               
_reflns_d_resolution_high  0.6580                                               
                                                                                
loop_                                                                           
 _space_group_symop_operation_xyz                                               
 'x, y, z'                                                                      
 '-x, -y, -z'                                                                   
                                                                                
_cell_length_a     7.5177                                                       
_cell_length_b     9.8339                                                       
_cell_length_c    12.1951                                                       
_cell_angle_alpha  94.387                                                       
_cell_angle_beta   94.552                                                       
_cell_angle_gamma  91.578                                                       
                                                                                
_shelx_F_squared_multiplier     1.000                                           
                                                                                
loop_                                                                           
 _refln_index_h                                                                 
 _refln_index_k                                                                 
 _refln_index_l                                                                 
 _refln_F_squared_calc                                                          
 _refln_F_squared_meas                                                          
 _refln_F_squared_sigma                                                         
 _refln_observed_status                                                         
   1   0   0        511.93        500.44         6.78 o                         
   2   0   0       6508.32       6443.61        77.52 o                         
   3   0   0        123.73        119.12         3.83 o                         
   4   0   0         20.48         17.57         1.91 o                         
   5   0   0          5.02          5.86         2.29 o                         
   6   0   0         42.41         36.65         3.30 o                         
   7   0   0         35.38         26.92         5.32 o                         
   8   0   0         61.53         54.04         6.50 o                         
   9   0   0          3.12         -3.10         4.06 o                         
  10   0   0         72.51         76.65         8.66 o                         
  11   0   0          3.62          9.89        10.54 o                         
 -11   1   0          1.09          2.15         4.12 o                         
 -10   1   0         18.35         10.54         4.81 o                         
  -9   1   0        109.67        100.04         9.04 o                         
  -8   1   0          0.36         -0.95         2.13 o                         
  -7   1   0         31.07         36.97         9.23 o                         
  -6   1   0         38.83         50.00         3.75 o                         
  -5   1   0         74.69         79.37         3.71 o                         
  -4   1   0        418.33        426.75         7.98 o                         
  -3   1   0        820.51        814.89        12.03 o                         
  -2   1   0         15.79         15.03         1.38 o                         
  -1   1   0         28.10         36.18         3.65 o                         
   0   1   0       1436.81       1377.39        16.78 o                         
   1   1   0       1192.48       1136.23        12.12 o                         
   2   1   0        182.60        187.29         5.30 o                         
   3   1   0        861.75        909.83        16.57 o                         
   4   1   0        415.56        434.22         9.00 o                         
   5   1   0         44.54         42.63         3.55 o                         
   6   1   0        127.12        135.53         5.24 o                         
   7   1   0         89.63         77.75         7.07 o                         
   8   1   0          6.29          5.90         3.34 o                         
   9   1   0         15.69          9.80         4.52 o                         
  10   1   0          0.53          9.55         5.09 o                         
  11   1   0         44.86         47.68         7.65 o                         
 -11   2   0          2.25          0.90         6.99 o                         
 -10   2   0         91.25         91.52         8.99 o                         
  -9   2   0         23.31         20.77         5.12 o                         
  -8   2   0         79.96         89.79        13.10 o                         
  -7   2   0         18.81         18.46         2.90 o                         
  -6   2   0        166.28        172.39         5.74 o                         
  -5   2   0         95.66         96.81         4.00 o                         
  -4   2   0         51.27         58.00         2.89 o                         
  -3   2   0       1310.52       1256.58        17.48 o                         
  -2   2   0         96.79         99.89         2.85 o                         
  -1   2   0        201.90        193.23         4.54 o                         
   0   2   0       3258.90       2994.84        36.29 o                         
   1   2   0        624.98        612.14         8.69 o                         
   2   2   0        366.42        368.43         7.87 o                         
   3   2   0        275.78        251.81         4.71 o                         
   4   2   0        626.15        616.18         9.89 o                         
   5   2   0         23.80         26.71         3.32 o                         
   6   2   0          0.32         -0.62         2.32 o                         
   7   2   0         14.21         11.62         3.84 o                         
   8   2   0         35.15         40.87         6.03 o                         
   9   2   0          1.68          1.16         3.49 o                         
  10   2   0        126.80        133.91        11.19 o                         
  11   2   0          8.38          8.02         5.17 o                         
 -11   3   0         47.21         43.71         7.32 o                         
 -10   3   0          0.87         -0.21         3.92 o                         
  -9   3   0        126.86        139.66        16.49 o                         
  -8   3   0          5.24          3.24         2.44 o                         
  -7   3   0        191.70        171.13         6.25 o                         
  -6   3   0         37.11         41.39         3.72 o                         
  -5   3   0         15.65         20.22         2.57 o                         
  -4   3   0        126.88        121.66         4.08 o                         
  -3   3   0         20.71         23.35         2.19 o                         
  -2   3   0        579.68        577.49         9.23 o                         
  -1   3   0         18.78         17.07         1.98 o                         
   0   3   0         62.00         55.75         2.49 o                         
   1   3   0        135.61        135.75         3.41 o                         
   2   3   0        263.79        280.79         5.25 o                         
   3   3   0          5.00          4.11         1.00 o                         
   4   3   0        144.19        141.00         6.32 o                         
   5   3   0        182.46        185.79        14.60 o                         
   6   3   0         27.71         34.07         7.80 o                         
   7   3   0         55.83         56.10         6.54 o                         
   8   3   0         34.43         21.85         5.04 o                         
   9   3   0         49.07         55.35        10.48 o                         
  10   3   0         84.84         70.66         8.46 o                         
  11   3   0         24.46         19.19         6.36 o                         
 -10   4   0          4.37          6.51         8.80 o                         
  -9   4   0         75.60         71.76         6.12 o                         
  -8   4   0         13.39         17.87         3.83 o                         
  -7   4   0         27.17         30.87         4.78 o                         
  -6   4   0         13.11         12.46         2.54 o                         
  -5   4   0         31.72         27.78         3.01 o                         
  -4   4   0        351.41        348.83         7.74 o                         
  -3   4   0        587.76        602.66        10.46 o                         
  -2   4   0         17.73         18.57         1.92 o                         
  -1   4   0        407.44        408.35         7.32 o                         
   0   4   0          0.03          2.04         1.26 o                         
   1   4   0          4.51          6.70         1.41 o                         
   2   4   0        454.10        465.72         8.09 o                         
   3   4   0         56.74         66.48         5.38 o                         
   4   4   0        189.79        176.52         7.37 o                         
   5   4   0         34.91         43.44         5.22 o                         
   6   4   0        221.29        219.09         9.80 o                         
   7   4   0          1.46          1.15         3.14 o                         
   8   4   0          1.19         -0.95         3.15 o                         
   9   4   0          0.04          1.42         3.79 o                         
  10   4   0         30.19         33.00         6.50 o                         
  -9   5   0          8.07         16.54         3.83 o                         
  -8   5   0          0.87          0.00         2.39 o                         
  -7   5   0        229.85        216.17         7.69 o                         
  -6   5   0         69.91         68.66         4.75 o                         
  -5   5   0        251.58        246.28        11.98 o                         
  -4   5   0        172.93        183.12         7.25 o                         
  -3   5   0        323.71        343.83         7.54 o                         
  -2   5   0          1.91          4.08         1.54 o                         
  -1   5   0        997.20       1064.86        15.84 o                         
   0   5   0        427.07        461.18         8.55 o                         
   1   5   0         94.39         85.88         3.48 o                         
   2   5   0        187.62        194.14         5.00 o                         
   3   5   0          1.02          0.33         1.18 o                         
   4   5   0         53.39         49.94         5.04 o                         
   5   5   0          1.41         -2.94         3.81 o                         
   6   5   0         31.88         29.18         4.99 o                         
   7   5   0          0.54          1.26         4.87 o                         
   8   5   0          0.27          1.99         3.34 o                         
   9   5   0          0.29          0.73         3.51 o                         
  10   5   0         25.97         23.42         5.92 o                         
 -10   6   0          1.30          9.36         6.74 o                         
  -9   6   0          0.78         -2.42         3.68 o                         
  -8   6   0          1.99          7.42         2.95 o                         
  -7   6   0         33.00         29.09         3.86 o                         
  -6   6   0          6.66          6.85         2.42 o                         
  -5   6   0         25.18         23.25         3.03 o                         
  -4   6   0        186.61        184.35        10.69 o                         
  -3   6   0        188.32        188.86         8.51 o                         
  -2   6   0          0.05          1.13         1.97 o                         
  -1   6   0        135.53        143.81         4.76 o                         
   0   6   0        626.41        657.04        11.50 o                         
   1   6   0          4.39          2.08         1.71 o                         
   2   6   0          0.72          0.05         1.59 o                         
   3   6   0        191.68        187.50         7.16 o                         
   4   6   0          0.00          1.71         2.79 o                         
   5   6   0         11.37          9.27         3.53 o                         
   6   6   0         69.40         75.66         7.47 o                         
   7   6   0         64.06         65.64         7.46 o                         
   8   6   0         24.04         19.89         5.21 o                         
   9   6   0          8.30          7.04         4.62 o                         
  10   6   0         17.42         17.71         5.60 o                         
  -9   7   0        100.07        120.91        14.10 o                         
  -8   7   0          3.48          9.20         4.57 o                         
  -7   7   0          0.19         -1.60         3.62 o                         
  -6   7   0        168.48        156.36         6.73 o                         
  -5   7   0         14.28         15.03         2.87 o                         
  -4   7   0         35.22         45.86         3.86 o                         
  -3   7   0         17.47         16.20         3.79 o                         
  -2   7   0        343.11        338.35         8.02 o                         
  -1   7   0         23.23         30.44         3.44 o                         
   0   7   0          0.89          5.70         2.31 o                         
   1   7   0          0.09          2.37         2.10 o                         
   2   7   0          2.14          5.77         3.11 o                         
   3   7   0        267.89        257.24         6.87 o                         
   4   7   0         74.10         61.72         6.16 o                         
   5   7   0          8.35          6.04         3.87 o                         
   6   7   0        137.75        141.36         9.14 o                         
   7   7   0          8.34          1.95         3.49 o                         
   8   7   0          0.10          0.26         3.79 o                         
   9   7   0          7.22          0.70         4.20 o                         
  -9   8   0         22.86         19.09         7.36 o                         
  -8   8   0          0.61          0.06         4.24 o                         
  -7   8   0          9.07         13.92         4.79 o                         
  -6   8   0          9.07          7.04         3.96 o                         
  -5   8   0          0.00         -2.32         3.20 o                         
  -4   8   0         11.55         14.07         2.68 o                         
  -3   8   0         59.13         67.22        12.20 o                         
  -2   8   0         21.73         24.90         3.15 o                         
  -1   8   0        236.96        212.64         6.63 o                         
   0   8   0         46.82         56.72         4.34 o                         
   1   8   0          0.49         -0.10         2.17 o                         
   2   8   0          5.51          6.92         2.54 o                         
   3   8   0        665.48        660.78        19.81 o                         
   4   8   0        208.01        188.42         9.68 o                         
   5   8   0          0.23         11.60         6.99 o                         
   6   8   0          4.80         11.85         4.74 o                         
   7   8   0         19.19         15.90         4.98 o                         
   8   8   0          0.17         -0.46         3.85 o                         
   9   8   0          0.17          5.24         4.59 o                         
  -9   9   0          2.18         -0.75         5.62 o                         
  -8   9   0         46.02         56.28        10.86 o                         
  -7   9   0         66.87         60.62        10.23 o                         
  -6   9   0          0.03         -2.98         2.98 o                         
  -5   9   0         15.59         15.38         4.69 o                         
  -4   9   0          0.15          1.53         3.37 o                         
  -3   9   0        210.15        199.39         6.98 o                         
  -2   9   0        128.39        128.57         5.52 o                         
  -1   9   0        133.45        121.46         5.44 o                         
   0   9   0         79.10         76.30         5.11 o                         
   1   9   0         46.06         47.86         4.31 o                         
   2   9   0        142.11        133.06         5.80 o                         
   3   9   0         77.04         79.82         7.99 o                         
   4   9   0         12.11         12.35         4.52 o                         
   5   9   0         15.19         13.37         4.55 o                         
   6   9   0          3.57         12.49         4.89 o                         
   7   9   0          0.01          2.94         4.38 o                         
   8   9   0          5.12          0.99         5.49 o                         
  -8  10   0          1.15          1.87         5.62 o                         
  -7  10   0         59.75         59.27         7.89 o                         
  -6  10   0         35.49         44.87         6.94 o                         
  -5  10   0         23.17         25.43         5.68 o                         
  -4  10   0          8.71          8.95         4.62 o                         
  -3  10   0          1.41          0.82         3.42 o                         
  -2  10   0          2.50          4.09         3.32 o                         
  -1  10   0          7.97          9.70         3.08 o                         
   0  10   0          1.92          1.29         4.17 o                         
   1  10   0         13.40         11.33         3.13 o                         
   2  10   0         23.24         23.44         3.75 o                         
   3  10   0         10.62          5.12         4.13 o                         
   4  10   0         68.30         61.95         7.41 o                         
   5  10   0         25.49         33.73         9.55 o                         
   6  10   0          4.97         -3.67         4.01 o                         
   7  10   0          1.00          3.48         4.74 o                         
   8  10   0          0.01          0.59         6.74 o                         
  -7  11   0         53.93         55.65        11.48 o                         
  -6  11   0          1.19         -3.63         4.22 o                         
  -5  11   0         90.67         83.95         8.82 o                         
  -4  11   0          0.00         -1.62         7.36 o                         
  -3  11   0         81.98         87.98        18.16 o                         
  -2  11   0          3.43         -0.56         5.55 o                         
  -1  11   0          8.59          2.81         6.86 o                         
   0  11   0         15.73         18.18         4.46 o                         
   1  11   0         13.12         12.01         4.58 o                         
   2  11   0         29.34         40.54         6.55 o                         
   3  11   0         36.96         23.84         5.91 o                         
   4  11   0         29.45         33.46         6.78 o                         
   5  11   0          1.64          5.13         4.48 o                         
   6  11   0          3.58          3.96         4.60 o                         
   7  11   0          0.60         -1.28         4.63 o                         
  -7  12   0         20.74         19.22         9.23 o                         
  -6  12   0         16.54         12.73         6.86 o                         
  -5  12   0          2.22         -3.03         7.05 o                         
  -4  12   0          2.23          1.77         4.53 o                         
  -3  12   0          0.40          2.11         4.20 o                         
  -2  12   0         17.07         18.70         5.22 o                         
  -1  12   0          2.84         -0.48         3.46 o                         
   0  12   0          7.09          8.88         4.05 o                         
   1  12   0          0.47          2.88         3.66 o                         
   2  12   0         21.95         24.76         5.96 o                         
   3  12   0          9.20          5.60         5.28 o                         
   4  12   0          5.30          4.97         5.14 o                         
   5  12   0          0.74          6.34         5.49 o                         
   6  12   0         21.56         29.13        13.79 o                         
  -5  13   0          1.49          3.12         5.74 o                         
  -4  13   0          4.07          8.11         4.85 o                         
  -3  13   0         46.30         70.32        10.92 o                         
  -2  13   0         10.42         26.21         5.82 o                         
  -1  13   0          7.82          8.76         4.65 o                         
   0  13   0         85.37        108.75         9.59 o                         
   1  13   0          5.80         10.23         7.36 o                         
   2  13   0         41.80         64.64        11.85 o                         
   3  13   0         10.99          6.49         6.86 o                         
   4  13   0          0.04          3.37         6.49 o                         
   5  13   0          1.14         -3.54         4.24 o                         
  -4  14   0         17.07         26.77        14.16 o                         
  -3  14   0         18.20         19.56         6.20 o                         
  -2  14   0          0.65         -3.49         7.49 o                         
  -1  14   0          0.39         -5.18         5.18 o                         
   0  14   0          1.24          2.24         4.27 o                         
   1  14   0         12.85         15.85         7.86 o                         
   2  14   0          0.01         -2.75         5.74 o                         
   3  14   0          6.56         -3.37         5.37 o                         
  -3 -14   1          5.99          7.11         7.49 o                         
  -2 -14   1         10.48         15.22         8.11 o                         
  -1 -14   1          0.32         -3.87         6.61 o                         
   0 -14   1         53.22         67.72         8.42 o                         
   1 -14   1         42.09         69.01        22.21 o                         
   2 -14   1         48.72         62.04         8.24 o                         
   3 -14   1          3.61         -3.87         7.55 o                         
   4 -14   1          0.26         -3.95         3.95 o                         
  -5 -13   1          0.44         -0.50         5.24 o                         
  -4 -13   1          0.19          3.62         6.49 o                         
  -3 -13   1         34.37         38.81         9.73 o                         
  -2 -13   1         19.61         32.19        10.11 o                         
  -1 -13   1          0.42         -0.30         3.81 o                         
   0 -13   1          5.42          2.75         7.86 o                         
   1 -13   1          0.31         -1.10         5.18 o                         
   2 -13   1          1.11         -1.81         4.62 o                         
   3 -13   1          0.33          1.39         4.24 o                         
   4 -13   1         18.23         28.47         6.47 o                         
   5 -13   1          1.06         -2.99         6.36 o                         
  -6 -12   1         57.19         60.88         8.94 o                         
  -5 -12   1          0.43         -0.72         7.55 o                         
  -4 -12   1         11.45         19.37         6.00 o                         
  -3 -12   1         22.66         15.44        10.92 o                         
  -2 -12   1          6.62          7.49         6.86 o                         
  -1 -12   1         28.62         38.84         6.74 o                         
   0 -12   1         26.32         26.07         5.19 o                         
   1 -12   1         17.39         34.99         5.87 o                         
   2 -12   1          2.71          6.58         4.31 o                         
   3 -12   1          0.17          0.70         3.85 o                         
   4 -12   1         42.42         54.24         8.80 o                         
   5 -12   1         12.71          5.72         5.09 o                         
   6 -12   1          4.85          0.46         4.73 o                         
   7 -12   1          5.00         -4.74         4.87 o                         
  -7 -11   1          0.16          2.83         6.55 o                         
  -6 -11   1          0.20          5.33         4.68 o                         
  -5 -11   1          1.67          5.97         4.98 o                         
  -4 -11   1          4.40         -0.53         4.37 o                         
  -3 -11   1         14.43          8.86         4.73 o                         
  -2 -11   1         10.96         19.10         4.82 o                         
  -1 -11   1          1.69         -1.32         3.18 o                         
   0 -11   1          0.00          1.22         4.99 o                         
   1 -11   1          6.85          2.62         4.49 o                         
   2 -11   1         15.49         10.59         4.13 o                         
   3 -11   1         69.87         83.36        12.42 o                         
   4 -11   1          2.76          0.34         3.34 o                         
   5 -11   1          1.02          0.56         3.97 o                         
   6 -11   1         19.94         12.00         5.36 o                         
   7 -11   1          9.24         10.94        10.54 o                         
  -8 -10   1          8.32         10.92         5.68 o                         
  -7 -10   1         15.94         19.66         6.26 o                         
  -6 -10   1          9.41          9.93         5.51 o                         
  -5 -10   1          2.94          3.41         6.49 o                         
  -4 -10   1          0.00          0.40         4.12 o                         
  -3 -10   1          1.05          0.99         3.79 o                         
  -2 -10   1          5.93         10.37         3.02 o                         
  -1 -10   1          0.24         -0.90         2.24 o                         
   0 -10   1        167.03        165.37         6.68 o                         
   1 -10   1         10.33         10.41        12.85 o                         
   2 -10   1         46.34         51.76         6.21 o                         
   3 -10   1         30.26         24.58         5.16 o                         
   4 -10   1         18.17         13.20         4.64 o                         
   5 -10   1          0.35         -0.88         3.64 o                         
   6 -10   1          8.09         14.71         5.00 o                         
   7 -10   1         63.79         70.17         9.48 o                         
   8 -10   1          2.00         11.85         6.74 o                         
  -8  -9   1          0.26          2.30         4.33 o                         
  -7  -9   1          0.51          3.96         4.35 o                         
  -6  -9   1         23.88         18.09         4.94 o                         
  -5  -9   1         84.78         91.54        11.48 o                         
  -4  -9   1          0.24         -2.20         2.88 o                         
  -3  -9   1          0.57          1.28         2.71 o                         
  -2  -9   1        291.15        284.22         8.34 o                         
  -1  -9   1        225.82        230.59         7.44 o                         
   0  -9   1        355.26        351.46         9.04 o                         
   1  -9   1        286.27        282.01         7.83 o                         
   2  -9   1         61.02         61.90         6.22 o                         
   3  -9   1         31.67         33.33        10.73 o                         
   4  -9   1        180.67        173.73         9.43 o                         
   5  -9   1         24.04         29.43         5.86 o                         
   6  -9   1         19.87         14.11         8.42 o                         
   7  -9   1          9.07          5.19         4.43 o                         
   8  -9   1         12.53         11.42         5.04 o                         
   9  -9   1          7.83         19.84         7.86 o                         
  -9  -8   1          0.33         -0.64         5.55 o                         
  -8  -8   1          0.54         -0.93         3.92 o                         
  -7  -8   1         22.66         16.10         6.36 o                         
  -6  -8   1          0.64          2.40         3.66 o                         
  -5  -8   1         24.43         26.04         5.20 o                         
  -4  -8   1        183.59        171.13        14.54 o                         
  -3  -8   1         76.29         75.35         5.50 o                         
  -2  -8   1        341.22        331.11         8.65 o                         
  -1  -8   1        222.95        211.47         6.86 o                         
   0  -8   1       1408.93       1434.21        22.20 o                         
   1  -8   1        706.45        665.99        12.58 o                         
   2  -8   1        117.60        117.49         5.31 o                         
   3  -8   1        516.60        500.84        18.45 o                         
   4  -8   1         91.07         89.78         7.57 o                         
   5  -8   1          0.05          1.42         3.25 o                         
   6  -8   1          0.23          4.78         3.83 o                         
   7  -8   1         60.69         74.72        13.16 o                         
   8  -8   1          9.39          4.31         8.42 o                         
   9  -8   1         14.03         11.36         5.13 o                         
  -9  -7   1          0.01          0.20         3.78 o                         
  -8  -7   1         88.21         87.17        31.88 o                         
  -7  -7   1         22.15         23.06        12.17 o                         
  -6  -7   1         36.79         28.49         5.29 o                         
  -5  -7   1          7.02         10.11         4.01 o                         
  -4  -7   1        104.66        107.53        12.10 o                         
  -3  -7   1          8.60         10.27         2.35 o                         
  -2  -7   1         17.90         23.11         2.90 o                         
  -1  -7   1         17.50         25.28         3.11 o                         
   0  -7   1        197.68        204.60         6.20 o                         
   1  -7   1         87.67         96.66         4.34 o                         
   2  -7   1          0.45          2.01         1.74 o                         
   3  -7   1         15.91         17.41         2.44 o                         
   4  -7   1         52.06         57.27         4.18 o                         
   5  -7   1        102.24        107.68         5.02 o                         
   6  -7   1         57.88         60.71         6.69 o                         
   7  -7   1         93.76         85.79         8.02 o                         
   8  -7   1         61.14         52.41         7.10 o                         
   9  -7   1          4.68         10.37         4.92 o                         
  10  -7   1          6.17         18.09         7.86 o                         
 -10  -6   1         45.06         44.95        10.11 o                         
  -9  -6   1         68.91         61.29         8.02 o                         
  -8  -6   1          5.12          3.32         3.66 o                         
  -7  -6   1         16.64         16.44         4.65 o                         
  -6  -6   1          0.00         -0.83         2.84 o                         
  -5  -6   1        180.84        195.54        12.23 o                         
  -4  -6   1         96.28         98.81         3.99 o                         
  -3  -6   1          7.53          7.70         1.97 o                         
  -2  -6   1        106.14        107.43         4.94 o                         
  -1  -6   1          0.40          0.35         2.59 o                         
   0  -6   1        269.96        248.71         6.24 o                         
   1  -6   1         73.60         78.84         3.63 o                         
   2  -6   1          1.25          2.11         1.53 o                         
   3  -6   1        249.32        254.07         6.47 o                         
   4  -6   1        112.32        111.68         4.67 o                         
   5  -6   1        152.73        160.14         5.78 o                         
   6  -6   1         58.74         64.56         4.84 o                         
   7  -6   1         39.76         33.87         3.97 o                         
   8  -6   1         48.18         54.01        15.91 o                         
   9  -6   1          8.61          4.82         4.68 o                         
  10  -6   1        103.02        116.29        10.07 o                         
 -10  -5   1          0.70          2.97         4.13 o                         
  -9  -5   1         33.32         36.75         6.59 o                         
  -8  -5   1          5.60          4.12         3.62 o                         
  -7  -5   1        104.05         82.54         7.78 o                         
  -6  -5   1        160.58        153.54         8.33 o                         
  -5  -5   1        113.09        112.32         7.08 o                         
  -4  -5   1         74.77         83.41         5.75 o                         
  -3  -5   1          1.46          0.83         1.51 o                         
  -2  -5   1          0.43          1.62         1.85 o                         
  -1  -5   1        912.14        945.16        14.44 o                         
   0  -5   1        397.65        434.34         8.88 o                         
   1  -5   1        909.39        989.00        14.80 o                         
   2  -5   1         40.00         34.53         3.07 o                         
   3  -5   1        470.13        474.58         9.05 o                         
   4  -5   1          8.07          6.82         1.93 o                         
   5  -5   1        194.54        198.55         6.30 o                         
   6  -5   1          2.62          2.68         2.12 o                         
   7  -5   1         16.58         14.83         3.08 o                         
   8  -5   1          0.48          2.69         2.68 o                         
   9  -5   1          9.11          6.40         4.35 o                         
  10  -5   1         14.24         33.57         9.61 o                         
 -10  -4   1          2.28          4.76         4.32 o                         
  -9  -4   1         47.10         42.50         6.75 o                         
  -8  -4   1         23.63         26.56         5.08 o                         
  -7  -4   1         34.09         39.57         5.46 o                         
  -6  -4   1          9.85          5.24         3.12 o                         
  -5  -4   1         10.75         14.54         2.72 o                         
  -4  -4   1        201.66        214.41         5.11 o                         
  -3  -4   1        641.97        670.92        18.61 o                         
  -2  -4   1        154.44        142.43         3.97 o                         
  -1  -4   1        401.31        436.22         7.68 o                         
   0  -4   1        227.15        223.69         4.87 o                         
   1  -4   1        169.37        173.75         4.13 o                         
   2  -4   1        784.03        795.66        12.20 o                         
   3  -4   1         49.36         54.92         5.03 o                         
   4  -4   1        198.82        195.39         5.56 o                         
   5  -4   1          6.13          7.36         2.65 o                         
   6  -4   1        114.82        113.82         6.62 o                         
   7  -4   1          5.82          5.80         2.40 o                         
   8  -4   1          1.47          4.97         3.11 o                         
   9  -4   1          0.04         -0.84         2.61 o                         
  10  -4   1         20.25         22.66         5.60 o                         
 -11  -3   1          7.15         15.96         5.40 o                         
 -10  -3   1          0.16          2.11         4.06 o                         
  -9  -3   1         60.26         64.99         9.17 o                         
  -8  -3   1         12.51         11.01         8.73 o                         
  -7  -3   1        104.29         96.94         7.85 o                         
  -6  -3   1          0.57         -0.85         2.72 o                         
  -5  -3   1         12.49         12.72         2.35 o                         
  -4  -3   1       1038.79       1031.72        15.26 o                         
  -3  -3   1        690.78        722.53        11.16 o                         
  -2  -3   1        569.56        551.02         8.78 o                         
  -1  -3   1        317.92        309.40         5.67 o                         
   0  -3   1        167.74        170.11         3.82 o                         
   1  -3   1        404.54        441.63         7.08 o                         
   2  -3   1         43.42         32.33         3.97 o                         
   3  -3   1        467.84        497.68         8.61 o                         
   4  -3   1         40.11         35.91         2.76 o                         
   5  -3   1         28.52         31.27         3.02 o                         
   6  -3   1         32.61         27.73         3.13 o                         
   7  -3   1        220.11        202.43        13.11 o                         
   8  -3   1          6.58          4.18         2.66 o                         
   9  -3   1         19.57         25.19         5.43 o                         
  10  -3   1         50.22         55.50        11.17 o                         
  11  -3   1         11.91         16.27        10.98 o                         
 -11  -2   1          0.39          2.84         4.26 o                         
 -10  -2   1          0.05          0.00         6.30 o                         
  -9  -2   1         32.78         26.78         5.27 o                         
  -8  -2   1         33.68         30.40         5.49 o                         
  -7  -2   1         55.41         52.59         5.77 o                         
  -6  -2   1          0.49          0.70         1.83 o                         
  -5  -2   1        288.65        296.01        12.83 o                         
  -4  -2   1          3.48          4.68         1.41 o                         
  -3  -2   1        192.88        194.23         4.27 o                         
  -2  -2   1        390.87        398.35         6.54 o                         
  -1  -2   1         12.87         23.76         2.84 o                         
   0  -2   1        665.77        582.62         8.15 o                         
   1  -2   1        487.78        484.30         7.15 o                         
   2  -2   1        320.56        321.78         5.70 o                         
   3  -2   1          2.44          1.44         1.22 o                         
   4  -2   1        759.49        783.12        12.64 o                         
   5  -2   1        199.53        188.30         8.88 o                         
   6  -2   1          1.67          0.87         1.87 o                         
   7  -2   1         19.11         28.01         3.45 o                         
   8  -2   1        131.41        126.52        10.12 o                         
   9  -2   1         21.50         19.89         5.03 o                         
  10  -2   1         14.71         14.61         7.42 o                         
  11  -2   1          0.47          5.03        10.98 o                         
 -11  -1   1         12.59          9.95         8.73 o                         
 -10  -1   1        133.53        137.07        11.10 o                         
  -9  -1   1         68.73         60.51        19.03 o                         
  -8  -1   1          0.27         -0.13         3.18 o                         
  -7  -1   1         15.57          9.42         2.55 o                         
  -6  -1   1         31.79         32.42         4.93 o                         
  -5  -1   1          0.83          0.08         1.56 o                         
  -4  -1   1         68.60         77.72         3.13 o                         
  -3  -1   1        344.12        331.07         6.13 o                         
  -2  -1   1        986.70       1027.31        13.82 o                         
  -1  -1   1       3100.11       3012.17        36.30 o                         
   0  -1   1        736.64        707.75         8.05 o                         
   1  -1   1        175.53        148.37         2.77 o                         
   2  -1   1       2605.00       2591.74        32.16 o                         
   3  -1   1        765.25        758.09        11.36 o                         
   4  -1   1        199.99        214.66         7.30 o                         
   5  -1   1          7.36          9.75         2.93 o                         
   6  -1   1         13.36         16.30         2.60 o                         
   7  -1   1         15.82         15.12         2.77 o                         
   8  -1   1         25.50         30.53         5.42 o                         
   9  -1   1          0.76          6.53         3.96 o                         
  10  -1   1          0.01          0.70         4.06 o                         
  11  -1   1         26.07         32.55         6.77 o                         
 -11   0   1         21.17         18.50         5.69 o                         
 -10   0   1        152.45        167.28        37.37 o                         
  -9   0   1         13.40         14.22         4.50 o                         
  -8   0   1          6.82         17.12        10.98 o                         
  -7   0   1         15.86         16.90         2.84 o                         
  -6   0   1        332.91        338.55         8.08 o                         
  -5   0   1        134.85        140.77         4.60 o                         
  -4   0   1        166.19        185.69         6.88 o                         
  -3   0   1         84.31         71.12         2.64 o                         
  -2   0   1       6455.31       6419.77        95.07 o                         
  -1   0   1        352.03        357.59         5.98 o                         
   1   0   1       1974.35       1944.46        23.79 o                         
   2   0   1       7828.72       7934.38        96.47 o                         
   3   0   1       1407.10       1418.16        19.21 o                         
   4   0   1        762.13        747.10        11.94 o                         
   5   0   1         97.95         96.61         3.78 o                         
   6   0   1          2.50          1.86         1.90 o                         
   7   0   1        145.68        140.22         7.89 o                         
   8   0   1          0.00         -0.31         3.12 o                         
   9   0   1         38.86         43.43         7.86 o                         
  10   0   1         19.30         10.24         9.73 o                         
  11   0   1         42.22         44.83         7.59 o                         
 -11   1   1          5.03          7.23         7.42 o                         
 -10   1   1          1.20          9.21         5.18 o                         
  -9   1   1         26.70         21.06         4.76 o                         
  -8   1   1         26.23         24.12         3.34 o                         
  -7   1   1        154.58        151.32         5.81 o                         
  -6   1   1          7.40          7.89         2.36 o                         
  -5   1   1         22.72         20.94         2.43 o                         
  -4   1   1          3.72          6.74         1.52 o                         
  -3   1   1         13.81         19.40         1.78 o                         
  -2   1   1        757.21        741.31        10.47 o                         
  -1   1   1         10.21         23.61         3.15 o                         
   0   1   1        187.59        185.30         3.26 o                         
   1   1   1       1526.13       1456.42        24.26 o                         
   2   1   1        203.46        211.80         3.00 o                         
   3   1   1         45.39         43.06         1.92 o                         
   4   1   1         43.46         47.76         4.40 o                         
   5   1   1          0.39          0.18         1.41 o                         
   6   1   1         37.39         40.66         3.22 o                         
   7   1   1         56.46         53.97         6.00 o                         
   8   1   1         26.46         33.67         5.79 o                         
   9   1   1          7.87          7.97         9.67 o                         
  10   1   1          1.37          2.97         4.53 o                         
  11   1   1          1.96         12.23         5.18 o                         
 -11   2   1          6.46         16.60         7.99 o                         
 -10   2   1          7.76         18.09         5.16 o                         
  -9   2   1          6.31         11.04         4.15 o                         
  -8   2   1         43.57         47.36         4.42 o                         
  -7   2   1          9.99          9.43         2.47 o                         
  -6   2   1        651.00        610.16        11.83 o                         
  -5   2   1         34.64         37.51         4.19 o                         
  -4   2   1        262.50        241.08         5.68 o                         
  -3   2   1         10.93         13.56         1.67 o                         
  -2   2   1        238.99        235.46         4.78 o                         
  -1   2   1       1203.92       1245.24        16.27 o                         
   0   2   1        150.01        134.40         3.00 o                         
   1   2   1         68.55         75.60         2.24 o                         
   2   2   1        239.26        225.28        12.23 o                         
   3   2   1        148.44        145.33         5.70 o                         
   4   2   1       1005.76       1062.57        21.11 o                         
   5   2   1         20.61         20.61         3.89 o                         
   6   2   1        155.83        147.68         7.85 o                         
   7   2   1          1.24          0.61         2.93 o                         
   8   2   1         17.61         11.82         6.30 o                         
   9   2   1         17.79         16.83         4.75 o                         
  10   2   1          0.03          0.62         4.29 o                         
  11   2   1          5.99          7.38         5.32 o                         
 -11   3   1          4.59          3.49         6.49 o                         
 -10   3   1         23.27         26.78         5.64 o                         
  -9   3   1         24.30         20.31         3.76 o                         
  -8   3   1          1.49         -1.25         2.12 o                         
  -7   3   1          6.57          7.74         2.35 o                         
  -6   3   1          0.99          0.53         1.80 o                         
  -5   3   1         94.39         95.88         4.37 o                         
  -4   3   1        266.36        275.87         7.91 o                         
  -3   3   1        645.43        663.26        10.92 o                         
  -2   3   1        537.83        529.58         8.72 o                         
  -1   3   1         87.97         94.86         3.05 o                         
   0   3   1       2028.87       1988.77        25.43 o                         
   1   3   1        111.50        152.07         7.08 o                         
   2   3   1       1163.32       1218.47        16.59 o                         
   3   3   1        171.41        190.05         6.86 o                         
   4   3   1        315.56        306.96         9.66 o                         
   5   3   1        128.46        126.97         7.23 o                         
   6   3   1        395.28        403.17        16.91 o                         
   7   3   1          2.46          4.24         3.27 o                         
   8   3   1        153.92        161.38         9.33 o                         
   9   3   1          5.36          3.18         5.68 o                         
  10   3   1         82.30         68.91         8.75 o                         
 -11   4   1         11.81         20.46         7.36 o                         
 -10   4   1         56.19         49.29        10.36 o                         
  -9   4   1          7.84         10.34         3.23 o                         
  -8   4   1         41.22         40.31         4.25 o                         
  -7   4   1          1.29          2.16         2.09 o                         
  -6   4   1        104.36         92.84         4.90 o                         
  -5   4   1          3.65          3.08         2.17 o                         
  -4   4   1          2.97          1.44         1.69 o                         
  -3   4   1         26.00         25.89         2.75 o                         
  -2   4   1        455.29        471.97         9.81 o                         
  -1   4   1        281.59        286.09         7.71 o                         
   0   4   1        130.23        140.60         3.91 o                         
   1   4   1         11.09         13.59         1.66 o                         
   2   4   1        541.90        559.20         9.18 o                         
   3   4   1         78.29         70.29         4.71 o                         
   4   4   1         35.17         31.68         4.20 o                         
   5   4   1          8.48          8.76         3.38 o                         
   6   4   1         56.55         58.89         6.22 o                         
   7   4   1         20.93         17.20         4.50 o                         
   8   4   1          7.24          9.17         4.23 o                         
   9   4   1         13.87         11.62         4.82 o                         
  10   4   1         10.95         10.43         4.96 o                         
 -10   5   1         13.09         11.64         4.38 o                         
  -9   5   1         84.75         80.87         6.38 o                         
  -8   5   1         22.76         19.41         3.54 o                         
  -7   5   1        183.57        170.41         6.71 o                         
  -6   5   1         15.61         14.16         2.72 o                         
  -5   5   1          0.04          0.78         2.27 o                         
  -4   5   1         71.11         76.43         4.26 o                         
  -3   5   1          1.24          3.96         1.92 o                         
  -2   5   1         55.89         60.19         3.34 o                         
  -1   5   1       1418.89       1468.25        20.72 o                         
   0   5   1       1557.43       1662.46        22.94 o                         
   1   5   1         19.49         19.96         2.18 o                         
   2   5   1          7.42         15.55         1.98 o                         
   3   5   1        405.16        405.75         8.17 o                         
   4   5   1         11.29         12.79         3.74 o                         
   5   5   1        129.50        124.20         7.37 o                         
   6   5   1          3.90         -0.63         3.04 o                         
   7   5   1         34.73         32.38         5.56 o                         
   8   5   1         35.63         30.62         5.98 o                         
   9   5   1          8.78          4.56         4.70 o                         
  10   5   1         79.13         89.20        10.05 o                         
 -10   6   1        162.58        195.28        15.72 o                         
  -9   6   1         31.77         35.69         8.24 o                         
  -8   6   1         10.87         15.63         3.41 o                         
  -7   6   1          6.18          5.18         2.63 o                         
  -6   6   1         13.74         13.33         2.89 o                         
  -5   6   1          6.54          7.51         2.54 o                         
  -4   6   1         88.67         96.50         4.70 o                         
  -3   6   1         38.51         41.77         3.43 o                         
  -2   6   1         24.42         27.32         2.81 o                         
  -1   6   1          2.22          2.27         1.79 o                         
   0   6   1        157.68        162.28         5.15 o                         
   1   6   1         11.66         13.76         2.24 o                         
   2   6   1        161.34        180.18         5.33 o                         
   3   6   1          5.49          7.10         1.79 o                         
   4   6   1         33.92         20.85         6.43 o                         
   5   6   1         77.68         62.34         6.36 o                         
   6   6   1          0.93          3.08         3.02 o                         
   7   6   1         14.28         17.43         4.88 o                         
   8   6   1         22.72         21.87         6.74 o                         
   9   6   1          0.03          1.93         3.69 o                         
  10   6   1         19.41         11.68         5.36 o                         
 -10   7   1         64.57         56.28        10.86 o                         
  -9   7   1         35.88         31.69         8.36 o                         
  -8   7   1          9.45         10.08         5.49 o                         
  -7   7   1        222.34        222.08         8.13 o                         
  -6   7   1          5.68          8.18         3.00 o                         
  -5   7   1         45.56         44.00         6.14 o                         
  -4   7   1        211.19        203.82         6.66 o                         
  -3   7   1        121.84        103.59         6.67 o                         
  -2   7   1        102.59        110.36         4.77 o                         
  -1   7   1        495.43        460.94         9.69 o                         
   0   7   1         12.87         19.88         2.82 o                         
   1   7   1       2051.59       1980.54        28.21 o                         
   2   7   1        205.65        201.73         8.28 o                         
   3   7   1        145.65        164.27         5.38 o                         
   4   7   1         34.19         31.80         5.04 o                         
   5   7   1         75.26         81.88         7.78 o                         
   6   7   1         22.85         19.26         5.01 o                         
   7   7   1          0.06         -2.19         3.48 o                         
   8   7   1         18.57         25.93         5.90 o                         
   9   7   1          1.81          2.13         4.19 o                         
  -9   8   1         36.20         34.56         9.11 o                         
  -8   8   1         34.62         43.17         9.73 o                         
  -7   8   1        180.03        177.54        14.41 o                         
  -6   8   1         61.74         64.52         7.23 o                         
  -5   8   1         87.56         94.33         8.03 o                         
  -4   8   1         39.85         41.33         7.79 o                         
  -3   8   1        205.18        208.38         6.83 o                         
  -2   8   1          0.74          2.28         2.08 o                         
  -1   8   1         23.26         22.43         6.35 o                         
   0   8   1        191.77        180.39         6.31 o                         
   1   8   1       1145.24       1053.16        17.81 o                         
   2   8   1        300.68        307.29         8.14 o                         
   3   8   1         78.22         68.51         6.87 o                         
   4   8   1        344.17        340.41        12.81 o                         
   5   8   1         19.61         14.05         7.92 o                         
   6   8   1          2.00         -1.76         5.62 o                         
   7   8   1         25.39         19.01         7.99 o                         
   8   8   1         26.37         26.99         6.22 o                         
   9   8   1         14.04         25.13         6.60 o                         
  -9   9   1          9.80         24.71         8.49 o                         
  -8   9   1         19.46         23.58         8.61 o                         
  -7   9   1          6.88          6.74         6.11 o                         
  -6   9   1         11.68          9.83         4.47 o                         
  -5   9   1        253.32        257.46        11.47 o                         
  -4   9   1         67.65         62.06         4.94 o                         
  -3   9   1         27.36         27.01         5.90 o                         
  -2   9   1         36.54         30.95         3.66 o                         
  -1   9   1          1.77          4.13         2.40 o                         
   0   9   1         40.63         36.22         3.82 o                         
   1   9   1         34.65         34.83         3.84 o                         
   2   9   1        154.59        163.93         6.29 o                         
   3   9   1         70.32         51.94         6.48 o                         
   4   9   1         12.84         18.17         4.86 o                         
   5   9   1         19.60         13.89         4.68 o                         
   6   9   1          9.91          8.95         4.80 o                         
   7   9   1         10.58         12.84         5.23 o                         
   8   9   1          9.54         14.31         5.67 o                         
  -8  10   1          0.00         -2.25         5.37 o                         
  -7  10   1          7.91         13.10         7.61 o                         
  -6  10   1          7.94          3.02         4.64 o                         
  -5  10   1          9.67          9.53         4.57 o                         
  -4  10   1         14.42         18.81         4.84 o                         
  -3  10   1          1.51          0.38         3.25 o                         
  -2  10   1         36.02         34.23         3.93 o                         
  -1  10   1         67.84         73.65         5.34 o                         
   0  10   1          4.54          3.33         3.40 o                         
   1  10   1         63.51         55.80         4.94 o                         
   2  10   1         22.30         21.06         3.52 o                         
   3  10   1          4.05          5.28         4.32 o                         
   4  10   1         38.95         33.84         6.29 o                         
   5  10   1         15.62         16.40        10.79 o                         
   6  10   1         14.73         17.61         5.52 o                         
   7  10   1         20.58         17.41         6.23 o                         
   8  10   1          2.66          1.70         7.49 o                         
  -7  11   1         17.68         20.71         8.11 o                         
  -6  11   1         15.56         30.57         8.61 o                         
  -5  11   1          0.11         -1.83         4.99 o                         
  -4  11   1          6.07          4.34         4.21 o                         
  -3  11   1          7.18          7.65         5.05 o                         
  -2  11   1         12.80         15.63         4.41 o                         
  -1  11   1          4.76          1.27         3.26 o                         
   0  11   1         34.56         36.22         6.10 o                         
   1  11   1         17.36         22.81         3.93 o                         
   2  11   1         14.23          3.02         6.24 o                         
   3  11   1         35.82         38.81         6.84 o                         
   4  11   1         21.75         22.14        10.42 o                         
   5  11   1         54.50         66.73         8.88 o                         
   6  11   1          0.99          3.19         4.45 o                         
   7  11   1          6.71         11.06         5.81 o                         
  -6  12   1         58.63         74.49        13.10 o                         
  -5  12   1          4.06          0.00         5.62 o                         
  -4  12   1          3.15          2.86         8.30 o                         
  -3  12   1         24.61         25.76         5.99 o                         
  -2  12   1          1.12         -0.29         3.44 o                         
  -1  12   1          9.55          5.26         3.89 o                         
   0  12   1         18.46         19.48         4.80 o                         
   1  12   1          4.72          2.23         6.44 o                         
   2  12   1          6.54          0.97         4.45 o                         
   3  12   1          2.87          0.82         4.33 o                         
   4  12   1          1.77         -0.97         4.40 o                         
   5  12   1         39.77         43.16         7.90 o                         
   6  12   1          0.27          0.55         4.64 o                         
  -5  13   1          0.71         -2.99         5.37 o                         
  -4  13   1         16.93         19.72         6.17 o                         
  -3  13   1          0.91         -2.77         3.75 o                         
  -2  13   1          7.22          3.16         4.19 o                         
  -1  13   1         12.63         26.77         5.72 o                         
   0  13   1         38.66         43.50        12.42 o                         
   1  13   1          1.47          4.24         6.36 o                         
   2  13   1          8.92         16.35         7.86 o                         
   3  13   1         14.31          9.23         6.99 o                         
   4  13   1         27.11         25.12         6.92 o                         
   5  13   1          2.30         -1.67         7.42 o                         
  -4  14   1          0.93         -1.50         5.12 o                         
  -3  14   1          2.25         -0.22         4.25 o                         
  -2  14   1         11.63         16.14         5.69 o                         
  -1  14   1          4.95         -0.69         4.29 o                         
   0  14   1          3.89         15.97         8.11 o                         
   1  14   1         25.55         44.42        10.98 o                         
   2  14   1          9.37          4.37         6.36 o                         
   3  14   1         50.30         90.59        14.22 o                         
  -3 -14   2          1.35         -2.37         6.11 o                         
  -2 -14   2          3.04          3.49         7.11 o                         
  -1 -14   2         35.37         31.20         9.73 o                         
   0 -14   2         63.31         93.08         9.59 o                         
   1 -14   2          0.55         -3.14         3.95 o                         
   2 -14   2          8.14          6.95         5.22 o                         
   3 -14   2         18.43         28.57         6.64 o                         
   4 -14   2          0.42          4.21         4.56 o                         
  -5 -13   2          0.84         -1.50         5.86 o                         
  -4 -13   2          6.63          4.12         6.61 o                         
  -3 -13   2         12.53         25.08         8.86 o                         
  -2 -13   2          8.35         16.85         8.73 o                         
  -1 -13   2          1.09          2.78         3.69 o                         
   0 -13   2          4.70          2.80         4.14 o                         
   1 -13   2         23.74         33.27         6.44 o                         
   2 -13   2         31.57         30.93         7.99 o                         
   3 -13   2          0.03         -3.67         9.67 o                         
   4 -13   2          1.64          8.42         6.74 o                         
   5 -13   2         12.34          7.95        13.73 o                         
  -6 -12   2          1.41         -1.59         5.62 o                         
  -5 -12   2          0.75          1.61         4.80 o                         
  -4 -12   2          9.76         15.22         7.24 o                         
  -3 -12   2          0.05          1.12         5.74 o                         
  -2 -12   2          0.32         -3.12         5.49 o                         
  -1 -12   2          6.97          7.90         4.11 o                         
   0 -12   2          1.36          4.32         3.74 o                         
   1 -12   2          7.22         15.19         4.70 o                         
   2 -12   2         11.77         11.60         4.67 o                         
   3 -12   2          0.91          1.89         4.15 o                         
   4 -12   2          0.86          3.69         4.43 o                         
   5 -12   2         41.96         47.62        11.79 o                         
   6 -12   2          6.30          0.42         4.80 o                         
  -7 -11   2          0.03          2.13         4.80 o                         
  -6 -11   2         22.66         21.19         6.13 o                         
  -5 -11   2          0.60         -3.04         3.95 o                         
  -4 -11   2         86.80        111.86        10.14 o                         
  -3 -11   2         17.53         28.11         6.34 o                         
  -2 -11   2          4.96          3.76         3.07 o                         
  -1 -11   2          7.31          5.68         3.23 o                         
   0 -11   2          9.53          6.10         3.99 o                         
   1 -11   2          1.54         -2.15         3.21 o                         
   2 -11   2          0.06          6.74         3.95 o                         
   3 -11   2         37.93         42.14         6.44 o                         
   4 -11   2          0.29          3.76         4.24 o                         
   5 -11   2         23.83         31.22         6.47 o                         
   6 -11   2          3.62         -1.86         5.30 o                         
   7 -11   2          8.22          4.71         4.75 o                         
  -8 -10   2          7.77          7.54         9.05 o                         
  -7 -10   2         12.04         19.50         5.97 o                         
  -6 -10   2         55.01         54.55         7.71 o                         
  -5 -10   2          2.23          7.49         4.74 o                         
  -4 -10   2          0.14          4.19         3.92 o                         
  -3 -10   2         24.20         20.02         8.05 o                         
  -2 -10   2          1.33          0.92         2.52 o                         
  -1 -10   2          5.18          4.88         2.89 o                         
   0 -10   2         93.79         91.57        28.08 o                         
   1 -10   2          7.97          2.73         3.42 o                         
   2 -10   2          0.30          2.80         3.36 o                         
   3 -10   2          3.56          3.72         3.99 o                         
   4 -10   2          5.17          9.93         4.56 o                         
   5 -10   2          0.29         -1.96         3.66 o                         
   6 -10   2         14.56          8.79         4.84 o                         
   7 -10   2          6.55         12.26         5.52 o                         
   8 -10   2          1.88          5.10         5.19 o                         
  -8  -9   2          3.16          8.52         7.86 o                         
  -7  -9   2          4.18          4.74         5.74 o                         
  -6  -9   2          9.75          5.54         4.08 o                         
  -5  -9   2         11.61         12.23         4.73 o                         
  -4  -9   2         79.79         85.07        15.16 o                         
  -3  -9   2        146.05        153.85         6.28 o                         
  -2  -9   2        268.35        280.25         9.70 o                         
  -1  -9   2          4.05          3.32         2.64 o                         
   0  -9   2        520.80        488.08        12.40 o                         
   1  -9   2         13.60         16.74         4.26 o                         
   2  -9   2        536.08        534.96        15.57 o                         
   3  -9   2          1.85         -0.33         3.27 o                         
   4  -9   2         26.28         32.98         5.43 o                         
   5  -9   2          4.78          6.69         3.62 o                         
   6  -9   2          3.85          0.17         3.96 o                         
   7  -9   2          3.02          7.46         4.49 o                         
   8  -9   2         16.44         17.26         5.75 o                         
   9  -9   2          0.14          2.00         4.39 o                         
  -9  -8   2          0.07          0.00         4.25 o                         
  -8  -8   2         16.29         10.56         4.64 o                         
  -7  -8   2          6.73          1.20         3.74 o                         
  -6  -8   2         33.83         30.65         5.54 o                         
  -5  -8   2          0.18          1.72         3.48 o                         
  -4  -8   2          2.31          8.58         3.75 o                         
  -3  -8   2        191.69        181.47         9.76 o                         
  -2  -8   2          4.74          4.36         2.38 o                         
  -1  -8   2        183.11        181.04         6.42 o                         
   0  -8   2         26.90         27.25         3.40 o                         
   1  -8   2         69.00         63.28         3.95 o                         
   2  -8   2         10.59          9.43         2.09 o                         
   3  -8   2        102.43         91.55         7.40 o                         
   4  -8   2        173.30        145.38         8.27 o                         
   5  -8   2         21.76         19.53         4.84 o                         
   6  -8   2          0.36         -1.29         3.60 o                         
   7  -8   2         49.24         49.29         6.92 o                         
   8  -8   2          1.07          2.99         4.08 o                         
   9  -8   2         21.12         30.13         8.17 o                         
  -9  -7   2          3.65         11.66         4.73 o                         
  -8  -7   2          1.19         -3.15         3.76 o                         
  -7  -7   2         13.96         15.82         5.37 o                         
  -6  -7   2         87.36         63.99         6.86 o                         
  -5  -7   2         18.81         16.16         4.12 o                         
  -4  -7   2          0.28          1.24         1.90 o                         
  -3  -7   2          0.26          0.68         2.37 o                         
  -2  -7   2        337.83        333.69         8.15 o                         
  -1  -7   2         57.12         61.82         4.92 o                         
   0  -7   2        149.24        153.61         7.65 o                         
   1  -7   2         22.02         31.60         2.88 o                         
   2  -7   2        540.54        548.36        10.18 o                         
   3  -7   2         61.01         47.72         4.78 o                         
   4  -7   2         64.32         51.20         5.78 o                         
   5  -7   2         92.67        100.31         8.86 o                         
   6  -7   2         65.96         62.36         6.74 o                         
   7  -7   2          3.07          4.21         3.71 o                         
   8  -7   2          6.53          8.88         4.26 o                         
   9  -7   2          0.01          0.12         4.19 o                         
  10  -7   2         31.51         25.49         6.14 o                         
 -10  -6   2         11.37         13.95         5.74 o                         
  -9  -6   2          7.34          8.51         4.68 o                         
  -8  -6   2          2.98          1.30         3.81 o                         
  -7  -6   2        180.25        177.11         9.65 o                         
  -6  -6   2         40.44         24.85         7.80 o                         
  -5  -6   2         29.52         20.37         3.98 o                         
  -4  -6   2          0.01          2.47         1.87 o                         
  -3  -6   2         88.16         91.13         4.31 o                         
  -2  -6   2         29.62         30.24         2.93 o                         
  -1  -6   2         42.29         37.30         3.76 o                         
   0  -6   2         32.36         32.57         3.00 o                         
   1  -6   2        429.02        438.02         8.35 o                         
   2  -6   2         48.80         44.44         2.46 o                         
   3  -6   2         76.84         80.81         6.34 o                         
   4  -6   2         38.79         41.86         3.37 o                         
   5  -6   2        140.71        134.15         5.16 o                         
   6  -6   2         54.13         61.96         4.66 o                         
   7  -6   2         66.07         52.67         6.42 o                         
   8  -6   2          2.85          5.61         3.81 o                         
   9  -6   2          1.83         -0.13         5.37 o                         
  10  -6   2          0.38          7.61         7.24 o                         
 -10  -5   2          5.24          6.06         4.41 o                         
  -9  -5   2         77.42         70.90         8.36 o                         
  -8  -5   2         41.61         36.41         7.05 o                         
  -7  -5   2        110.47        117.41         8.15 o                         
  -6  -5   2          0.25         -2.04         4.24 o                         
  -5  -5   2        130.19        141.67         4.68 o                         
  -4  -5   2         10.04         14.10         3.15 o                         
  -3  -5   2         37.73         42.95         4.83 o                         
  -2  -5   2        570.02        623.94        10.79 o                         
  -1  -5   2        140.17        155.44         4.53 o                         
   0  -5   2        955.03       1062.17        15.71 o                         
   1  -5   2          0.11         -0.12         1.13 o                         
   2  -5   2          0.02         -0.35         1.23 o                         
   3  -5   2        101.39         96.22         4.45 o                         
   4  -5   2         16.06         15.29         2.34 o                         
   5  -5   2        455.17        440.54         9.69 o                         
   6  -5   2        142.99        132.92         7.88 o                         
   7  -5   2         10.34         11.84         2.95 o                         
   8  -5   2         30.69         27.26         4.26 o                         
   9  -5   2          9.91         10.42         4.35 o                         
  10  -5   2         25.31         36.06        10.48 o                         
 -10  -4   2         20.75         20.99         5.63 o                         
  -9  -4   2         28.41         23.15         5.29 o                         
  -8  -4   2          6.51          6.26         3.48 o                         
  -7  -4   2          5.90          7.06         3.50 o                         
  -6  -4   2         52.66         53.43         7.61 o                         
  -5  -4   2         96.31        100.20         4.02 o                         
  -4  -4   2          7.18         16.77         2.16 o                         
  -3  -4   2          0.02         -0.31         1.34 o                         
  -2  -4   2        634.06        673.40        10.90 o                         
  -1  -4   2        424.39        429.76         7.71 o                         
   0  -4   2          0.07          0.55         1.58 o                         
   1  -4   2        529.68        557.58        11.22 o                         
   2  -4   2        382.77        385.66         6.94 o                         
   3  -4   2          5.94          6.20         1.81 o                         
   4  -4   2         19.75         15.51         3.78 o                         
   5  -4   2         54.51         58.45         3.89 o                         
   6  -4   2          2.12          1.04         1.99 o                         
   7  -4   2         15.13         14.66         3.05 o                         
   8  -4   2          3.57          3.82         2.71 o                         
   9  -4   2         39.06         44.20         4.97 o                         
  10  -4   2         12.91         31.57         9.86 o                         
 -11  -3   2         21.46         24.01         5.93 o                         
 -10  -3   2          2.92          2.71         3.85 o                         
  -9  -3   2         60.17         65.74         7.55 o                         
  -8  -3   2         10.58          4.30         3.32 o                         
  -7  -3   2          8.75          5.99         3.27 o                         
  -6  -3   2         52.23         53.93         5.82 o                         
  -5  -3   2         56.03         50.45         4.42 o                         
  -4  -3   2        336.38        320.41         6.75 o                         
  -3  -3   2        224.90        234.85         5.25 o                         
  -2  -3   2          0.50         -0.47         1.00 o                         
  -1  -3   2        764.72        751.11        11.10 o                         
   0  -3   2       2875.78       2791.00        34.69 o                         
   1  -3   2        347.28        391.63         8.92 o                         
   2  -3   2        239.59        257.06         5.08 o                         
   3  -3   2         21.04         21.81         2.04 o                         
   4  -3   2          4.73          4.59         1.60 o                         
   5  -3   2         26.25         28.32         3.01 o                         
   6  -3   2        113.73        110.58         5.05 o                         
   7  -3   2          6.38          8.11         2.63 o                         
   8  -3   2        105.16        107.65         6.30 o                         
   9  -3   2          0.01         -2.81         3.48 o                         
  10  -3   2        176.81        194.02        11.13 o                         
  11  -3   2         16.41         13.98         8.49 o                         
 -11  -2   2         61.96         68.40         8.63 o                         
 -10  -2   2        122.03        133.79        11.06 o                         
  -9  -2   2         13.32         11.05         4.55 o                         
  -8  -2   2         34.93         27.25         5.03 o                         
  -7  -2   2         91.68         79.25         6.65 o                         
  -6  -2   2        313.11        310.34        13.35 o                         
  -5  -2   2        168.70        180.74         5.23 o                         
  -4  -2   2        568.64        566.80        10.39 o                         
  -3  -2   2         18.40         21.98         1.93 o                         
  -2  -2   2        470.84        463.22        12.23 o                         
  -1  -2   2        186.22        207.58         4.16 o                         
   0  -2   2        989.14        954.07        16.91 o                         
   1  -2   2         10.59         10.20         0.74 o                         
   2  -2   2        815.10        823.95        15.20 o                         
   3  -2   2        660.05        656.20        10.66 o                         
   4  -2   2        379.75        395.56         8.03 o                         
   5  -2   2         93.09         91.46         4.20 o                         
   6  -2   2         74.00         66.03         8.23 o                         
   7  -2   2         37.67         43.46         4.06 o                         
   8  -2   2         10.23          8.20         2.82 o                         
   9  -2   2         19.11         13.38         4.75 o                         
  10  -2   2         19.53         21.49         5.64 o                         
  11  -2   2         51.96         63.56        17.41 o                         
 -11  -1   2          2.43          5.83         4.52 o                         
 -10  -1   2         54.32         50.07         7.19 o                         
  -9  -1   2        176.25        163.36        18.59 o                         
  -8  -1   2         16.89         13.22         4.49 o                         
  -7  -1   2         81.36         81.68         4.80 o                         
  -6  -1   2         13.68         19.53         3.28 o                         
  -5  -1   2        101.53         99.52         4.25 o                         
  -4  -1   2         30.66         34.28         3.76 o                         
  -3  -1   2        116.36        127.89         3.91 o                         
  -2  -1   2       2471.81       2485.19        31.06 o                         
  -1  -1   2       5102.57       4929.62        59.31 o                         
   0  -1   2        126.81        105.94         2.35 o                         
   1  -1   2      12941.66      11844.46       547.38 o                         
   2  -1   2       8265.23       8162.98       119.70 o                         
   3  -1   2          2.28          3.06         1.31 o                         
   4  -1   2        408.76        404.00         7.93 o                         
   5  -1   2         45.81         56.32         7.95 o                         
   6  -1   2         25.47         34.63         5.93 o                         
   7  -1   2         11.33         13.04         3.54 o                         
   8  -1   2         60.23         63.90         6.96 o                         
   9  -1   2          5.20         10.06         5.12 o                         
  10  -1   2         13.38         11.17         5.06 o                         
  11  -1   2         11.02         17.15         5.60 o                         
 -11   0   2         50.64         39.06        10.73 o                         
 -10   0   2          8.42         13.34         5.30 o                         
  -9   0   2         48.87         47.83         8.92 o                         
  -8   0   2         37.53         48.89         4.37 o                         
  -7   0   2        418.75        428.14        12.39 o                         
  -6   0   2         26.04         23.28         2.89 o                         
  -5   0   2        408.54        421.22        10.09 o                         
  -4   0   2        343.27        358.14         7.17 o                         
  -3   0   2        936.25        926.22        13.39 o                         
  -2   0   2       1746.38       1757.12        22.55 o                         
  -1   0   2       2663.93       2628.54        31.90 o                         
   0   0   2       1040.74       1105.31        19.29 o                         
   1   0   2       2906.64       2853.69        34.74 o                         
   2   0   2       5963.62       6074.52       131.46 o                         
   3   0   2          0.93          2.23         1.33 o                         
   4   0   2       4177.05       4254.61        53.38 o                         
   5   0   2        134.20        136.14         4.49 o                         
   6   0   2        262.52        279.26         7.19 o                         
   7   0   2         10.45          7.75         4.93 o                         
   8   0   2        348.59        353.67        13.19 o                         
   9   0   2          8.03          6.39         4.31 o                         
  10   0   2          4.89          6.61         4.48 o                         
  11   0   2          6.04         15.08         5.64 o                         
 -11   1   2          1.13         19.22         7.74 o                         
 -10   1   2         34.67         48.14         8.67 o                         
  -9   1   2         71.63         86.73        12.42 o                         
  -8   1   2          8.80         10.41         2.68 o                         
  -7   1   2         75.47         82.09         5.12 o                         
  -6   1   2          6.79          5.50         2.15 o                         
  -5   1   2        204.45        182.04         5.36 o                         
  -4   1   2         55.06         66.12         3.13 o                         
  -3   1   2        232.12        225.44         4.86 o                         
  -2   1   2        814.02        812.82        20.34 o                         
  -1   1   2       5251.12       5145.58        77.06 o                         
   0   1   2        404.90        323.71        20.99 o                         
   1   1   2       1862.95       1797.74        22.59 o                         
   2   1   2       1689.86       1746.91        22.45 o                         
   3   1   2         15.02         16.49         1.56 o                         
   4   1   2         62.98         63.80         6.07 o                         
   5   1   2         56.33         55.60         2.90 o                         
   6   1   2         29.25         37.16         5.18 o                         
   7   1   2         35.31         25.68         5.49 o                         
   8   1   2         99.80        101.91         8.51 o                         
   9   1   2         30.58         27.94        14.47 o                         
  10   1   2         20.02         24.55         6.11 o                         
  11   1   2          0.63          7.96         6.49 o                         
 -11   2   2          0.39          1.62         6.36 o                         
 -10   2   2         28.83         28.21         5.86 o                         
  -9   2   2          8.73          9.70         3.05 o                         
  -8   2   2         79.31         86.47         5.76 o                         
  -7   2   2         16.80         15.93         2.72 o                         
  -6   2   2        280.05        276.06         7.44 o                         
  -5   2   2          4.55          4.87         1.80 o                         
  -4   2   2        325.96        345.71         7.11 o                         
  -3   2   2        224.15        229.94         5.05 o                         
  -2   2   2         18.87         25.03         2.02 o                         
  -1   2   2          2.21          4.60         2.38 o                         
   0   2   2       1650.55       1667.30        22.68 o                         
   1   2   2       2217.05       2146.43        27.03 o                         
   2   2   2        339.76        358.64         7.42 o                         
   3   2   2        922.13        945.23        18.51 o                         
   4   2   2        210.32        192.71         7.44 o                         
   5   2   2        141.31        139.70         7.18 o                         
   6   2   2        114.22        100.13        11.85 o                         
   7   2   2          0.07         -2.21         3.07 o                         
   8   2   2         48.80         38.32        14.29 o                         
   9   2   2         10.41         16.35         5.24 o                         
  10   2   2          0.36          3.71         4.76 o                         
  11   2   2         23.22         26.99        13.91 o                         
 -11   3   2          3.68         12.60         6.99 o                         
  -9   3   2         21.76         23.55         3.90 o                         
  -8   3   2          6.73          5.77         2.62 o                         
  -7   3   2          0.95          0.99         2.06 o                         
  -6   3   2         81.35         77.53         4.73 o                         
  -5   3   2        317.83        289.58         7.07 o                         
  -4   3   2         13.91         16.08         3.39 o                         
  -3   3   2        266.45        275.89         7.06 o                         
  -2   3   2        168.69        176.44         4.35 o                         
  -1   3   2        255.28        241.83         4.94 o                         
   0   3   2       1319.97       1383.79        18.57 o                         
   1   3   2        463.57        436.66         7.39 o                         
   2   3   2        195.99        202.93         4.99 o                         
   3   3   2        150.25        135.75         5.90 o                         
   4   3   2         18.93         20.26         5.80 o                         
   5   3   2         49.85         42.53         5.08 o                         
   6   3   2         28.00         26.82         4.58 o                         
   7   3   2         14.83         16.22         6.18 o                         
   8   3   2         45.96         47.49        10.98 o                         
   9   3   2          1.15          8.58         6.99 o                         
  10   3   2          0.60         -1.64         4.07 o                         
 -11   4   2          7.00         10.98         6.61 o                         
 -10   4   2        123.89        137.51        15.10 o                         
  -9   4   2          0.05         -2.38         2.95 o                         
  -8   4   2         13.36          8.59         3.55 o                         
  -7   4   2         12.21         10.81         3.29 o                         
  -6   4   2         30.29         30.90         3.45 o                         
  -5   4   2        160.76        156.96        10.00 o                         
  -4   4   2         72.17         78.82         4.19 o                         
  -3   4   2        566.34        572.64        10.24 o                         
  -2   4   2        883.06        957.73        14.46 o                         
  -1   4   2          0.23          1.56         1.40 o                         
   0   4   2        678.80        702.77        11.10 o                         
   1   4   2        115.01        117.61         3.69 o                         
   2   4   2         31.40         28.22         2.15 o                         
   3   4   2         27.64         24.10         3.74 o                         
   4   4   2          7.85          1.34         2.91 o                         
   5   4   2          9.97          8.08         3.83 o                         
   6   4   2         98.22         81.25         7.20 o                         
   7   4   2          0.82          1.90         3.46 o                         
   8   4   2         53.58         41.23         6.41 o                         
   9   4   2          3.59          0.38         4.32 o                         
  10   4   2         12.31         12.80         5.21 o                         
 -10   5   2          5.62         -0.01         3.74 o                         
  -9   5   2         27.52         23.95         5.11 o                         
  -8   5   2         95.76        107.28         6.82 o                         
  -7   5   2         34.32         32.52         3.87 o                         
  -6   5   2        311.63        325.82         8.74 o                         
  -5   5   2         23.43         22.55         3.21 o                         
  -4   5   2          4.82          2.50         1.95 o                         
  -3   5   2        381.21        403.90         8.49 o                         
  -2   5   2         55.73         62.80         3.42 o                         
  -1   5   2        214.03        205.03         5.37 o                         
   0   5   2        149.83        153.84         6.30 o                         
   1   5   2        239.83        260.49         6.07 o                         
   2   5   2          1.39          0.83         2.13 o                         
   3   5   2          4.86          9.39         1.43 o                         
   4   5   2        701.45        681.70        17.10 o                         
   5   5   2          0.96          4.37         3.11 o                         
   6   5   2         17.78         12.56        10.17 o                         
   7   5   2          5.06          1.95         3.53 o                         
   8   5   2          8.82         10.29         4.17 o                         
   9   5   2         21.23         20.16         5.70 o                         
  10   5   2          3.57          6.24         4.74 o                         
 -10   6   2          6.63         15.60         6.99 o                         
  -9   6   2         40.74         37.38         7.99 o                         
  -8   6   2        254.80        237.22        19.59 o                         
  -7   6   2          1.27         -2.20         2.20 o                         
  -6   6   2         61.89         73.72         5.26 o                         
  -5   6   2          2.58          7.12         3.38 o                         
  -4   6   2          2.23          6.19         2.37 o                         
  -3   6   2         11.22         14.83         2.63 o                         
  -2   6   2         92.66         87.60         4.01 o                         
  -1   6   2          1.14          0.08         1.90 o                         
   0   6   2         60.54         63.74         3.75 o                         
   1   6   2         75.56         82.83         3.94 o                         
   2   6   2          4.49          6.11         1.89 o                         
   3   6   2         37.06         35.97         6.74 o                         
   4   6   2        262.05        249.39        10.05 o                         
   5   6   2         72.71         76.54        10.54 o                         
   6   6   2          5.17          9.79         4.14 o                         
   7   6   2         16.24         13.04         4.82 o                         
   8   6   2         13.14          8.91         4.66 o                         
   9   6   2         11.54          9.38         4.89 o                         
  10   6   2          0.02         -1.10         4.22 o                         
 -10   7   2          0.49          4.49         6.24 o                         
  -9   7   2         53.00         76.62        12.35 o                         
  -8   7   2         14.85         17.78         5.55 o                         
  -7   7   2         15.81         16.01         3.46 o                         
  -6   7   2        205.91        215.23         9.47 o                         
  -5   7   2         46.43         52.15         4.46 o                         
  -4   7   2          3.59          5.72         2.51 o                         
  -3   7   2          1.47          0.34         2.02 o                         
  -2   7   2         58.63         70.75         5.85 o                         
  -1   7   2        425.41        420.88         9.32 o                         
   0   7   2         88.88         96.95         4.64 o                         
   1   7   2          0.84          0.30         2.08 o                         
   2   7   2         69.84         69.75         6.59 o                         
   3   7   2        464.38        446.82        16.22 o                         
   4   7   2        261.65        244.86        20.46 o                         
   5   7   2         32.03         36.18        13.16 o                         
   6   7   2         76.03         67.29         7.45 o                         
   7   7   2         41.15         50.34         7.25 o                         
   8   7   2          4.08          8.48         4.62 o                         
   9   7   2          2.46          0.71         4.80 o                         
  -9   8   2         21.34         26.58         8.86 o                         
  -8   8   2          3.52         10.61         6.24 o                         
  -7   8   2         55.17         59.52        10.48 o                         
  -6   8   2         77.12         80.74         6.27 o                         
  -5   8   2         64.66         85.89         6.31 o                         
  -4   8   2        120.42        125.76         5.88 o                         
  -3   8   2         34.23         39.22         3.89 o                         
  -2   8   2         48.64         43.62         3.97 o                         
  -1   8   2         67.19         62.15         4.54 o                         
   0   8   2          7.04          8.67         4.54 o                         
   1   8   2          0.42          2.96         2.23 o                         
   2   8   2         99.50        101.14         6.99 o                         
   3   8   2         10.92         13.81         4.27 o                         
   4   8   2         87.84         88.55         8.00 o                         
   5   8   2        158.96        171.06         9.85 o                         
   6   8   2          2.81         -0.32         5.24 o                         
   7   8   2         15.04         15.16         5.14 o                         
   8   8   2         49.56         70.65         9.18 o                         
   9   8   2          9.84         12.92         9.48 o                         
  -9   9   2          1.12          3.87         7.11 o                         
  -8   9   2          0.29          3.12         5.74 o                         
  -7   9   2          1.16          0.75         5.49 o                         
  -6   9   2         69.05         79.49        11.73 o                         
  -5   9   2        176.39        175.04         7.23 o                         
  -4   9   2          4.67          5.60         2.61 o                         
  -3   9   2        316.80        297.59         8.71 o                         
  -2   9   2         97.66        101.99         5.64 o                         
  -1   9   2          1.17         -0.90         2.92 o                         
   0   9   2          8.60          5.68         2.51 o                         
   1   9   2         63.72         65.80         4.85 o                         
   2   9   2         16.95         14.18         2.87 o                         
   3   9   2         42.11         55.22         6.65 o                         
   4   9   2         69.28         66.80        11.73 o                         
   5   9   2         49.76         46.08        12.98 o                         
   6   9   2          8.66          4.78         8.73 o                         
   7   9   2          0.57         -3.68         3.68 o                         
   8   9   2          4.67          4.74         8.36 o                         
  -8  10   2          2.22         -2.00         5.49 o                         
  -7  10   2          3.43         -0.12         4.62 o                         
  -6  10   2         16.11         24.08         8.36 o                         
  -5  10   2          2.13         -2.56         6.43 o                         
  -4  10   2          8.01         11.59         6.11 o                         
  -3  10   2          0.26         -0.57         2.26 o                         
  -2  10   2         25.07         26.17         3.76 o                         
  -1  10   2          5.57          6.10         2.64 o                         
   0  10   2         19.62         20.46         3.54 o                         
   1  10   2          0.55         -1.71         2.52 o                         
   2  10   2          0.19          6.50         5.74 o                         
   3  10   2         41.73         37.36         6.29 o                         
   4  10   2         12.90         11.09         4.64 o                         
   5  10   2         32.54         26.78         6.05 o                         
   6  10   2         11.97          9.37         5.52 o                         
   7  10   2          7.83          4.16         4.97 o                         
  -7  11   2          0.02          7.49         6.61 o                         
  -6  11   2         32.17         22.96         7.49 o                         
  -5  11   2          4.14          3.49         5.99 o                         
  -4  11   2          0.13         -1.18         3.65 o                         
  -3  11   2          9.14          8.48         6.99 o                         
  -2  11   2          0.38          0.98         3.38 o                         
  -1  11   2         77.44         99.76         9.07 o                         
   0  11   2        110.66        115.69         6.65 o                         
   1  11   2         97.17        102.48         6.68 o                         
   2  11   2         12.10          6.20         4.18 o                         
   3  11   2         53.45         63.05        17.16 o                         
   4  11   2         52.15         55.96         8.23 o                         
   5  11   2          0.68          0.35         4.78 o                         
   6  11   2          0.02         -2.41         4.04 o                         
   7  11   2          3.79          0.03         9.23 o                         
  -6  12   2         41.15         27.70         9.48 o                         
  -5  12   2          1.73          3.99         6.36 o                         
  -4  12   2          2.33         -2.50         4.62 o                         
  -3  12   2          0.74         -1.50         3.53 o                         
  -2  12   2         17.94         21.91         5.24 o                         
  -1  12   2         34.70         32.92         6.05 o                         
   0  12   2         21.19         20.67         4.22 o                         
   1  12   2         78.41         99.19         9.35 o                         
   2  12   2          0.15         -2.75         3.99 o                         
   3  12   2          2.69         -0.57         6.30 o                         
   4  12   2         17.56         17.48         7.86 o                         
   5  12   2          0.13         -8.21         9.05 o                         
   6  12   2          0.12         -3.99         3.99 o                         
  -5  13   2          1.07          7.86         6.61 o                         
  -4  13   2          8.38         11.11         7.74 o                         
  -3  13   2          0.13          3.55         4.15 o                         
  -2  13   2          0.36          2.47         4.10 o                         
  -1  13   2         13.96         17.95         5.09 o                         
   0  13   2          2.52          3.18         5.68 o                         
   1  13   2         57.41         75.12        12.23 o                         
   2  13   2          1.21         -1.50         5.74 o                         
   3  13   2         20.76         16.63         6.12 o                         
   4  13   2         72.71         86.26        10.18 o                         
  -3  14   2         43.39         66.63        12.23 o                         
  -2  14   2          0.19          0.04         3.98 o                         
  -1  14   2          2.73         -3.62         3.79 o                         
   0  14   2          7.18         19.72         8.24 o                         
   1  14   2         29.84         30.32         9.48 o                         
   2  14   2          1.51         -4.62         4.62 o                         
  -3 -14   3          2.42          4.24         7.11 o                         
  -2 -14   3         13.07         21.96         9.61 o                         
  -1 -14   3          0.30          4.99         6.99 o                         
   0 -14   3          1.29         -3.53         3.53 o                         
   1 -14   3         51.10         50.10         7.79 o                         
   2 -14   3          0.00         -0.64         4.50 o                         
   3 -14   3          1.31         -0.84         4.53 o                         
   4 -14   3         48.64         65.17        12.10 o                         
  -5 -13   3          6.07          5.24         7.11 o                         
  -4 -13   3         28.82         34.07         9.48 o                         
  -3 -13   3          4.88         -2.12         5.62 o                         
  -2 -13   3         15.70          9.36         7.74 o                         
  -1 -13   3         10.44         10.61         4.60 o                         
   0 -13   3          6.91          2.66         4.10 o                         
   1 -13   3         85.96        100.20         9.50 o                         
   2 -13   3          0.08          1.24         6.43 o                         
   3 -13   3         10.00         11.91         5.24 o                         
   4 -13   3          0.48         -3.60         4.24 o                         
   5 -13   3         10.18          6.01         5.00 o                         
  -6 -12   3          0.14         -0.15         4.73 o                         
  -5 -12   3          0.15          0.75         5.99 o                         
  -4 -12   3          1.78         11.36         7.11 o                         
  -3 -12   3          8.99          8.73         6.99 o                         
  -2 -12   3         24.50         25.18         5.09 o                         
  -1 -12   3          6.50         10.81         4.09 o                         
   0 -12   3          4.71          1.21         3.32 o                         
   1 -12   3         52.83         71.00         8.09 o                         
   2 -12   3          0.26         -1.76         5.74 o                         
   3 -12   3         41.17         49.16        11.17 o                         
   4 -12   3          0.45          3.52         4.74 o                         
   5 -12   3         98.62        110.79        10.59 o                         
   6 -12   3          8.28          3.18         6.74 o                         
  -7 -11   3          2.80          4.22         4.89 o                         
  -6 -11   3          5.05         -1.50         4.49 o                         
  -5 -11   3         38.07         37.02         6.99 o                         
  -4 -11   3         12.44         12.34         5.45 o                         
  -3 -11   3         39.21         43.54         7.28 o                         
  -2 -11   3          0.32          1.25         3.34 o                         
  -1 -11   3          8.74          8.62         3.79 o                         
   0 -11   3         47.43         49.88         7.55 o                         
   1 -11   3        115.61        121.77         9.68 o                         
   2 -11   3          1.54          2.30         3.64 o                         
   3 -11   3         62.71         65.37         9.11 o                         
   4 -11   3          3.76          8.11         4.77 o                         
   5 -11   3          0.50         -0.89         3.99 o                         
   6 -11   3          0.00         -1.14         4.25 o                         
   7 -11   3          5.65          4.92         5.36 o                         
  -8 -10   3         48.54         58.47        10.48 o                         
  -7 -10   3          6.33         13.86         5.69 o                         
  -6 -10   3         16.53         14.35         5.26 o                         
  -5 -10   3         16.07         14.47         5.12 o                         
  -4 -10   3         14.84         13.62         4.89 o                         
  -3 -10   3          8.97          7.68         3.04 o                         
  -2 -10   3          1.18          4.62         2.65 o                         
  -1 -10   3          5.53          2.38         3.00 o                         
   0 -10   3         24.51         24.52         4.71 o                         
   1 -10   3          2.04          2.21         4.30 o                         
   2 -10   3          5.09          5.04         3.68 o                         
   3 -10   3          4.15          8.36         4.04 o                         
   4 -10   3         21.22         19.19         5.22 o                         
   5 -10   3          0.55          0.38         3.99 o                         
   6 -10   3         47.69         48.92         7.50 o                         
   7 -10   3          0.44          4.08         4.65 o                         
   8 -10   3          9.86          3.81         4.82 o                         
  -8  -9   3          2.28          2.79         4.39 o                         
  -7  -9   3          1.81          7.05         4.34 o                         
  -6  -9   3         44.50         32.95         8.98 o                         
  -5  -9   3         81.16         63.70         7.55 o                         
  -4  -9   3         52.94         67.59         7.17 o                         
  -3  -9   3         68.73         76.18         6.96 o                         
  -2  -9   3         27.65         34.02         3.96 o                         
  -1  -9   3          1.46          2.00         2.83 o                         
   0  -9   3         72.06         71.90         6.55 o                         
   1  -9   3         65.35         65.84         6.52 o                         
   2  -9   3        732.21        705.55        18.70 o                         
   3  -9   3          7.90         10.02         4.01 o                         
   4  -9   3         98.00        105.20         8.97 o                         
   5  -9   3         30.40         41.50         6.13 o                         
   6  -9   3          8.41         14.78         4.92 o                         
   7  -9   3         16.91         19.48         5.39 o                         
   8  -9   3          0.24         -0.57         3.96 o                         
   9  -9   3         14.21         14.85         5.94 o                         
  -9  -8   3         25.18         35.53         9.67 o                         
  -8  -8   3          0.93         -1.62         3.87 o                         
  -7  -8   3         33.36         31.13         5.72 o                         
  -6  -8   3         68.00         55.28         6.71 o                         
  -5  -8   3          3.31          0.82         3.35 o                         
  -4  -8   3        129.80        117.11         6.16 o                         
  -3  -8   3          0.35         -1.39         2.08 o                         
  -2  -8   3          2.55         -0.45         4.39 o                         
  -1  -8   3         24.88         23.52         3.36 o                         
   0  -8   3        335.50        342.66         8.32 o                         
   1  -8   3        478.95        458.84        13.72 o                         
   2  -8   3        628.39        578.48        15.96 o                         
   3  -8   3          7.86          8.96         5.55 o                         
   4  -8   3        395.78        376.26        13.14 o                         
   5  -8   3         36.32         35.27         5.52 o                         
   6  -8   3         59.60         66.24        12.98 o                         
   7  -8   3          1.22         -1.82         3.65 o                         
   8  -8   3         14.45         15.32         5.45 o                         
   9  -8   3         19.48         21.12         6.11 o                         
  -9  -7   3          6.79         13.33         5.16 o                         
  -8  -7   3         73.30         65.33         7.89 o                         
  -7  -7   3          0.17          1.38         3.44 o                         
  -6  -7   3         71.23         64.33         6.86 o                         
  -5  -7   3          6.73          8.29         4.87 o                         
  -4  -7   3        383.47        357.48        10.70 o                         
  -3  -7   3          0.35          0.84         2.00 o                         
  -2  -7   3        251.19        246.78         7.01 o                         
  -1  -7   3         76.85         84.73         4.50 o                         
   0  -7   3        118.58        115.50         4.67 o                         
   1  -7   3        513.46        493.03        14.71 o                         
   2  -7   3          0.75          0.17         2.89 o                         
   3  -7   3         40.21         34.13         4.85 o                         
   4  -7   3        505.36        471.28        16.10 o                         
   5  -7   3         20.59         27.84         4.91 o                         
   6  -7   3          4.67          8.71         3.99 o                         
   7  -7   3          3.54          1.45         3.78 o                         
   8  -7   3          0.84          5.58         4.18 o                         
   9  -7   3          0.49          2.82         4.40 o                         
 -10  -6   3          8.58          5.82         4.62 o                         
  -9  -6   3         27.82         23.98         5.93 o                         
  -8  -6   3          1.00          2.48         3.65 o                         
  -7  -6   3          9.88         13.30         4.19 o                         
  -6  -6   3         27.74         17.54         4.55 o                         
  -5  -6   3        120.84        123.13         9.42 o                         
  -4  -6   3          7.07          4.60         2.15 o                         
  -3  -6   3          0.68         -0.18         1.89 o                         
  -2  -6   3         37.78         40.10         3.32 o                         
  -1  -6   3          1.96          2.46         2.48 o                         
   0  -6   3         99.86        100.50         4.01 o                         
   1  -6   3        223.96        224.57         8.23 o                         
   2  -6   3          1.95         -0.68         2.30 o                         
   3  -6   3        209.28        207.00        10.23 o                         
   4  -6   3         32.28         43.75         3.39 o                         
   5  -6   3         39.02         43.71         9.30 o                         
   6  -6   3          0.59         -2.98         2.98 o                         
   7  -6   3         61.52         63.84         7.07 o                         
   8  -6   3         29.53         28.36         5.66 o                         
   9  -6   3          0.96          2.29         4.01 o                         
  10  -6   3         13.12         21.71         9.73 o                         
 -10  -5   3          0.26          5.16         4.32 o                         
  -9  -5   3          5.50          2.57         3.89 o                         
  -8  -5   3          3.91          2.11         3.36 o                         
  -7  -5   3          0.00         -1.88         2.75 o                         
  -6  -5   3        294.18        288.32        10.91 o                         
  -5  -5   3          5.52          5.37         2.09 o                         
  -4  -5   3          5.60          5.18         2.09 o                         
  -3  -5   3         17.50         17.82         2.40 o                         
  -2  -5   3         37.77         41.47         3.09 o                         
  -1  -5   3        591.28        603.00        10.40 o                         
   0  -5   3        115.18        106.83         3.62 o                         
   1  -5   3         36.99         42.27         5.37 o                         
   2  -5   3        189.23        183.83         7.16 o                         
   3  -5   3        195.02        186.41         4.90 o                         
   4  -5   3        288.75        293.23         7.25 o                         
   5  -5   3          6.57          7.69         2.56 o                         
   6  -5   3          6.21          5.36         2.73 o                         
   7  -5   3         22.36         20.04         3.68 o                         
   8  -5   3         38.77         51.46        12.04 o                         
   9  -5   3         24.63         26.96         5.65 o                         
  10  -5   3          5.45         19.96         9.36 o                         
 -10  -4   3         36.01         39.55         9.05 o                         
  -9  -4   3          0.57          2.40         3.63 o                         
  -8  -4   3          7.18          5.27         3.69 o                         
  -7  -4   3          2.54          3.59         3.35 o                         
  -6  -4   3          2.81          1.11         1.87 o                         
  -5  -4   3         40.45         39.18         4.12 o                         
  -4  -4   3        111.33        110.66         4.26 o                         
  -3  -4   3        479.20        482.21        10.78 o                         
  -2  -4   3        969.64       1057.40        15.74 o                         
  -1  -4   3         70.87         75.28         3.14 o                         
   0  -4   3        592.47        618.35         9.79 o                         
   1  -4   3        261.14        271.54         7.92 o                         
   2  -4   3          3.20         -1.85         1.85 o                         
   3  -4   3         56.96         51.76         3.76 o                         
   4  -4   3          7.75          7.41         2.15 o                         
   5  -4   3         97.20         88.54         5.95 o                         
   6  -4   3        103.53        104.41         7.61 o                         
   7  -4   3         37.62         40.35         4.24 o                         
   8  -4   3        121.37        129.06        10.83 o                         
   9  -4   3         19.69         25.21         8.36 o                         
  10  -4   3          3.84         -0.75         6.24 o                         
 -11  -3   3         50.99         62.57         8.42 o                         
 -10  -3   3         19.88         25.05         8.42 o                         
  -9  -3   3         66.82         72.28         7.99 o                         
  -8  -3   3          0.27          2.03         3.43 o                         
  -7  -3   3          0.43          0.09         2.75 o                         
  -6  -3   3         29.20         29.82         3.38 o                         
  -5  -3   3        149.80        150.11         8.00 o                         
  -4  -3   3          8.37          6.56         1.76 o                         
  -3  -3   3        218.30        207.78         5.11 o                         
  -2  -3   3          1.10          1.92         1.26 o                         
  -1  -3   3         68.29         62.55         2.64 o                         
   0  -3   3       2276.74       2229.82        63.23 o                         
   1  -3   3         89.86         84.34         4.01 o                         
   2  -3   3        117.29        129.95         3.43 o                         
   3  -3   3        197.65        180.22         4.76 o                         
   4  -3   3        708.65        695.84        12.11 o                         
   5  -3   3         62.02         77.35         4.73 o                         
   6  -3   3          9.22         14.67         3.07 o                         
   7  -3   3         73.61         81.34         5.46 o                         
   8  -3   3          4.76          9.96         3.15 o                         
   9  -3   3          0.07         -4.99         4.99 o                         
  10  -3   3          6.39          6.86         6.99 o                         
 -11  -2   3         82.08         83.35        14.60 o                         
 -10  -2   3          9.77         10.48         4.79 o                         
  -9  -2   3         42.02         40.75        12.91 o                         
  -8  -2   3         68.00         69.88        12.42 o                         
  -7  -2   3        223.17        221.26         9.15 o                         
  -6  -2   3        107.94        109.79         4.94 o                         
  -5  -2   3        295.83        292.04         7.10 o                         
  -4  -2   3          3.48          5.91         1.64 o                         
  -3  -2   3        117.11        115.30         5.93 o                         
  -2  -2   3        504.54        504.96         8.32 o                         
  -1  -2   3          2.78          2.84         1.13 o                         
   0  -2   3        470.25        481.83         7.49 o                         
   1  -2   3       5197.78       5107.62        61.75 o                         
   2  -2   3          0.08          3.35         1.22 o                         
   3  -2   3       1465.62       1563.02        21.64 o                         
   4  -2   3         36.07         37.98         2.98 o                         
   5  -2   3          6.83          7.42         2.28 o                         
   6  -2   3          1.50          3.12         2.09 o                         
   7  -2   3         18.89         13.05         2.86 o                         
   8  -2   3          4.21          4.26         3.53 o                         
   9  -2   3          2.16          7.25         4.26 o                         
  10  -2   3          7.95          6.83         4.76 o                         
  11  -2   3          2.46         -0.37         6.74 o                         
 -11  -1   3         26.19         35.44        10.36 o                         
 -10  -1   3         50.03         68.28         8.04 o                         
  -9  -1   3         62.38         57.85        10.23 o                         
  -8  -1   3         75.92         81.32         8.67 o                         
  -7  -1   3         10.67         14.01         2.73 o                         
  -6  -1   3         46.23         45.46         3.77 o                         
  -5  -1   3          0.37         -0.89         1.56 o                         
  -4  -1   3         31.40         31.08         2.62 o                         
  -3  -1   3        247.13        263.82         5.56 o                         
  -2  -1   3         10.94          6.85         1.28 o                         
  -1  -1   3       1694.45       1682.25        21.53 o                         
   0  -1   3          1.60          1.48         1.20 o                         
   1  -1   3       1872.05       1868.50        31.30 o                         
   2  -1   3        196.55        212.94         4.68 o                         
   3  -1   3       1031.57       1013.29        17.96 o                         
   4  -1   3       3252.89       3317.63        42.80 o                         
   5  -1   3        124.93        138.68         4.95 o                         
   6  -1   3         30.96         38.65         6.08 o                         
   7  -1   3          3.14          4.95         2.31 o                         
   8  -1   3         12.66          4.45         3.79 o                         
   9  -1   3          2.85          4.41         4.42 o                         
  10  -1   3         12.79         13.85         5.12 o                         
  11  -1   3          9.52         14.19         5.60 o                         
 -11   0   3         17.22         21.96         9.73 o                         
 -10   0   3         23.95         30.39         8.36 o                         
  -9   0   3         49.23         60.08         6.65 o                         
  -8   0   3         21.36         31.49         5.25 o                         
  -7   0   3        151.29        152.48         5.85 o                         
  -6   0   3         46.54         55.48         3.94 o                         
  -5   0   3         18.74         23.12         2.64 o                         
  -4   0   3        616.17        637.51        13.74 o                         
  -3   0   3          1.66          0.49         1.08 o                         
  -2   0   3       5665.79       5756.49        69.24 o                         
  -1   0   3       3566.09       3642.25        54.22 o                         
   0   0   3          2.65          2.41         1.08 o                         
   1   0   3        255.12        232.47         4.55 o                         
   2   0   3        186.98        196.49         4.39 o                         
   3   0   3         23.95         34.62         4.69 o                         
   4   0   3         32.53         38.54         2.82 o                         
   5   0   3        572.76        584.51        10.79 o                         
   6   0   3        119.89        121.09         4.86 o                         
   7   0   3        113.75        132.49         7.98 o                         
   8   0   3         26.80         25.17         5.29 o                         
   9   0   3          0.05          3.25         5.37 o                         
  10   0   3          5.23          7.61         5.05 o                         
  11   0   3         22.40         24.95         6.52 o                         
 -11   1   3          8.50         36.93        10.36 o                         
 -10   1   3        100.63         99.45        13.73 o                         
  -9   1   3          8.70          9.91         4.09 o                         
  -8   1   3          1.04          1.83         2.58 o                         
  -7   1   3         19.62         25.64         6.37 o                         
  -6   1   3        410.28        419.82         9.35 o                         
  -5   1   3        659.32        662.98        11.78 o                         
  -4   1   3         92.58         88.29         3.41 o                         
  -3   1   3          2.35          2.30         1.06 o                         
  -2   1   3         68.48         67.78         2.01 o                         
  -1   1   3        122.94        135.09        11.92 o                         
   0   1   3          8.94          6.09         1.15 o                         
   1   1   3        209.41        193.00         4.16 o                         
   2   1   3        234.07        254.81         5.10 o                         
   3   1   3        140.84        149.44         5.22 o                         
   4   1   3        505.99        498.42         8.77 o                         
   5   1   3          1.02          4.82         1.61 o                         
   6   1   3         71.77         83.86         8.92 o                         
   7   1   3         89.54         88.80         7.85 o                         
   8   1   3         31.95         18.44        10.04 o                         
   9   1   3          1.04          1.30         3.89 o                         
  10   1   3         28.92         23.11         6.26 o                         
  11   1   3          6.94          7.24         6.36 o                         
 -11   2   3          3.08         20.46         7.99 o                         
 -10   2   3          8.32          5.49         5.86 o                         
  -9   2   3         35.37         39.94         4.42 o                         
  -8   2   3         18.43         15.39         3.06 o                         
  -7   2   3         89.71         88.21         5.01 o                         
  -6   2   3          9.72         13.59         2.64 o                         
  -5   2   3        347.14        337.02         9.64 o                         
  -4   2   3         22.56         21.30         2.52 o                         
  -3   2   3         11.82         18.50         3.15 o                         
  -2   2   3         27.94         27.60         2.62 o                         
  -1   2   3        781.71        844.40        44.30 o                         
   0   2   3         13.94         19.75         1.71 o                         
   1   2   3       1697.25       1713.91        23.63 o                         
   2   2   3        767.61        739.55        11.08 o                         
   3   2   3         18.71         19.31         1.43 o                         
   4   2   3        100.39        101.59        12.35 o                         
   5   2   3         22.15         20.83         3.87 o                         
   6   2   3        166.04        175.30         8.76 o                         
   7   2   3         71.63         67.95         7.49 o                         
   8   2   3          0.24         -3.29         3.81 o                         
   9   2   3         15.74         12.79         7.11 o                         
  10   2   3          7.42          6.21         8.61 o                         
 -11   3   3         43.89         36.19         9.98 o                         
 -10   3   3          1.41          1.12         5.24 o                         
  -9   3   3          0.01         -2.77         2.77 o                         
  -8   3   3          3.24          2.74         2.38 o                         
  -7   3   3        103.57         99.29         5.12 o                         
  -6   3   3        129.90        132.54         5.27 o                         
  -5   3   3         84.35         85.58         5.00 o                         
  -4   3   3          2.01          3.66         1.75 o                         
  -3   3   3         34.88         46.23         2.95 o                         
  -2   3   3          5.02          6.47         1.43 o                         
  -1   3   3        822.67        845.62        12.40 o                         
   0   3   3       2236.27       2341.64        30.05 o                         
   1   3   3        545.17        590.30         9.81 o                         
   2   3   3         39.36         47.37         3.70 o                         
   3   3   3         56.47         54.56         4.91 o                         
   4   3   3        544.53        562.62        14.49 o                         
   5   3   3          1.58          1.56         2.89 o                         
   6   3   3        128.66        122.98        10.17 o                         
   7   3   3         47.11         42.05         5.70 o                         
   8   3   3         93.22         97.96        17.41 o                         
   9   3   3          7.68         10.68         4.61 o                         
  10   3   3          4.98          8.90        11.23 o                         
 -10   4   3          1.65          1.71         3.79 o                         
  -9   4   3          9.99          3.96         3.88 o                         
  -8   4   3          0.03         -1.87         2.59 o                         
  -7   4   3         33.43         36.20         4.00 o                         
  -6   4   3         49.23         45.95         4.38 o                         
  -5   4   3         73.25         77.54         6.45 o                         
  -4   4   3          3.61          5.76         2.27 o                         
  -3   4   3         92.10         89.57         3.72 o                         
  -2   4   3        145.44        141.14         4.85 o                         
  -1   4   3         90.41         92.04         3.75 o                         
   0   4   3        269.62        284.82         6.16 o                         
   1   4   3       2076.26       2178.92        28.87 o                         
   2   4   3        188.57        188.72         6.16 o                         
   3   4   3        221.98        206.42        17.34 o                         
   4   4   3         16.51         14.09         3.74 o                         
   5   4   3          5.48          4.95         3.27 o                         
   6   4   3         52.27         44.17        12.98 o                         
   7   4   3         39.74         42.42         6.18 o                         
   8   4   3         28.13         23.12         5.64 o                         
   9   4   3         29.58         31.30         6.63 o                         
  10   4   3         11.62         10.92         5.45 o                         
 -10   5   3         79.84         83.03         8.37 o                         
  -9   5   3         67.75         50.72         6.62 o                         
  -8   5   3         25.49         25.97         4.85 o                         
  -7   5   3         17.67         24.62         6.75 o                         
  -6   5   3         64.44         72.05         5.39 o                         
  -5   5   3         72.56         94.59         5.48 o                         
  -4   5   3         44.96         45.05         3.66 o                         
  -3   5   3        201.38        206.84        10.07 o                         
  -2   5   3        252.54        269.33         6.42 o                         
  -1   5   3         21.50         25.35         2.41 o                         
   0   5   3         65.63         59.27         3.33 o                         
   1   5   3        136.26        156.93         4.79 o                         
   2   5   3        160.46        162.87         8.65 o                         
   3   5   3        329.92        348.60         6.89 o                         
   4   5   3        560.81        555.66        15.58 o                         
   5   5   3         36.22         38.82         5.31 o                         
   6   5   3          0.00         -1.84         2.89 o                         
   7   5   3         16.73         13.94         5.30 o                         
   8   5   3         26.24         17.66         5.28 o                         
   9   5   3         23.66         18.68         5.64 o                         
  10   5   3         23.22         22.82         6.18 o                         
 -10   6   3          8.30          7.15         4.14 o                         
  -9   6   3         28.97         20.23         5.00 o                         
  -8   6   3        173.97        191.37        11.29 o                         
  -7   6   3         30.14         34.94         5.20 o                         
  -6   6   3        275.64        280.55         8.51 o                         
  -5   6   3         14.38         12.11         2.71 o                         
  -4   6   3         77.52         81.97         5.04 o                         
  -3   6   3        237.16        235.39         6.70 o                         
  -2   6   3        107.75        106.43         4.62 o                         
  -1   6   3        214.17        195.40         5.76 o                         
   0   6   3         12.13         17.11         2.50 o                         
   1   6   3         21.55         26.39         2.83 o                         
   2   6   3        485.64        479.89         9.76 o                         
   3   6   3          6.71         14.04         2.25 o                         
   4   6   3         11.65          6.72         3.52 o                         
   5   6   3          4.91          1.02         4.93 o                         
   6   6   3         26.80         25.61         5.52 o                         
   7   6   3          2.49          1.02         3.68 o                         
   8   6   3          0.09          5.08         6.80 o                         
   9   6   3          0.23          2.45         4.32 o                         
 -10   7   3         64.35         72.25        12.23 o                         
  -9   7   3          4.39         19.59         7.61 o                         
  -8   7   3        119.62        116.64        15.78 o                         
  -7   7   3          0.32          6.04         3.39 o                         
  -6   7   3        221.89        235.60         8.02 o                         
  -5   7   3        124.33        129.89         5.90 o                         
  -4   7   3         73.90         84.46         8.64 o                         
  -3   7   3          0.01          0.14         2.05 o                         
  -2   7   3         26.27         31.02         3.39 o                         
  -1   7   3          2.53          0.77         1.99 o                         
   0   7   3        239.95        215.06         6.53 o                         
   1   7   3         74.27         74.41         5.04 o                         
   2   7   3          1.75         -0.30         2.91 o                         
   3   7   3        490.43        485.86        14.71 o                         
   4   7   3        125.43        124.85         8.42 o                         
   5   7   3        419.66        423.08        14.85 o                         
   6   7   3        143.69        130.30         9.18 o                         
   7   7   3          4.26          2.93         3.98 o                         
   8   7   3         11.44         16.66         5.59 o                         
   9   7   3          5.45          3.01         4.73 o                         
  -9   8   3         19.22         29.32         8.98 o                         
  -8   8   3          5.30          1.75         6.61 o                         
  -7   8   3         13.14         16.39         4.40 o                         
  -6   8   3        167.66        188.61        20.53 o                         
  -5   8   3         52.08         64.88        12.20 o                         
  -4   8   3        392.53        365.88         9.57 o                         
  -3   8   3        107.90         97.08         5.19 o                         
  -2   8   3         21.50         22.68         3.19 o                         
  -1   8   3        267.07        249.56         7.41 o                         
   0   8   3         68.26         75.04         5.00 o                         
   1   8   3        205.03        192.27         6.53 o                         
   2   8   3          7.54          5.79         3.70 o                         
   3   8   3          7.79          8.84         8.67 o                         
   4   8   3          4.52         10.02         6.55 o                         
   5   8   3         20.71         13.68         4.75 o                         
   6   8   3         59.62         60.34         8.03 o                         
   7   8   3          0.38          0.22         4.18 o                         
   8   8   3         12.01         13.40         5.98 o                         
  -9   9   3          0.39         -2.37         5.86 o                         
  -8   9   3          3.73         -2.87         6.11 o                         
  -7   9   3         39.78         55.03        10.98 o                         
  -6   9   3         63.81         63.31         6.75 o                         
  -5   9   3         88.64        103.99         8.37 o                         
  -4   9   3         20.96         25.49         3.69 o                         
  -3   9   3         84.82         85.00         5.76 o                         
  -2   9   3        111.84        113.82         5.82 o                         
  -1   9   3        207.70        192.41         7.88 o                         
   0   9   3        241.68        252.99        10.87 o                         
   1   9   3         89.39         98.74         5.51 o                         
   2   9   3         71.57         69.12         7.07 o                         
   3   9   3         99.86         85.44         8.15 o                         
   4   9   3         32.39         33.43         6.07 o                         
   5   9   3          0.98         -1.12         3.46 o                         
   6   9   3          1.50          1.91         4.59 o                         
   7   9   3         23.31         26.14        12.10 o                         
   8   9   3          0.38         -4.05         4.05 o                         
  -8  10   3          2.66         -0.75         6.74 o                         
  -7  10   3          0.01         -2.37         5.37 o                         
  -6  10   3          1.13          3.74         5.86 o                         
  -5  10   3          9.06         14.10         6.36 o                         
  -4  10   3          0.73         -0.58         2.40 o                         
  -3  10   3         20.71         21.66         3.51 o                         
  -2  10   3         11.78          8.23         2.83 o                         
  -1  10   3         16.56         18.64         3.54 o                         
   0  10   3          0.00          2.03         2.47 o                         
   1  10   3         17.91         24.68         3.76 o                         
   2  10   3         47.41         48.20         9.30 o                         
   3  10   3         53.09         54.43         8.73 o                         
   4  10   3         85.56         94.35         9.23 o                         
   5  10   3          0.27         -2.27         4.12 o                         
   6  10   3          1.65          1.03         4.51 o                         
   7  10   3          0.37          3.82         4.68 o                         
  -7  11   3         11.48         16.47         8.24 o                         
  -6  11   3          0.08          9.23         6.36 o                         
  -5  11   3          5.17          3.74         5.99 o                         
  -4  11   3         25.03         30.32         8.36 o                         
  -3  11   3          1.33         -0.55         3.34 o                         
  -2  11   3          0.46         -1.75         2.41 o                         
  -1  11   3          0.13         -2.38         2.50 o                         
   0  11   3          0.01         -0.50         2.64 o                         
   1  11   3          3.66         -1.84         2.46 o                         
   2  11   3         31.33         25.55         5.91 o                         
   3  11   3          7.99         10.28         5.55 o                         
   4  11   3          5.59          2.70         4.70 o                         
   5  11   3          3.44          2.73         4.76 o                         
   6  11   3          1.29          2.15         5.86 o                         
  -6  12   3          0.02          1.12         6.24 o                         
  -5  12   3         12.58         24.71         8.49 o                         
  -4  12   3          0.28          5.24         5.74 o                         
  -3  12   3          1.72          1.12         5.12 o                         
  -2  12   3         24.58         20.62         5.20 o                         
  -1  12   3         38.51         58.23        11.48 o                         
   0  12   3          2.47          5.28         3.21 o                         
   1  12   3          5.88          6.39         4.37 o                         
   2  12   3          6.06          8.97         5.12 o                         
   3  12   3          8.22         10.93         5.42 o                         
   4  12   3         15.71         12.18         5.47 o                         
   5  12   3         73.71         88.76        10.21 o                         
  -5  13   3         15.29         29.20         9.11 o                         
  -4  13   3          0.71         -4.62         4.62 o                         
  -3  13   3          0.33         -3.62         3.62 o                         
  -2  13   3         31.25         40.65         6.57 o                         
  -1  13   3          0.07         -1.40         3.70 o                         
   0  13   3          0.10         -4.49         5.24 o                         
   1  13   3          0.02          1.25         5.37 o                         
   2  13   3          5.50          6.37         4.91 o                         
   3  13   3          0.25         -0.70         7.86 o                         
   4  13   3          0.57         -4.44         4.44 o                         
  -3  14   3         15.14          8.49         6.99 o                         
  -2  14   3          1.55          5.62         6.11 o                         
  -1  14   3         27.33         42.24         6.77 o                         
   0  14   3          0.01         -0.50         5.24 o                         
   1  14   3          6.17         11.60         6.61 o                         
   2  14   3          5.75          7.74         6.74 o                         
  -3 -14   4          9.04          9.48         8.11 o                         
  -2 -14   4          0.02          0.50         7.11 o                         
  -1 -14   4          0.23         -2.37         6.36 o                         
   0 -14   4          5.35          2.73         4.66 o                         
   1 -14   4          0.12         -2.89         3.95 o                         
   2 -14   4         23.08         30.91        14.54 o                         
   3 -14   4          8.15          7.48        12.54 o                         
  -5 -13   4         20.19         19.59         8.11 o                         
  -4 -13   4          0.03          1.50         6.99 o                         
  -3 -13   4          4.19         -1.12         5.99 o                         
  -2 -13   4          2.94         18.72         9.11 o                         
  -1 -13   4          7.56          9.11         4.56 o                         
   0 -13   4         15.14         19.44        10.73 o                         
   1 -13   4          1.09         -3.37         3.37 o                         
   2 -13   4         15.88         27.08        10.67 o                         
   3 -13   4          0.96          0.51         4.23 o                         
   4 -13   4         16.24         11.40         6.11 o                         
   5 -13   4          8.95          6.92         5.51 o                         
  -6 -12   4          0.00         -2.62         5.86 o                         
  -5 -12   4          0.00          2.99         6.24 o                         
  -4 -12   4          0.13         -3.49         5.24 o                         
  -3 -12   4         10.57          8.24         7.36 o                         
  -2 -12   4         11.96         18.05         4.98 o                         
  -1 -12   4         14.58         22.85         5.36 o                         
   0 -12   4          6.45          2.71         4.13 o                         
   1 -12   4          9.44         -0.91         3.78 o                         
   2 -12   4          0.56         -0.76         3.66 o                         
   3 -12   4          9.07          9.28         4.82 o                         
   4 -12   4         18.18         26.99        11.36 o                         
   5 -12   4          1.52          3.68         4.53 o                         
   6 -12   4          5.71          0.90         8.49 o                         
  -7 -11   4         28.16         32.03         6.83 o                         
  -6 -11   4          9.29          9.46         6.49 o                         
  -5 -11   4         30.10         38.97         7.23 o                         
  -4 -11   4          0.70          5.12         5.86 o                         
  -3 -11   4          0.68          2.50         5.74 o                         
  -2 -11   4          0.59          1.04         5.74 o                         
  -1 -11   4         41.24         39.52         8.67 o                         
   0 -11   4         65.10         91.49         8.36 o                         
   1 -11   4         23.09         27.76         7.11 o                         
   2 -11   4         71.75         73.82         7.85 o                         
   3 -11   4          3.24         -3.30         3.30 o                         
   4 -11   4        187.08        173.56        51.53 o                         
   5 -11   4          1.83          1.46         4.36 o                         
   6 -11   4         15.87         18.95         6.09 o                         
   7 -11   4          2.93         -0.02         4.42 o                         
  -8 -10   4         23.87         26.88         7.99 o                         
  -7 -10   4         23.14         25.29         6.22 o                         
  -6 -10   4          1.76          1.00         4.07 o                         
  -5 -10   4         31.74         37.05         6.20 o                         
  -4 -10   4          3.30         -3.50         3.50 o                         
  -3 -10   4         16.48         21.86         4.58 o                         
  -2 -10   4          6.07          6.23         3.34 o                         
  -1 -10   4          0.78          6.58         3.39 o                         
   0 -10   4         42.37         43.12         5.82 o                         
   1 -10   4        205.55        192.58         9.83 o                         
   2 -10   4         16.49         20.47         4.89 o                         
   3 -10   4         75.81         63.41         7.80 o                         
   4 -10   4        144.63        137.07        25.58 o                         
   5 -10   4         58.94         45.96         6.91 o                         
   6 -10   4          1.75          7.04         4.79 o                         
   7 -10   4          0.15          9.65         5.43 o                         
   8 -10   4         21.93         21.45         6.23 o                         
  -8  -9   4          4.68          6.34         5.68 o                         
  -7  -9   4          2.67          0.82         3.89 o                         
  -6  -9   4          0.41         -0.09         3.66 o                         
  -5  -9   4          2.43          3.19         3.86 o                         
  -4  -9   4        109.95        112.51         8.86 o                         
  -3  -9   4         84.69         96.73         5.60 o                         
  -2  -9   4          6.92          9.13         2.85 o                         
  -1  -9   4          7.79          4.32         2.63 o                         
   0  -9   4        295.72        277.40        10.83 o                         
   1  -9   4         40.99         45.96         5.96 o                         
   2  -9   4         71.03         68.27         7.07 o                         
   3  -9   4         50.94         61.03         7.55 o                         
   4  -9   4        246.96        242.06        14.29 o                         
   5  -9   4         51.27         41.47         6.50 o                         
   6  -9   4          7.31          4.95         4.35 o                         
   7  -9   4         35.50         39.35        12.48 o                         
   8  -9   4         28.27         28.05         6.52 o                         
  -9  -8   4         30.03         36.40         6.78 o                         
  -8  -8   4          1.46         -0.47         3.69 o                         
  -7  -8   4          9.18         13.40         8.36 o                         
  -6  -8   4        133.19        108.16         9.67 o                         
  -5  -8   4         81.93         90.67         7.85 o                         
  -4  -8   4          4.84          3.43         2.63 o                         
  -3  -8   4         92.62        100.84         5.65 o                         
  -2  -8   4          0.34         -0.08         2.10 o                         
  -1  -8   4          2.32          5.61         2.46 o                         
   0  -8   4        127.65        118.97         4.92 o                         
   1  -8   4        125.13        129.38        11.54 o                         
   2  -8   4         23.24         19.71         4.29 o                         
   3  -8   4          0.89          3.34         3.34 o                         
   4  -8   4          4.70          5.15         3.88 o                         
   5  -8   4        212.31        201.80        12.17 o                         
   6  -8   4          3.36          0.42         3.46 o                         
   7  -8   4          6.09          9.29         4.52 o                         
   8  -8   4          6.54         11.40         4.89 o                         
   9  -8   4         57.07         56.99         8.38 o                         
  -9  -7   4         37.60         47.57         7.46 o                         
  -8  -7   4         26.84         13.48         5.62 o                         
  -7  -7   4         25.27         22.30         5.99 o                         
  -6  -7   4        374.80        358.74        13.13 o                         
  -5  -7   4         96.54         77.20         7.15 o                         
  -4  -7   4          0.12         -0.84         1.88 o                         
  -3  -7   4          1.36          0.53         2.00 o                         
  -2  -7   4          1.95          0.43         2.13 o                         
  -1  -7   4        384.65        368.94         8.55 o                         
   0  -7   4         55.45         59.67         3.78 o                         
   1  -7   4          3.08          0.73         2.89 o                         
   2  -7   4        143.66        141.09         8.11 o                         
   3  -7   4         71.56         71.67         8.73 o                         
   4  -7   4         13.05          7.17         3.62 o                         
   5  -7   4          6.48          8.20         3.85 o                         
   6  -7   4        259.11        251.72        12.67 o                         
   7  -7   4          0.21          0.58         3.87 o                         
   8  -7   4          5.78          4.60         5.18 o                         
   9  -7   4          8.69          9.52         4.97 o                         
 -10  -6   4          1.68          6.45         4.19 o                         
  -9  -6   4          6.03          6.33         4.19 o                         
  -8  -6   4          9.22         12.72         4.21 o                         
  -7  -6   4         47.58         33.93         5.34 o                         
  -6  -6   4         11.47          6.19         3.43 o                         
  -5  -6   4         72.03         67.85         4.17 o                         
  -4  -6   4          1.26          0.91         2.02 o                         
  -3  -6   4         47.67         44.05         3.56 o                         
  -2  -6   4         10.21          7.10         2.14 o                         
  -1  -6   4          0.00         -0.66         1.80 o                         
   0  -6   4         35.87         40.51         4.87 o                         
   1  -6   4          5.13          2.05         2.70 o                         
   2  -6   4          0.02          1.39         4.30 o                         
   3  -6   4          9.85          8.84         4.55 o                         
   4  -6   4         28.31         27.70         4.93 o                         
   5  -6   4        180.28        170.47         8.81 o                         
   6  -6   4        105.96        103.01        11.48 o                         
   7  -6   4         44.31         29.94        12.42 o                         
   8  -6   4          1.88          7.39         4.28 o                         
   9  -6   4          5.77         -1.11         4.06 o                         
  10  -6   4          1.80         -1.25         7.24 o                         
 -10  -5   4         13.14         14.87         8.30 o                         
  -9  -5   4          4.78          2.27         3.83 o                         
  -8  -5   4         22.38         32.70         5.67 o                         
  -7  -5   4          1.72         -0.93         2.93 o                         
  -6  -5   4         41.48         37.01         5.43 o                         
  -5  -5   4         29.96         27.83         3.24 o                         
  -4  -5   4         30.35         33.12         4.69 o                         
  -3  -5   4        565.21        574.77        10.83 o                         
  -2  -5   4         28.53         35.21         3.04 o                         
  -1  -5   4        253.36        253.63         6.63 o                         
   0  -5   4        806.47        839.97        13.04 o                         
   1  -5   4         54.66         45.29         4.25 o                         
   2  -5   4        695.97        706.95        25.39 o                         
   3  -5   4         97.20         90.37        11.36 o                         
   4  -5   4        554.60        541.25        13.78 o                         
   5  -5   4          0.92          1.11         2.94 o                         
   6  -5   4         56.53         53.76         5.99 o                         
   7  -5   4         13.59          8.95         3.78 o                         
   8  -5   4          6.31          2.05        10.11 o                         
   9  -5   4          0.09          6.16         4.26 o                         
  10  -5   4         46.00         48.04        11.73 o                         
 -10  -4   4          1.80          2.17         4.05 o                         
  -9  -4   4          0.48          3.21         3.72 o                         
  -8  -4   4          1.45          2.23         3.19 o                         
  -7  -4   4         92.79         70.09         7.49 o                         
  -6  -4   4          0.01         -1.61         2.43 o                         
  -5  -4   4         99.13        100.78         4.65 o                         
  -4  -4   4          4.19          7.01         3.62 o                         
  -3  -4   4        137.59        132.49         4.48 o                         
  -2  -4   4          0.37          0.64         1.39 o                         
  -1  -4   4          7.78          7.10         1.52 o                         
   0  -4   4         21.70         24.72         2.97 o                         
   1  -4   4       1079.92       1105.95        33.88 o                         
   2  -4   4        218.16        209.13         9.73 o                         
   3  -4   4        173.02        158.33         4.61 o                         
   4  -4   4         12.79         11.17         2.40 o                         
   5  -4   4         51.67         54.70         4.69 o                         
   6  -4   4        134.57        137.37         8.32 o                         
   7  -4   4          8.87          8.41         4.58 o                         
   8  -4   4         51.11         56.39         6.35 o                         
   9  -4   4         12.18         -0.50         6.24 o                         
  10  -4   4          1.95          2.75         7.24 o                         
 -11  -3   4          4.63         19.96         9.11 o                         
 -10  -3   4          0.92          7.04         4.34 o                         
  -9  -3   4         82.01         75.19         7.97 o                         
  -8  -3   4        142.45        126.58         8.45 o                         
  -7  -3   4        141.83        133.56         7.58 o                         
  -6  -3   4          6.89          6.59         2.25 o                         
  -5  -3   4         17.76         20.11         2.69 o                         
  -4  -3   4         27.17         32.32         2.85 o                         
  -3  -3   4        216.88        243.43         5.80 o                         
  -2  -3   4          1.39          1.82         1.32 o                         
  -1  -3   4        303.76        323.70         6.31 o                         
   0  -3   4        384.93        408.10         8.10 o                         
   1  -3   4        516.88        539.55         8.47 o                         
   2  -3   4         58.89         67.71         3.63 o                         
   3  -3   4          3.67          3.80         1.72 o                         
   4  -3   4        500.83        493.99         9.77 o                         
   5  -3   4         18.56         16.37         2.85 o                         
   6  -3   4          3.21          5.13         2.41 o                         
   7  -3   4          0.60          1.97         2.37 o                         
   8  -3   4         68.91         72.98         8.55 o                         
   9  -3   4          0.02         -3.71         3.71 o                         
  10  -3   4          2.23          0.75         6.61 o                         
 -11  -2   4          9.47         18.59         8.73 o                         
 -10  -2   4          0.06          1.81         3.53 o                         
  -9  -2   4        261.51        262.54        15.35 o                         
  -8  -2   4        132.68        146.65         8.33 o                         
  -7  -2   4         54.78         56.22         4.40 o                         
  -6  -2   4         59.98         68.89         4.55 o                         
  -5  -2   4          9.08          5.99         2.09 o                         
  -4  -2   4        182.81        189.60         5.30 o                         
  -3  -2   4         76.29         81.65         3.52 o                         
  -2  -2   4          2.98          4.37         1.47 o                         
  -1  -2   4          1.42          1.68         1.13 o                         
   0  -2   4       1382.49       1329.15        18.00 o                         
   1  -2   4        550.45        574.24         9.15 o                         
   2  -2   4        186.67        183.07         4.52 o                         
   3  -2   4       1922.85       1954.27        31.20 o                         
   4  -2   4        293.29        286.65         6.95 o                         
   5  -2   4         91.08         99.44         5.18 o                         
   6  -2   4          0.12         -2.54         4.05 o                         
   7  -2   4         41.60         55.94         4.60 o                         
   8  -2   4          0.02         -0.67         3.68 o                         
   9  -2   4          0.29         -2.14         3.79 o                         
  10  -2   4         13.23         12.66         5.17 o                         
 -11  -1   4          6.87         14.85         8.24 o                         
 -10  -1   4         33.19         27.83         9.48 o                         
  -9  -1   4          8.11         -0.72         3.38 o                         
  -8  -1   4          3.72          0.47         2.37 o                         
  -7  -1   4         30.74         34.83         3.73 o                         
  -6  -1   4        568.58        574.65        11.51 o                         
  -5  -1   4         79.64         73.57         4.52 o                         
  -4  -1   4        141.14        144.63         4.52 o                         
  -3  -1   4          0.35          1.14         1.21 o                         
  -2  -1   4          0.65          1.30         1.98 o                         
  -1  -1   4         53.16         52.27         3.62 o                         
   0  -1   4         12.14         14.10         1.69 o                         
   1  -1   4        210.20        227.21         4.85 o                         
   2  -1   4        123.76        128.06         3.82 o                         
   3  -1   4       3442.56       3608.22        47.46 o                         
   4  -1   4        271.87        264.67         6.54 o                         
   5  -1   4        177.92        192.53         6.00 o                         
   6  -1   4       1418.23       1417.46        25.30 o                         
   7  -1   4         15.62         16.57         2.91 o                         
   8  -1   4         14.65         11.53         4.50 o                         
   9  -1   4          8.11         14.92         5.07 o                         
  10  -1   4          6.94         11.42         5.34 o                         
 -11   0   4          7.69          3.37         6.49 o                         
 -10   0   4          2.55         -3.74         3.74 o                         
  -9   0   4         84.05         96.71        15.22 o                         
  -8   0   4         14.20         12.22         2.94 o                         
  -7   0   4         18.69         22.03         3.03 o                         
  -6   0   4          0.98         -0.05         2.78 o                         
  -5   0   4        640.63        670.60        11.97 o                         
  -4   0   4         37.36         36.13         2.74 o                         
  -3   0   4       7569.99       7965.40        95.96 o                         
  -2   0   4        383.21        401.42         6.80 o                         
  -1   0   4       5507.15       5550.36        67.11 o                         
   0   0   4        404.99        407.57         6.83 o                         
   1   0   4         96.55         77.97         4.27 o                         
   2   0   4          5.02          5.61         1.54 o                         
   3   0   4        150.77        157.83         4.49 o                         
   4   0   4         91.94         89.40         3.85 o                         
   5   0   4        621.07        611.55        11.36 o                         
   6   0   4         31.04         38.81         5.38 o                         
   7   0   4         36.09         48.49         6.26 o                         
   8   0   4         11.26         10.61         4.67 o                         
   9   0   4          0.36          1.68         4.21 o                         
  10   0   4         75.92         93.54        10.01 o                         
 -11   1   4          7.14         12.10         7.24 o                         
 -10   1   4          0.05         -2.12         4.74 o                         
  -9   1   4          2.83          2.94         3.59 o                         
  -8   1   4          0.49          2.58         2.41 o                         
  -7   1   4         57.73         49.31         4.07 o                         
  -6   1   4        116.79        109.40         4.78 o                         
  -5   1   4         16.50         17.34         2.44 o                         
  -4   1   4        186.24        183.51         6.17 o                         
  -3   1   4        338.20        376.38         6.99 o                         
  -2   1   4       1209.35       1219.69        21.50 o                         
  -1   1   4          1.09          1.41         0.77 o                         
   0   1   4          8.09          8.81         2.19 o                         
   1   1   4        558.91        576.77         9.18 o                         
   2   1   4        161.99        181.89         4.50 o                         
   3   1   4        550.36        577.87         9.83 o                         
   4   1   4          1.31          3.23         1.48 o                         
   5   1   4         20.30         15.20         2.43 o                         
   6   1   4        215.95        205.70         9.67 o                         
   7   1   4         27.47         17.58         4.41 o                         
   8   1   4          4.50          3.84         4.18 o                         
   9   1   4         24.72         20.22         5.82 o                         
  10   1   4          4.23          3.81         7.49 o                         
 -10   2   4          4.50          1.50         5.86 o                         
  -9   2   4         48.31         48.21         6.22 o                         
  -8   2   4         11.19          6.37         2.72 o                         
  -7   2   4         18.26         25.17         4.95 o                         
  -6   2   4         32.98         36.39         3.41 o                         
  -5   2   4         52.59         49.69         3.47 o                         
  -4   2   4         68.68         66.16         3.27 o                         
  -3   2   4        235.59        231.70         4.98 o                         
  -2   2   4         27.14         34.80         3.35 o                         
  -1   2   4        109.97        137.63         3.19 o                         
   0   2   4       1037.17       1001.09        14.22 o                         
   1   2   4         77.99         70.21         4.04 o                         
   2   2   4        257.52        257.77         7.79 o                         
   3   2   4        140.85        156.62         4.17 o                         
   4   2   4          2.55          2.52         2.05 o                         
   5   2   4         55.42         57.42         6.06 o                         
   6   2   4          1.63          2.60         3.45 o                         
   7   2   4         78.18         83.85        10.86 o                         
   8   2   4         71.46         71.81         8.29 o                         
   9   2   4         63.75         62.04        12.91 o                         
  10   2   4         22.26         24.65         6.63 o                         
 -11   3   4         32.78         24.71         8.73 o                         
 -10   3   4          0.37          0.12         5.12 o                         
  -9   3   4         67.14         73.65         7.51 o                         
  -8   3   4         55.37         58.51         6.35 o                         
  -7   3   4         17.51         16.54         2.87 o                         
  -6   3   4         50.53         49.11         3.83 o                         
  -5   3   4        348.98        331.10         7.93 o                         
  -4   3   4          7.62          8.02         2.03 o                         
  -3   3   4        128.23        130.18         3.87 o                         
  -2   3   4        356.42        364.38         6.61 o                         
  -1   3   4         56.49         61.34         3.31 o                         
   0   3   4        317.29        334.13         6.48 o                         
   1   3   4          6.09          6.79         1.70 o                         
   2   3   4        326.47        314.11         6.44 o                         
   3   3   4        165.18        176.25         7.07 o                         
   4   3   4        489.21        448.43        13.02 o                         
   5   3   4        109.77        110.29         7.45 o                         
   6   3   4         86.37         71.40        17.41 o                         
   7   3   4         80.30         87.65         8.24 o                         
   8   3   4         64.37         57.24         7.14 o                         
   9   3   4         62.50         88.68        11.36 o                         
  10   3   4          3.69          7.77         5.60 o                         
 -10   4   4         42.81         52.45         7.12 o                         
  -9   4   4         46.79         46.57        10.61 o                         
  -8   4   4          1.28          3.35         5.55 o                         
  -7   4   4         98.17        116.50         8.66 o                         
  -6   4   4         25.01         23.01         3.90 o                         
  -5   4   4        137.82        133.83         5.37 o                         
  -4   4   4        241.93        249.67        14.94 o                         
  -3   4   4          9.76         13.14         2.09 o                         
  -2   4   4        196.16        202.36         5.03 o                         
  -1   4   4        782.28        811.02        12.72 o                         
   0   4   4        186.53        218.31         8.54 o                         
   1   4   4       1196.35       1228.29        17.94 o                         
   2   4   4        304.44        304.94         6.66 o                         
   3   4   4          1.45          1.50         2.18 o                         
   4   4   4        119.78        115.40         7.38 o                         
   5   4   4         58.94         60.55         6.30 o                         
   6   4   4          2.18          2.74         3.29 o                         
   7   4   4          0.97          0.40         3.23 o                         
   8   4   4          1.31          2.49         4.12 o                         
   9   4   4          2.14          4.63         4.36 o                         
  10   4   4          0.75          0.14         4.96 o                         
 -10   5   4         15.56          7.88         4.59 o                         
  -9   5   4         68.64         58.73         7.86 o                         
  -8   5   4        205.92        207.91        10.27 o                         
  -7   5   4        242.84        243.28        11.29 o                         
  -6   5   4        173.36        177.26         7.60 o                         
  -5   5   4         33.34         38.07         3.89 o                         
  -4   5   4        217.82        211.35         6.31 o                         
  -3   5   4        353.76        347.14         8.97 o                         
  -2   5   4        102.24        107.40         4.07 o                         
  -1   5   4        354.77        367.41         7.75 o                         
   0   5   4         34.08         36.54         3.04 o                         
   1   5   4        171.80        166.66         5.60 o                         
   2   5   4          9.10         11.50         2.13 o                         
   3   5   4         61.40         61.60         5.58 o                         
   4   5   4         62.67         50.28        13.91 o                         
   5   5   4         50.35         40.70         5.51 o                         
   6   5   4          0.10         -1.17         3.43 o                         
   7   5   4          2.46         -0.40         4.74 o                         
   8   5   4         37.86         44.14         7.36 o                         
   9   5   4         12.57          3.85         8.05 o                         
  10   5   4          1.19          3.32         4.75 o                         
 -10   6   4         12.25         11.02         4.76 o                         
  -9   6   4          3.29         -0.43         4.37 o                         
  -8   6   4          4.79          4.82         3.71 o                         
  -7   6   4          0.02         -2.88         3.81 o                         
  -6   6   4        454.33        457.96        14.29 o                         
  -5   6   4        202.78        218.21         7.02 o                         
  -4   6   4         36.97         32.17         3.40 o                         
  -3   6   4        124.74        119.43         5.94 o                         
  -2   6   4          1.63          1.22         1.84 o                         
  -1   6   4         54.90         56.56         3.84 o                         
   0   6   4        277.60        275.99         9.36 o                         
   1   6   4        198.44        183.11         5.73 o                         
   2   6   4         33.52         34.67         4.03 o                         
   3   6   4        101.11         98.50         4.02 o                         
   4   6   4        376.26        372.63        19.40 o                         
   5   6   4        237.72        214.30        15.85 o                         
   6   6   4         59.89         58.80         7.34 o                         
   7   6   4          9.86          7.89         7.42 o                         
   8   6   4          2.22          4.18         4.49 o                         
   9   6   4          0.04         -1.66         4.33 o                         
  -9   7   4         48.27         58.38         7.54 o                         
  -8   7   4          0.02         -0.60         3.16 o                         
  -7   7   4          0.13         -2.70         2.90 o                         
  -6   7   4         26.99         25.02         4.60 o                         
  -5   7   4          4.27          5.44         3.17 o                         
  -4   7   4         17.03         14.46         2.78 o                         
  -3   7   4          1.05          0.69         2.09 o                         
  -2   7   4         85.62         94.55         4.95 o                         
  -1   7   4        189.69        197.68         6.29 o                         
   0   7   4         30.27         37.59         3.57 o                         
   1   7   4          0.19          0.48         2.08 o                         
   2   7   4        156.79        146.94         5.44 o                         
   3   7   4         80.21         68.04        10.36 o                         
   4   7   4         96.11         87.60         8.55 o                         
   5   7   4        127.52        156.11         9.81 o                         
   6   7   4        152.21        146.21        29.57 o                         
   7   7   4          0.34          2.00         3.94 o                         
   8   7   4         17.87         11.39         5.23 o                         
   9   7   4         39.80         33.70         8.05 o                         
  -9   8   4          0.13         -0.25         5.24 o                         
  -8   8   4          3.81          2.93         3.96 o                         
  -7   8   4          0.61         -2.50         3.27 o                         
  -6   8   4         70.66         80.75         7.45 o                         
  -5   8   4         25.21         21.17         4.42 o                         
  -4   8   4        196.06        198.38         6.96 o                         
  -3   8   4         18.01         16.93         3.12 o                         
  -2   8   4         28.00         36.02         3.83 o                         
  -1   8   4         97.55        107.88         5.25 o                         
   0   8   4         37.01         31.12         3.57 o                         
   1   8   4         14.09         11.82         2.80 o                         
   2   8   4          1.37          0.59         2.06 o                         
   3   8   4          8.55          7.26         3.78 o                         
   4   8   4         17.60         16.45         4.66 o                         
   5   8   4          0.01         -2.50         3.38 o                         
   6   8   4          0.00          1.70         3.96 o                         
   7   8   4          5.53          7.20         4.87 o                         
   8   8   4         63.52         62.35         8.81 o                         
  -8   9   4         33.82         28.70         9.11 o                         
  -7   9   4          7.86         11.73         7.99 o                         
  -6   9   4        232.94        233.30        11.03 o                         
  -5   9   4         43.55         54.34         6.80 o                         
  -4   9   4         72.16         80.56         7.13 o                         
  -3   9   4         41.67         53.36         5.31 o                         
  -2   9   4          1.21         -0.83         2.72 o                         
  -1   9   4         42.16         36.14         3.92 o                         
   0   9   4        117.37        123.17         5.92 o                         
   1   9   4         59.87         56.90         6.88 o                         
   2   9   4          1.35         -2.90         2.90 o                         
   3   9   4         82.13         61.71         7.15 o                         
   4   9   4         32.43         34.31        10.48 o                         
   5   9   4         84.67         80.29         8.66 o                         
   6   9   4          0.90         -2.79         3.98 o                         
   7   9   4          5.88          3.51         4.60 o                         
   8   9   4          2.99          6.45         5.01 o                         
  -8  10   4          0.00          2.00         6.24 o                         
  -7  10   4         24.31         27.83         9.61 o                         
  -6  10   4          0.99         -3.99         3.99 o                         
  -5  10   4         37.79         26.20         7.49 o                         
  -4  10   4          0.33          0.03         2.87 o                         
  -3  10   4          8.81          6.70         2.88 o                         
  -2  10   4          1.33         -2.14         2.28 o                         
  -1  10   4         16.34         18.40         3.36 o                         
   0  10   4         55.59         60.55         5.14 o                         
   1  10   4         60.77         71.80         6.78 o                         
   2  10   4         16.99         15.52         4.75 o                         
   3  10   4          0.05         -2.34         3.61 o                         
   4  10   4          3.75          0.40         6.30 o                         
   5  10   4          2.16         -1.40         5.55 o                         
   6  10   4         16.43         15.85         5.93 o                         
   7  10   4          8.55          5.71         5.42 o                         
  -7  11   4          3.28          7.49         7.49 o                         
  -6  11   4          2.83         -1.12         5.86 o                         
  -5  11   4          8.50          1.75         5.37 o                         
  -4  11   4         14.44         19.09         7.24 o                         
  -3  11   4          0.88         -4.06         4.06 o                         
  -2  11   4         21.98         23.59         7.44 o                         
  -1  11   4          3.81         -0.35         2.56 o                         
   0  11   4          0.31         -0.01         2.57 o                         
   1  11   4          1.02          2.02         3.80 o                         
   2  11   4          5.62          3.57         4.93 o                         
   3  11   4          0.14         -1.77         4.01 o                         
   4  11   4         28.59         35.85        10.48 o                         
   5  11   4         15.75         10.95         5.54 o                         
   6  11   4          4.40         -1.11         4.55 o                         
  -6  12   4         13.77         20.34         8.86 o                         
  -5  12   4          4.85          8.24         6.74 o                         
  -4  12   4          0.00          5.37         5.37 o                         
  -3  12   4          3.58         18.97         6.99 o                         
  -2  12   4          0.62         -1.37         4.87 o                         
  -1  12   4          0.50         -0.34         2.74 o                         
   0  12   4          9.00         13.45         4.83 o                         
   1  12   4         11.64         16.28         5.22 o                         
   2  12   4         36.61         29.70         6.37 o                         
   3  12   4        141.47        166.33        11.56 o                         
   4  12   4         74.23         97.50        10.51 o                         
   5  12   4         45.02         49.87         8.67 o                         
  -4  13   4         21.24         22.83         8.36 o                         
  -3  13   4          5.49          0.25         5.62 o                         
  -2  13   4          5.52          5.24         5.62 o                         
   0  13   4         19.96         26.83         7.99 o                         
   1  13   4          0.00         -3.63         3.63 o                         
   2  13   4          2.88         -1.27         5.93 o                         
   3  13   4          0.15         -8.18        11.04 o                         
   4  13   4          3.04         -2.89         6.80 o                         
  -2  14   4          0.64         -5.24         5.24 o                         
  -1  14   4          8.94         29.20         9.23 o                         
   0  14   4          0.83         -3.99         5.86 o                         
   1  14   4         12.65         12.98         6.99 o                         
  -3 -14   5          0.06         -3.99         6.49 o                         
  -2 -14   5         13.34          3.99         8.11 o                         
  -1 -14   5         20.61         22.25         5.66 o                         
   0 -14   5          5.36         -0.24         8.98 o                         
   1 -14   5          0.01         -0.72         5.74 o                         
   2 -14   5          6.41         -1.70         4.40 o                         
   3 -14   5          1.00          5.27         4.98 o                         
  -5 -13   5          0.70          8.24         7.24 o                         
  -4 -13   5          5.67          0.12         6.24 o                         
  -3 -13   5          2.79          3.87         7.61 o                         
  -2 -13   5          3.88         11.11         7.86 o                         
  -1 -13   5          7.25          4.97         4.24 o                         
   0 -13   5         70.33         90.24        13.85 o                         
   1 -13   5          3.74          3.57         5.86 o                         
   2 -13   5         51.51         52.34         8.01 o                         
   3 -13   5         45.04         62.50         8.66 o                         
   4 -13   5         65.92         80.89        10.01 o                         
   5 -13   5          2.60         -5.30         6.43 o                         
  -6 -12   5          1.61          3.99         6.24 o                         
  -5 -12   5          0.45         -4.99         5.24 o                         
  -4 -12   5          0.23         -1.75         6.24 o                         
  -3 -12   5          1.87          4.12         6.61 o                         
  -2 -12   5          2.84          0.30         3.32 o                         
  -1 -12   5          0.13          1.26         3.93 o                         
   0 -12   5          0.05         -3.51         3.51 o                         
   1 -12   5         51.76         56.90         7.99 o                         
   2 -12   5          0.54          3.43         4.87 o                         
   3 -12   5          6.95          1.37         4.04 o                         
   4 -12   5          2.95          0.27         4.30 o                         
   5 -12   5          0.23         -3.57         3.57 o                         
   6 -12   5          0.00          0.36         4.64 o                         
  -7 -11   5          5.39          4.41        12.54 o                         
  -6 -11   5          0.00          5.18         4.94 o                         
  -5 -11   5         18.62         27.95         8.86 o                         
  -4 -11   5          3.72         15.85         7.74 o                         
  -3 -11   5          0.00         -1.37         2.91 o                         
  -2 -11   5          1.04         -0.95         3.16 o                         
  -1 -11   5          0.22         -2.60         2.82 o                         
   0 -11   5         67.02         66.64         7.25 o                         
   1 -11   5         74.35         69.06         7.57 o                         
   2 -11   5         50.94         43.25         6.86 o                         
   3 -11   5         18.00         17.69         5.19 o                         
   4 -11   5         31.28         46.21         9.98 o                         
   5 -11   5          0.16         -2.29         3.38 o                         
   6 -11   5          0.07         -1.25         7.24 o                         
   7 -11   5          8.62         -0.28         4.53 o                         
  -8 -10   5          3.98          4.82         4.77 o                         
  -7 -10   5          4.98          6.16         4.85 o                         
  -6 -10   5         13.49         14.33         4.98 o                         
  -5 -10   5          4.23          1.55         4.22 o                         
  -4 -10   5          0.05         -3.40         3.40 o                         
  -3 -10   5          5.77          4.86         3.99 o                         
  -2 -10   5         37.28         31.91         6.74 o                         
  -1 -10   5          5.93          2.53         3.25 o                         
   0 -10   5         15.80         13.15         4.11 o                         
   1 -10   5         29.86         42.33         6.15 o                         
   2 -10   5        104.82        104.56         9.20 o                         
   3 -10   5         30.47         29.90         5.88 o                         
   4 -10   5         67.45         59.29         8.11 o                         
   5 -10   5          2.06         -2.13         6.18 o                         
   6 -10   5         83.32         84.12         9.07 o                         
   7 -10   5          0.06         -0.50         3.97 o                         
   8 -10   5          0.00          1.53         4.66 o                         
  -8  -9   5          6.62          9.04         5.74 o                         
  -7  -9   5          8.54          9.66         4.67 o                         
  -6  -9   5          0.60          0.79         3.75 o                         
  -5  -9   5         97.93         98.13         8.67 o                         
  -4  -9   5          0.51         -0.31         2.21 o                         
  -3  -9   5         46.95         55.03         4.66 o                         
  -2  -9   5        259.07        272.53        13.17 o                         
  -1  -9   5        152.84        150.10         8.18 o                         
   0  -9   5         81.46         82.22        16.47 o                         
   1  -9   5         83.97         78.37         7.25 o                         
   2  -9   5          4.09          6.91         3.90 o                         
   3  -9   5        394.45        384.09        14.01 o                         
   4  -9   5         39.11         39.83         6.38 o                         
   5  -9   5         26.24         28.42         7.49 o                         
   6  -9   5         51.82         41.29         6.80 o                         
   7  -9   5         52.45         64.70        21.52 o                         
   8  -9   5          0.62         -0.43         4.50 o                         
  -9  -8   5         18.06         27.14         6.93 o                         
  -8  -8   5         16.13         14.08         7.42 o                         
  -7  -8   5         19.84         14.81         4.77 o                         
  -6  -8   5         20.66          7.52         3.93 o                         
  -5  -8   5        358.55        354.72        13.60 o                         
  -4  -8   5         26.47         22.82         3.39 o                         
  -3  -8   5        188.58        162.72         6.19 o                         
  -2  -8   5        228.12        236.85        12.32 o                         
  -1  -8   5         47.34         43.95         7.33 o                         
   0  -8   5        185.78        163.01         8.15 o                         
   1  -8   5          0.01         -2.67         2.67 o                         
   2  -8   5          0.69          1.54         3.42 o                         
   3  -8   5         21.29         19.06         4.76 o                         
   4  -8   5         15.08         14.50         4.16 o                         
   5  -8   5         52.99         56.13         6.96 o                         
   6  -8   5         46.88         46.39        13.91 o                         
   7  -8   5         20.20         28.39         6.21 o                         
   8  -8   5         39.26         44.73         7.43 o                         
   9  -8   5          5.97         13.27         5.45 o                         
  -9  -7   5          1.82          2.45         4.01 o                         
  -8  -7   5         15.29          7.33         4.14 o                         
  -7  -7   5          1.85          2.49         3.39 o                         
  -6  -7   5          0.45          2.18         6.93 o                         
  -5  -7   5         11.64         10.57         2.62 o                         
  -4  -7   5         60.73         54.62         4.35 o                         
  -3  -7   5        203.43        186.40         6.38 o                         
  -2  -7   5          6.08          4.89         2.41 o                         
  -1  -7   5         32.50         38.65         4.76 o                         
   0  -7   5         24.38         27.99         2.70 o                         
   1  -7   5        280.54        269.80        10.29 o                         
   2  -7   5        140.28        121.19         7.36 o                         
   3  -7   5         41.94         40.69         5.31 o                         
   4  -7   5        222.80        213.19         9.92 o                         
   5  -7   5          7.01          6.96         4.02 o                         
   6  -7   5         12.73         10.99         4.35 o                         
   7  -7   5          2.77          0.65         3.78 o                         
   8  -7   5         30.79         14.48         6.18 o                         
   9  -7   5          3.13         -2.86         3.90 o                         
 -10  -6   5          3.37          1.92         3.98 o                         
  -9  -6   5          0.31          3.46         3.83 o                         
  -8  -6   5         28.65         34.92         5.83 o                         
  -7  -6   5         19.90         15.87        13.10 o                         
  -6  -6   5          0.19         -1.52         2.68 o                         
  -5  -6   5        267.40        255.67         7.46 o                         
  -4  -6   5         44.21         50.08         4.11 o                         
  -3  -6   5          2.09         -2.70         2.70 o                         
  -2  -6   5         34.04         35.42         3.46 o                         
  -1  -6   5         81.56         90.88         4.20 o                         
   0  -6   5         14.16         13.52         3.04 o                         
   1  -6   5          5.48          4.95         2.87 o                         
   2  -6   5         63.13         54.52         8.24 o                         
   3  -6   5        115.71         99.93         6.80 o                         
   4  -6   5          0.02          2.81         3.14 o                         
   5  -6   5         65.38         59.55         8.42 o                         
   6  -6   5          2.33          3.18         3.61 o                         
   7  -6   5         14.70         17.28         6.86 o                         
   8  -6   5         45.24         41.86         6.53 o                         
   9  -6   5        102.21         97.62         9.68 o                         
 -10  -5   5          0.81         11.79         4.70 o                         
  -9  -5   5          8.70          9.44         4.50 o                         
  -8  -5   5         26.22         37.62         5.97 o                         
  -7  -5   5         12.43          7.62         5.93 o                         
  -6  -5   5          3.65          5.99         2.30 o                         
  -5  -5   5         11.05         11.93         2.98 o                         
  -4  -5   5        157.10        161.69         6.49 o                         
  -3  -5   5         31.28         30.77         3.02 o                         
  -2  -5   5        337.75        339.23         7.59 o                         
  -1  -5   5        499.29        509.04        12.38 o                         
   0  -5   5         54.66         76.68         3.28 o                         
   1  -5   5         64.10         53.34         4.83 o                         
   2  -5   5         16.00         22.95         3.80 o                         
   3  -5   5        316.89        317.30        10.50 o                         
   4  -5   5        183.31        172.66         8.30 o                         
   5  -5   5        261.28        290.87        11.00 o                         
   6  -5   5         85.94         87.31        13.41 o                         
   7  -5   5          4.78          3.24         3.57 o                         
   8  -5   5         24.96         27.87        10.36 o                         
   9  -5   5          0.78          5.74         7.36 o                         
  10  -5   5          4.71         14.60         9.11 o                         
 -10  -4   5         23.24         22.75         5.47 o                         
  -9  -4   5         19.91         16.14         4.87 o                         
  -8  -4   5          2.45          6.86         3.71 o                         
  -7  -4   5          8.28         11.45         5.74 o                         
  -6  -4   5         11.21          9.35         2.88 o                         
  -5  -4   5         70.97         73.90         4.58 o                         
  -4  -4   5        124.77        127.05         4.85 o                         
  -3  -4   5         14.76         18.21         2.45 o                         
  -2  -4   5          0.27         -1.31         1.31 o                         
  -1  -4   5        336.00        332.97         6.93 o                         
   0  -4   5        429.17        460.61         9.65 o                         
   1  -4   5       1140.13       1100.40        21.18 o                         
   2  -4   5        430.50        419.23        11.21 o                         
   3  -4   5         15.16         14.48         2.18 o                         
   4  -4   5         57.68         60.58         7.31 o                         
   5  -4   5         36.12         37.30         3.78 o                         
   6  -4   5         20.03         17.71         3.13 o                         
   7  -4   5         11.42         10.25         3.68 o                         
   8  -4   5          1.26          0.33         3.27 o                         
   9  -4   5          1.01         -2.00         6.49 o                         
  10  -4   5          0.04         -5.86         6.74 o                         
 -10  -3   5         30.53         42.55        11.11 o                         
  -9  -3   5         29.96         24.26         5.93 o                         
  -8  -3   5          0.84          1.26         2.87 o                         
  -7  -3   5        267.66        254.30         7.71 o                         
  -6  -3   5        613.94        620.20        12.39 o                         
  -5  -3   5        133.83        127.10         5.07 o                         
  -4  -3   5         64.58         63.11         4.35 o                         
  -3  -3   5          4.16          8.23         1.99 o                         
  -2  -3   5         94.16         86.97         3.49 o                         
  -1  -3   5        489.50        500.74         8.89 o                         
   0  -3   5        136.04        134.70         3.86 o                         
   1  -3   5          0.83          0.91         1.06 o                         
   2  -3   5         72.19         83.62         4.27 o                         
   3  -3   5          0.68         -0.61         1.64 o                         
   4  -3   5        356.42        328.68         7.83 o                         
   5  -3   5        142.64        136.41         5.55 o                         
   6  -3   5        170.10        164.31        11.68 o                         
   7  -3   5         30.81         36.39         4.20 o                         
   8  -3   5        132.76        156.41        11.98 o                         
   9  -3   5         18.09         26.58         8.36 o                         
  10  -3   5          0.04          7.86         7.49 o                         
 -11  -2   5          2.06         16.22         8.49 o                         
 -10  -2   5          0.18         -0.75         5.86 o                         
  -9  -2   5          1.50          4.88         3.38 o                         
  -8  -2   5          7.89          2.60         3.93 o                         
  -7  -2   5        182.57        188.01         6.71 o                         
  -6  -2   5        574.29        604.87        12.19 o                         
  -5  -2   5        129.97        126.06         4.94 o                         
  -4  -2   5         57.11         49.77         3.82 o                         
  -3  -2   5         76.70         84.98         3.53 o                         
  -2  -2   5        363.82        352.37         6.95 o                         
  -1  -2   5         22.28         25.25         2.26 o                         
   0  -2   5        519.18        563.21         9.34 o                         
   1  -2   5        530.20        512.41         8.84 o                         
   2  -2   5         11.07         17.74         2.19 o                         
   3  -2   5         44.60         47.04         3.59 o                         
   4  -2   5         27.90         27.31         5.50 o                         
   5  -2   5       1909.98       1928.44        28.22 o                         
   6  -2   5        254.09        255.90         7.68 o                         
   7  -2   5         46.07         50.66         4.62 o                         
   8  -2   5          2.74          3.11         4.01 o                         
   9  -2   5          2.74         12.04         4.92 o                         
  10  -2   5          3.33         -1.62         7.11 o                         
 -11  -1   5          6.60         10.23         7.49 o                         
 -10  -1   5          0.14         -4.24         5.86 o                         
  -9  -1   5         32.99         27.08         8.11 o                         
  -8  -1   5         57.12         61.63         5.09 o                         
  -7  -1   5          1.92          3.05         2.17 o                         
  -6  -1   5        128.79        128.07         5.29 o                         
  -5  -1   5         69.56         74.03         4.08 o                         
  -4  -1   5        219.85        212.64         5.63 o                         
  -3  -1   5        370.61        359.91        10.07 o                         
  -2  -1   5        344.50        355.77         6.79 o                         
  -1  -1   5          3.65          2.88         1.39 o                         
   0  -1   5        337.96        324.86         6.36 o                         
   1  -1   5         26.12         37.93         2.61 o                         
   2  -1   5          0.47         -0.61         1.42 o                         
   3  -1   5          7.90          8.49         1.91 o                         
   4  -1   5         71.99         57.65         3.63 o                         
   5  -1   5        321.37        317.32         8.08 o                         
   6  -1   5        142.55        142.56         5.66 o                         
   7  -1   5         35.72         40.26         6.06 o                         
   8  -1   5        129.66        123.51         9.95 o                         
   9  -1   5          0.24          4.38         5.49 o                         
  10  -1   5         16.71         17.89         5.97 o                         
 -11   0   5          0.46          3.62         6.24 o                         
 -10   0   5         24.82         42.05        10.61 o                         
  -9   0   5          1.25          6.24         5.37 o                         
  -8   0   5         86.55         90.22         5.79 o                         
  -7   0   5          0.06         -1.17         1.86 o                         
  -6   0   5         11.95         15.77         3.07 o                         
  -5   0   5       1682.06       1694.35        24.43 o                         
  -4   0   5         64.42         51.74         4.23 o                         
  -3   0   5        152.47        155.51         4.06 o                         
  -2   0   5       1789.58       1836.14        25.00 o                         
  -1   0   5         47.69         67.64         2.62 o                         
   0   0   5         27.72         31.39         2.23 o                         
   1   0   5         62.69         61.56         2.97 o                         
   2   0   5        807.58        778.85        12.35 o                         
   3   0   5         23.98         24.56         2.44 o                         
   4   0   5        906.15        903.51        14.81 o                         
   5   0   5         28.46         31.00         3.96 o                         
   6   0   5        127.74        117.74         4.94 o                         
   7   0   5         62.28         63.83        15.60 o                         
   8   0   5         27.75         35.38         6.18 o                         
   9   0   5          1.98          8.04         5.05 o                         
  10   0   5         25.36         29.33         6.88 o                         
 -11   1   5          4.55         -5.12         5.99 o                         
 -10   1   5          8.22          6.99         6.11 o                         
  -9   1   5          5.17          6.11         3.96 o                         
  -8   1   5         91.68        104.01         8.21 o                         
  -7   1   5          7.56         14.91         2.82 o                         
  -6   1   5        234.37        217.48         6.41 o                         
  -5   1   5          0.72          1.01         1.60 o                         
  -4   1   5        381.46        391.36         7.51 o                         
  -3   1   5        681.74        675.63        27.08 o                         
  -2   1   5        798.70        880.67        17.27 o                         
  -1   1   5        192.24        204.43         4.35 o                         
   0   1   5       1251.72       1273.17        17.59 o                         
   1   1   5        110.45        102.45         3.48 o                         
   2   1   5          4.98          9.58         2.63 o                         
   3   1   5        106.74        108.49         8.22 o                         
   4   1   5         23.50         24.09         4.38 o                         
   5   1   5          0.09         -0.92         1.75 o                         
   6   1   5          1.36          3.67         3.55 o                         
   7   1   5         97.22         96.90        12.98 o                         
   8   1   5          0.09          1.11         3.83 o                         
   9   1   5         21.30         21.96         6.20 o                         
  10   1   5         28.93         31.10         7.19 o                         
 -11   2   5          0.54          0.50         6.86 o                         
 -10   2   5         50.48         45.54         9.98 o                         
  -9   2   5          9.83         16.61         4.62 o                         
  -8   2   5          0.06         -0.57         2.59 o                         
  -7   2   5          0.24          3.87         2.88 o                         
  -6   2   5         12.23         16.48         2.51 o                         
  -5   2   5          0.38          3.36         1.81 o                         
  -4   2   5        145.23        142.53         6.57 o                         
  -3   2   5         27.11         27.67         3.44 o                         
  -2   2   5          4.58          5.52         2.07 o                         
  -1   2   5        615.55        590.10        11.26 o                         
   0   2   5        120.37        117.79         3.61 o                         
   1   2   5         63.87         58.09         2.87 o                         
   2   2   5        559.98        564.58         9.84 o                         
   3   2   5        171.39        184.78         5.10 o                         
   4   2   5          0.30         -0.08         1.33 o                         
   5   2   5        238.43        235.14        10.07 o                         
   6   2   5          1.00          3.66         3.34 o                         
   7   2   5          6.60          3.54         3.51 o                         
   8   2   5          0.01          3.19         4.37 o                         
   9   2   5          0.22         -3.92         3.95 o                         
  10   2   5          9.78          6.69        18.09 o                         
 -10   3   5          3.99          2.68         3.97 o                         
  -9   3   5         64.66         65.12         7.32 o                         
  -8   3   5          5.79          6.18         3.26 o                         
  -7   3   5        152.03        144.54         8.03 o                         
  -6   3   5         12.21         11.44         3.57 o                         
  -5   3   5         94.27        100.86        10.76 o                         
  -4   3   5         57.49         48.16         2.98 o                         
  -3   3   5         20.83         25.59         3.74 o                         
  -2   3   5         86.37         85.81         4.81 o                         
  -1   3   5        141.23        134.82         3.75 o                         
   0   3   5         39.70         42.81         3.12 o                         
   1   3   5        112.05        130.25         6.45 o                         
   2   3   5        520.04        529.52        12.16 o                         
   3   3   5          7.05          9.74         2.68 o                         
   4   3   5        260.93        252.10         5.61 o                         
   5   3   5        208.75        185.97        15.41 o                         
   6   3   5          0.18         -0.25         2.98 o                         
   7   3   5        135.15        171.82        13.10 o                         
   8   3   5          0.65         -2.73         3.53 o                         
   9   3   5         21.11         15.19         6.00 o                         
  10   3   5          1.05         11.59         5.50 o                         
 -10   4   5          6.37         12.21         4.67 o                         
  -9   4   5          1.58          1.04         3.65 o                         
  -8   4   5         49.42         43.66         6.16 o                         
  -7   4   5         49.78         54.97         6.26 o                         
  -6   4   5          0.10          1.22         4.68 o                         
  -5   4   5         33.46         36.61         3.39 o                         
  -4   4   5          7.17         11.97         2.20 o                         
  -3   4   5         82.89         66.70         5.52 o                         
  -2   4   5         57.84         56.17         2.83 o                         
  -1   4   5        152.47        135.93         8.16 o                         
   0   4   5         98.35         95.57         3.72 o                         
   1   4   5        178.86        160.52         5.04 o                         
   2   4   5        204.51        207.62         5.64 o                         
   3   4   5        365.54        383.62        12.04 o                         
   4   4   5         79.99         75.81         6.85 o                         
   5   4   5        335.04        317.87        12.13 o                         
   6   4   5        103.87         90.72        12.54 o                         
   7   4   5         11.33          2.92         4.05 o                         
   8   4   5          6.53          5.44         6.55 o                         
   9   4   5          4.75          3.56         4.49 o                         
  10   4   5          8.36          4.27         5.10 o                         
 -10   5   5         30.30         37.70         6.51 o                         
  -9   5   5          4.41          6.67         3.98 o                         
  -8   5   5         13.13         13.34         4.48 o                         
  -7   5   5        193.70        199.28         9.79 o                         
  -6   5   5         51.71         51.85         6.00 o                         
  -5   5   5         14.76          7.63         6.74 o                         
  -4   5   5        357.17        356.75         9.47 o                         
  -3   5   5        150.89        152.02         4.79 o                         
  -2   5   5          4.66          4.83         2.30 o                         
  -1   5   5         27.85         28.79         2.96 o                         
   0   5   5         12.47         11.19         2.25 o                         
   1   5   5        169.18        172.77         5.46 o                         
   2   5   5          7.73          7.67         2.22 o                         
   3   5   5          6.24         10.61         3.09 o                         
   4   5   5         35.37         36.45         5.22 o                         
   5   5   5        134.49        141.78        10.36 o                         
   6   5   5          0.34         -3.99         7.42 o                         
   7   5   5         22.02         17.25         5.26 o                         
   8   5   5         42.11         65.32         8.74 o                         
   9   5   5         45.62         38.52        16.03 o                         
 -10   6   5          4.20         -0.54         3.71 o                         
  -9   6   5         13.47         16.36         5.18 o                         
  -8   6   5          7.54          9.86         4.16 o                         
  -7   6   5         13.63         14.60         4.24 o                         
  -6   6   5          1.39          0.18         2.91 o                         
  -5   6   5         45.19         46.07         9.05 o                         
  -4   6   5        159.42        152.19         5.46 o                         
  -3   6   5        127.60        128.70         4.92 o                         
  -2   6   5        300.39        294.97         7.34 o                         
  -1   6   5         26.02         28.41         3.08 o                         
   0   6   5         24.31         25.96         3.05 o                         
   1   6   5         19.10         18.15         2.77 o                         
   2   6   5        159.73        173.12         7.87 o                         
   3   6   5         21.97         17.82         5.74 o                         
   4   6   5          8.34          2.76         3.45 o                         
   5   6   5         79.36         69.74        12.67 o                         
   6   6   5          5.50          1.49         3.71 o                         
   7   6   5        117.87        100.08         9.83 o                         
   8   6   5        121.95        127.96        12.03 o                         
   9   6   5          2.82          6.39         9.80 o                         
  -9   7   5          0.08          1.37         3.79 o                         
  -8   7   5          6.49          8.30         4.23 o                         
  -7   7   5         39.90         46.46         6.51 o                         
  -6   7   5         75.45         51.65         9.23 o                         
  -5   7   5         11.39         12.68         3.96 o                         
  -4   7   5        200.84        177.58         8.63 o                         
  -3   7   5         44.66         48.59         3.96 o                         
  -2   7   5        928.97        875.51        15.44 o                         
  -1   7   5         45.82         46.48         7.78 o                         
   0   7   5         93.54         87.85         5.33 o                         
   1   7   5          3.64          6.19         2.78 o                         
   2   7   5         63.08         74.78         6.27 o                         
   3   7   5         42.43         41.19         5.69 o                         
   4   7   5        157.53        144.60         9.00 o                         
   5   7   5         14.03         15.86         4.60 o                         
   6   7   5          9.78          7.57        10.04 o                         
   7   7   5         75.57         75.81         9.67 o                         
   8   7   5         30.64         26.87        12.04 o                         
  -9   8   5          1.84          6.86         6.61 o                         
  -8   8   5          4.94          4.42         4.08 o                         
  -7   8   5          0.06          0.97         3.68 o                         
  -6   8   5         64.79         61.96         6.97 o                         
  -5   8   5         16.99         14.88         9.61 o                         
  -4   8   5         12.90         19.09         4.35 o                         
  -3   8   5         13.54         13.43         3.30 o                         
  -2   8   5        783.65        699.47        13.72 o                         
  -1   8   5        120.06        110.77         5.49 o                         
   0   8   5        116.11        100.76         5.19 o                         
   1   8   5         70.82         65.00         5.58 o                         
   2   8   5         79.91         89.26         7.69 o                         
   3   8   5         78.44         71.82         7.67 o                         
   4   8   5          0.10          2.18         3.33 o                         
   5   8   5         26.52         26.05         5.89 o                         
   6   8   5         28.08         42.38         7.41 o                         
   7   8   5         25.02         22.44         6.00 o                         
   8   8   5         47.28         50.14        10.79 o                         
  -8   9   5          0.01         -2.00         6.11 o                         
  -7   9   5         23.32         22.50         5.42 o                         
  -6   9   5          5.47         12.85         5.24 o                         
  -5   9   5        114.10        114.98         9.26 o                         
  -4   9   5         11.83          5.49         4.62 o                         
  -3   9   5          5.55          9.48         4.87 o                         
  -2   9   5         11.56          7.42         3.26 o                         
  -1   9   5         31.85         46.58         6.40 o                         
   0   9   5         36.46         32.49         3.89 o                         
   1   9   5         72.38         89.17         5.79 o                         
   2   9   5         13.52         15.74         4.45 o                         
   3   9   5         57.44         50.11         6.78 o                         
   4   9   5          1.43         -3.10         4.87 o                         
   5   9   5          1.48         -5.62         5.62 o                         
   6   9   5          0.16         -0.68         3.94 o                         
   7   9   5         24.92         29.39         7.20 o                         
  -8  10   5          7.49          1.50         6.49 o                         
  -7  10   5          1.82          7.24         7.11 o                         
  -6  10   5         34.55         32.14         6.25 o                         
  -5  10   5          0.71          3.17         4.80 o                         
  -4  10   5         15.17         14.92         6.24 o                         
  -3  10   5          1.74          1.62         4.37 o                         
  -2  10   5         26.92         23.89         3.73 o                         
  -1  10   5          0.25          1.53         2.51 o                         
   0  10   5          3.93          1.49         2.42 o                         
   1  10   5         46.90         49.22         4.77 o                         
   2  10   5         23.96         20.13         6.99 o                         
   3  10   5         21.20         25.67         5.66 o                         
   4  10   5          8.23         10.92         5.21 o                         
   5  10   5          9.91          6.35         4.83 o                         
   6  10   5         15.70         20.48         6.31 o                         
   7  10   5          2.18          2.26         4.95 o                         
  -7  11   5         30.06         43.05        10.86 o                         
  -6  11   5          1.56         -2.75         5.99 o                         
  -5  11   5          0.28          1.75         6.36 o                         
  -4  11   5          0.76          2.98         3.64 o                         
  -3  11   5         34.64         41.40         6.15 o                         
  -2  11   5          2.46         -1.26         4.24 o                         
  -1  11   5         21.59         13.70         3.60 o                         
   0  11   5         47.66         53.16         5.18 o                         
   1  11   5         19.07         25.77         5.80 o                         
   2  11   5          7.56          8.86         4.48 o                         
   3  11   5          0.06         -1.59         4.25 o                         
   4  11   5          0.54         -6.74         6.74 o                         
   5  11   5         47.35         45.16         8.06 o                         
   6  11   5          1.73         -1.49         7.11 o                         
  -6  12   5        102.23        114.17        15.22 o                         
  -5  12   5         35.64         35.56         9.48 o                         
  -4  12   5          1.22         -1.12         5.74 o                         
  -3  12   5         39.07         64.51        11.23 o                         
  -2  12   5         17.89         13.42         4.49 o                         
  -1  12   5         10.62         18.78         5.13 o                         
   0  12   5          9.48          7.16         3.34 o                         
   1  12   5         11.25         14.49         5.26 o                         
   2  12   5         20.36         26.36         6.47 o                         
   3  12   5          0.78         -5.51         9.92 o                         
   4  12   5         21.39         22.73         6.90 o                         
   5  12   5         14.93          8.13         6.80 o                         
  -4  13   5          7.43          9.36         7.49 o                         
  -3  13   5         67.17        102.94        14.47 o                         
  -2  13   5          2.82         10.36         6.61 o                         
  -1  13   5          0.92          2.37         5.24 o                         
   0  13   5         11.82          3.62         6.99 o                         
   1  13   5         11.46          5.58         4.40 o                         
   2  13   5          3.02          0.23         9.30 o                         
   3  13   5          0.00         -3.50         4.22 o                         
  -2 -14   6          1.54         -5.99         5.99 o                         
  -1 -14   6          6.82         10.01         7.74 o                         
   0 -14   6          3.45         -5.29         5.30 o                         
   1 -14   6          2.50          2.76         4.36 o                         
   2 -14   6          6.69          9.05         4.94 o                         
  -4 -13   6          9.19          1.87         7.36 o                         
  -3 -13   6          5.55          2.75         7.74 o                         
  -2 -13   6          5.38          0.57         3.95 o                         
  -1 -13   6          0.00         -3.06         3.89 o                         
   0 -13   6          7.97          0.53         5.68 o                         
   1 -13   6          3.39         -2.66         4.01 o                         
   2 -13   6          2.37          4.61         4.67 o                         
   3 -13   6          6.21          9.50         4.93 o                         
   4 -13   6         17.86         24.12         6.56 o                         
  -6 -12   6          2.62         10.61         7.99 o                         
  -5 -12   6          7.13          7.11         6.99 o                         
  -4 -12   6          0.04         -1.12         6.11 o                         
  -3 -12   6          4.50         12.73         7.49 o                         
  -2 -12   6         20.41         31.22         5.76 o                         
  -1 -12   6          5.20          4.79         3.99 o                         
   0 -12   6         20.04         16.50         7.67 o                         
   1 -12   6          0.01          4.16         4.43 o                         
   2 -12   6         29.85         38.62         7.04 o                         
   3 -12   6          2.06          8.29         6.55 o                         
   4 -12   6          8.21         18.49         6.26 o                         
   5 -12   6         64.14         58.24         8.47 o                         
   6 -12   6          4.14         -6.81         8.80 o                         
  -7 -11   6         61.11         70.11        15.35 o                         
  -6 -11   6         73.46         82.98        12.98 o                         
  -5 -11   6         20.95         17.09         7.61 o                         
  -4 -11   6         12.62          7.49         6.74 o                         
  -3 -11   6         10.52          5.96         3.85 o                         
  -2 -11   6          3.06          5.14         5.12 o                         
  -1 -11   6          0.72          1.07         3.63 o                         
   0 -11   6          0.17         -0.13         3.57 o                         
   1 -11   6         43.20         32.77         5.81 o                         
   2 -11   6          2.76          0.50         3.71 o                         
   3 -11   6         16.70          7.41         4.64 o                         
   4 -11   6         20.95         16.49         5.76 o                         
   5 -11   6          2.29          2.01         4.29 o                         
   6 -11   6         23.29         16.94        11.54 o                         
   7 -11   6          2.48          2.66         4.50 o                         
  -7 -10   6         22.40         24.99         5.86 o                         
  -6 -10   6         40.78         46.81         7.06 o                         
  -5 -10   6          7.76         15.60         5.11 o                         
  -4 -10   6          0.15          5.99         5.74 o                         
  -3 -10   6          8.51          5.81         3.72 o                         
  -2 -10   6          1.10         -1.77         3.02 o                         
  -1 -10   6          0.21          2.96         3.24 o                         
   0 -10   6         21.99         16.86         4.61 o                         
   1 -10   6          1.45         -3.06         3.06 o                         
   2 -10   6         54.01         56.00         7.17 o                         
   3 -10   6         51.41         41.97         6.39 o                         
   4 -10   6        133.80        120.93         9.92 o                         
   5 -10   6        168.32        151.12        11.83 o                         
   6 -10   6         80.03         75.92        10.11 o                         
   7 -10   6          7.48          0.81         4.35 o                         
  -8  -9   6          0.25          2.70         4.07 o                         
  -7  -9   6         58.91         53.34         7.01 o                         
  -6  -9   6         66.62         68.44         7.62 o                         
  -5  -9   6         34.91         32.20         5.53 o                         
  -4  -9   6         72.76         89.52        10.10 o                         
  -3  -9   6         20.53         23.66         3.42 o                         
  -2  -9   6         15.37         11.69         3.59 o                         
  -1  -9   6         86.38         76.39         7.22 o                         
   0  -9   6         94.02         84.23         7.33 o                         
   1  -9   6          5.47          5.69         3.59 o                         
   2  -9   6         56.71         44.39         6.05 o                         
   3  -9   6          1.45          4.47         5.24 o                         
   4  -9   6         28.11         26.82        10.92 o                         
   5  -9   6        256.70        295.49        13.48 o                         
   6  -9   6         38.83         34.77         6.68 o                         
   7  -9   6          7.42          9.73         4.98 o                         
   8  -9   6          1.40          5.75         4.95 o                         
  -9  -8   6          2.62          6.13         5.12 o                         
  -8  -8   6          4.77          2.18         3.99 o                         
  -7  -8   6          3.32         -1.04         3.51 o                         
  -6  -8   6         26.24         35.47         5.56 o                         
  -5  -8   6         42.67         39.69        12.67 o                         
  -4  -8   6        121.45         98.67         5.45 o                         
  -3  -8   6          0.76          0.17         2.18 o                         
  -2  -8   6         16.47         15.17         2.88 o                         
  -1  -8   6         74.83         71.71         6.43 o                         
   0  -8   6         18.45         17.10         4.68 o                         
   1  -8   6         59.89         37.57         5.13 o                         
   2  -8   6        131.61        145.92         9.36 o                         
   3  -8   6          5.63         -0.73         2.84 o                         
   4  -8   6        154.82        143.46         9.44 o                         
   5  -8   6          0.02         -1.16         3.31 o                         
   6  -8   6          0.03         -1.00         3.58 o                         
   7  -8   6         15.86         23.79         5.88 o                         
   8  -8   6         32.52         38.06         7.23 o                         
  -9  -7   6         16.67         14.85         6.74 o                         
  -8  -7   6          1.45         -1.10         3.32 o                         
  -7  -7   6         18.75         17.15         4.74 o                         
  -6  -7   6          6.00          8.53         3.72 o                         
  -5  -7   6          4.74          4.70         2.39 o                         
  -4  -7   6         45.31         40.41         3.97 o                         
  -3  -7   6        161.99        148.35         5.79 o                         
  -2  -7   6         48.78         49.60         4.12 o                         
  -1  -7   6        503.78        499.28        18.86 o                         
   0  -7   6         33.33         42.28         5.19 o                         
   1  -7   6         67.20         68.62         7.05 o                         
   2  -7   6         62.54         40.79         5.27 o                         
   3  -7   6        213.09        198.09         9.59 o                         
   4  -7   6         87.91         85.18         7.68 o                         
   5  -7   6          9.08          8.63         4.15 o                         
   6  -7   6         32.20         37.35         6.37 o                         
   7  -7   6         17.05         18.39         8.61 o                         
   8  -7   6         62.12         52.50         7.56 o                         
   9  -7   6          5.92          6.58         4.91 o                         
  -9  -6   6         42.57         41.17        10.92 o                         
  -8  -6   6          0.74         -0.34         3.56 o                         
  -7  -6   6         65.24         73.39        10.36 o                         
  -6  -6   6          0.03         -0.50         2.72 o                         
  -5  -6   6          5.30          4.69         3.33 o                         
  -4  -6   6         25.79         25.68         3.22 o                         
  -3  -6   6          2.06          1.05         2.20 o                         
  -2  -6   6         83.32         92.31         7.01 o                         
  -1  -6   6          1.76          2.55         2.02 o                         
   0  -6   6         53.89         60.40         3.44 o                         
   1  -6   6        260.96        282.61        12.98 o                         
   2  -6   6         19.09         22.14         4.02 o                         
   3  -6   6         34.63         36.88         5.29 o                         
   4  -6   6          9.05          6.90         3.63 o                         
   5  -6   6          1.65          1.98         3.29 o                         
   6  -6   6          1.96          3.74         3.89 o                         
   7  -6   6          9.23         16.41         5.04 o                         
   8  -6   6         29.51         34.62         6.42 o                         
   9  -6   6         15.82         21.21         9.61 o                         
 -10  -5   6         15.52         21.21         8.98 o                         
  -9  -5   6         25.72         24.79         5.44 o                         
  -8  -5   6         27.08         26.10         5.10 o                         
  -7  -5   6          0.00          0.39         3.24 o                         
  -6  -5   6         18.71         14.21         3.17 o                         
  -5  -5   6        166.41        161.71         8.09 o                         
  -4  -5   6         30.58         34.11         3.51 o                         
  -3  -5   6        217.97        235.50         6.70 o                         
  -2  -5   6         26.98         26.80         2.93 o                         
  -1  -5   6         51.98         52.63         3.19 o                         
   0  -5   6          1.61          3.21         2.12 o                         
   1  -5   6        573.91        598.42        14.89 o                         
   2  -5   6        148.67        151.55         7.37 o                         
   3  -5   6          9.22          6.56         7.17 o                         
   4  -5   6        125.21        112.59        17.53 o                         
   5  -5   6         53.68         51.14         6.00 o                         
   6  -5   6         26.56         20.73         4.65 o                         
   7  -5   6          4.81          2.23         3.53 o                         
   8  -5   6         42.43         67.45         8.80 o                         
   9  -5   6          1.05         12.85         8.73 o                         
 -10  -4   6         18.85         16.47         8.73 o                         
  -9  -4   6          0.12         -1.16         3.46 o                         
  -8  -4   6         31.33         27.43         5.01 o                         
  -7  -4   6         25.77         27.93         7.99 o                         
  -6  -4   6          0.80          0.80         2.07 o                         
  -5  -4   6          8.29          7.46         2.34 o                         
  -4  -4   6          0.05         -0.25         2.03 o                         
  -3  -4   6         55.84         49.09         3.53 o                         
  -2  -4   6         34.14         30.01         3.43 o                         
  -1  -4   6        443.29        435.75         8.58 o                         
   0  -4   6         11.03         15.58         1.90 o                         
   1  -4   6        356.16        347.94         7.61 o                         
   2  -4   6         19.03         24.57         5.59 o                         
   3  -4   6        172.68        183.86         5.33 o                         
   4  -4   6          0.11          5.72         2.47 o                         
   5  -4   6         59.12         56.93         4.46 o                         
   6  -4   6        130.77        126.78        10.92 o                         
   7  -4   6          2.09         -0.66         4.93 o                         
   8  -4   6         16.29         15.37         4.52 o                         
   9  -4   6         11.64         22.83         9.11 o                         
  10  -4   6          1.13         -5.37         5.37 o                         
 -10  -3   6          4.71         13.23         7.61 o                         
  -9  -3   6         26.68         32.94         9.36 o                         
  -8  -3   6         73.15         65.49         7.30 o                         
  -7  -3   6         65.53         64.48         5.76 o                         
  -6  -3   6         22.04         26.72         3.32 o                         
  -5  -3   6          0.97          3.36         2.08 o                         
  -4  -3   6        431.06        403.91         8.89 o                         
  -3  -3   6        273.12        297.86         7.10 o                         
  -2  -3   6         82.37         92.42         3.84 o                         
  -1  -3   6        257.00        262.50         6.71 o                         
   0  -3   6          2.20          3.08         1.52 o                         
   1  -3   6        353.78        374.01         7.46 o                         
   2  -3   6        123.23        115.32         4.13 o                         
   3  -3   6         38.71         44.97         3.38 o                         
   4  -3   6          3.15          7.24         2.44 o                         
   5  -3   6        662.94        655.28        15.01 o                         
   6  -3   6         14.08         22.35         3.50 o                         
   7  -3   6        121.14        123.85         8.95 o                         
   8  -3   6          1.24         -3.37         5.24 o                         
   9  -3   6         18.58         22.83         8.86 o                         
  10  -3   6          0.13         -5.37         5.37 o                         
  -9  -2   6         30.28         35.81         8.73 o                         
  -8  -2   6          0.02         -2.02         2.02 o                         
  -7  -2   6          0.95         -1.20         2.14 o                         
  -6  -2   6          3.47          4.63         2.19 o                         
  -5  -2   6         79.35         80.32         4.51 o                         
  -4  -2   6        515.84        528.38        10.29 o                         
  -3  -2   6         33.85         30.12         2.77 o                         
  -2  -2   6          8.50          7.99         1.75 o                         
  -1  -2   6        800.67        780.41        13.11 o                         
   0  -2   6        245.82        259.12         7.28 o                         
   1  -2   6        377.97        368.87         7.49 o                         
   2  -2   6        218.75        226.81         8.27 o                         
   3  -2   6        309.67        298.67         7.18 o                         
   4  -2   6         11.21         15.99         4.21 o                         
   5  -2   6        203.42        204.60        11.54 o                         
   6  -2   6         50.29         50.67         4.40 o                         
   7  -2   6        370.19        351.33        11.30 o                         
   8  -2   6        310.70        306.35        13.47 o                         
   9  -2   6          4.98         13.48         7.49 o                         
  10  -2   6          3.76         10.86         8.11 o                         
 -11  -1   6          5.87         -0.37         5.37 o                         
 -10  -1   6          3.43         -3.24         5.12 o                         
  -9  -1   6          3.60          8.73         6.24 o                         
  -8  -1   6         32.29         25.98        11.29 o                         
  -7  -1   6        175.66        191.28        12.73 o                         
  -6  -1   6          4.85          5.04         2.19 o                         
  -5  -1   6         20.04         22.55         3.90 o                         
  -4  -1   6        686.00        747.72        12.74 o                         
  -3  -1   6         22.40         22.44         2.24 o                         
  -2  -1   6       1602.33       1700.70        23.31 o                         
  -1  -1   6         90.09         83.73         3.38 o                         
   0  -1   6         16.52         20.04         3.42 o                         
   1  -1   6        487.96        507.30         9.13 o                         
   2  -1   6         42.80         43.57         3.19 o                         
   3  -1   6          2.52          3.30         1.97 o                         
   4  -1   6         70.29         72.14         6.15 o                         
   5  -1   6         65.33         71.42         4.88 o                         
   6  -1   6         60.47         61.87         4.65 o                         
   7  -1   6         94.90         93.74         8.49 o                         
   8  -1   6        136.17        137.01        10.85 o                         
   9  -1   6          5.49          2.77         6.61 o                         
  10  -1   6         28.86         23.12        10.98 o                         
 -11   0   6          6.32         10.61         7.99 o                         
 -10   0   6         33.77         47.04        10.86 o                         
  -9   0   6          8.11         18.09         7.24 o                         
  -8   0   6         10.53         10.21         3.83 o                         
  -7   0   6         87.78         79.89         4.87 o                         
  -6   0   6        264.51        268.95         7.29 o                         
  -5   0   6          0.01          0.01         1.54 o                         
  -4   0   6        522.32        545.28        15.09 o                         
  -3   0   6        463.90        466.14        12.10 o                         
  -2   0   6       1454.21       1477.41        28.91 o                         
  -1   0   6       1135.18       1238.29        20.91 o                         
   0   0   6        176.08        167.31         4.50 o                         
   1   0   6       1028.35       1039.96        15.63 o                         
   2   0   6         19.04         19.42         2.37 o                         
   3   0   6        685.05        704.76        12.33 o                         
   4   0   6         48.75         45.92         3.71 o                         
   5   0   6        959.59        976.21        16.75 o                         
   6   0   6          0.61         -0.51         2.07 o                         
   7   0   6         57.30         54.64         6.92 o                         
   8   0   6         21.64         25.34         5.81 o                         
   9   0   6         27.12         16.80         5.91 o                         
  10   0   6          0.03          0.00         4.57 o                         
 -11   1   6         21.15         27.95         9.23 o                         
 -10   1   6         11.10         12.10         7.11 o                         
  -9   1   6          7.26          4.21         3.69 o                         
  -8   1   6          1.06          4.12         3.39 o                         
  -7   1   6         32.03         35.44         5.18 o                         
  -6   1   6         39.95         46.08         5.96 o                         
  -5   1   6          4.54          5.60         1.80 o                         
  -4   1   6        240.09        247.26         5.40 o                         
  -3   1   6          1.44          2.86         3.24 o                         
  -2   1   6          1.47          2.89         2.11 o                         
  -1   1   6         63.95         79.11         3.05 o                         
   0   1   6         13.32         12.13         1.80 o                         
   1   1   6        284.68        283.84         6.29 o                         
   2   1   6        318.78        325.48         7.20 o                         
   3   1   6          5.32          4.49         1.92 o                         
   4   1   6         50.97         49.58         3.95 o                         
   5   1   6          3.91          5.62         2.10 o                         
   6   1   6        104.24         76.92         7.56 o                         
   7   1   6          2.19          3.60         3.93 o                         
   8   1   6          0.00         -3.72         3.72 o                         
   9   1   6          7.59          5.19         5.74 o                         
  10   1   6          7.86          9.82         5.73 o                         
 -10   2   6          5.84          3.99         5.74 o                         
  -9   2   6         28.02         23.40         5.03 o                         
  -8   2   6         70.51         72.52         7.34 o                         
  -7   2   6         38.49         39.51         5.51 o                         
  -6   2   6         61.71         47.33         5.27 o                         
  -5   2   6         56.64         48.71         5.41 o                         
  -4   2   6         12.47         12.29         4.06 o                         
  -3   2   6        766.66        710.11        18.41 o                         
  -2   2   6        250.59        271.00         8.41 o                         
  -1   2   6        815.90        805.56        12.28 o                         
   0   2   6        140.99        143.57         4.23 o                         
   1   2   6         28.24         36.47         2.77 o                         
   2   2   6         22.33         27.29         2.70 o                         
   3   2   6         52.40         54.95         3.99 o                         
   4   2   6        529.08        538.30        10.47 o                         
   5   2   6          0.58          1.87         3.09 o                         
   6   2   6         30.50         23.68         4.85 o                         
   7   2   6          0.43          1.19         3.74 o                         
   8   2   6         74.77        106.56        10.41 o                         
   9   2   6          3.81          9.96        10.17 o                         
  10   2   6          9.17         11.36         6.61 o                         
 -10   3   6         15.72         10.93         4.71 o                         
  -9   3   6          7.26          9.55         4.19 o                         
  -8   3   6          0.01          2.11         3.41 o                         
  -7   3   6         53.82         48.98         9.73 o                         
  -6   3   6         12.44         14.27         5.18 o                         
  -5   3   6          3.29          0.02         3.56 o                         
  -4   3   6         61.93         53.37         5.20 o                         
  -3   3   6         32.85         35.64         4.32 o                         
  -2   3   6         28.71         33.92         3.90 o                         
  -1   3   6        480.90        480.52         8.53 o                         
   0   3   6        328.27        329.86         7.72 o                         
   1   3   6        237.12        238.94         6.02 o                         
   2   3   6         26.58         43.70         4.56 o                         
   3   3   6         57.06         63.30         9.92 o                         
   4   3   6        289.40        288.44        10.57 o                         
   5   3   6        338.83        336.90        18.16 o                         
   6   3   6         18.70         17.07         4.73 o                         
   7   3   6          6.82          8.07         4.50 o                         
   8   3   6          0.00         -1.05         5.68 o                         
   9   3   6          0.33         -0.94         6.55 o                         
  10   3   6         22.14         28.59        22.27 o                         
 -10   4   6          1.85          0.26         3.80 o                         
  -9   4   6         10.27         10.73         4.50 o                         
  -8   4   6         47.04         52.13         6.42 o                         
  -7   4   6          0.01         -1.20         3.37 o                         
  -6   4   6        669.52        633.68        17.28 o                         
  -5   4   6        579.81        539.43        14.95 o                         
  -4   4   6         80.90         70.67         6.21 o                         
  -3   4   6        416.14        390.89        11.60 o                         
  -2   4   6         13.94         21.93         1.89 o                         
  -1   4   6        244.60        231.03         5.68 o                         
   0   4   6        182.34        166.44         5.07 o                         
   1   4   6          3.48          2.20         2.31 o                         
   2   4   6          8.17         12.23         2.30 o                         
   3   4   6        165.44        154.02         7.22 o                         
   4   4   6          6.38          8.03         5.62 o                         
   5   4   6         85.25         65.00         7.05 o                         
   6   4   6          1.80          3.45         3.91 o                         
   7   4   6         43.02         30.27         6.08 o                         
   8   4   6         30.03         46.49         7.67 o                         
   9   4   6         18.34         27.14         6.69 o                         
 -10   5   6         10.32         12.20         4.96 o                         
  -9   5   6         10.60          9.03         4.28 o                         
  -8   5   6          9.22         -0.07         3.36 o                         
  -7   5   6          6.93         11.63         4.19 o                         
  -6   5   6         59.15         64.33        10.29 o                         
  -5   5   6        745.89        700.28        18.18 o                         
  -4   5   6         11.73         12.57         3.45 o                         
  -3   5   6         30.25         33.33         3.14 o                         
  -2   5   6        113.76        115.09         4.54 o                         
  -1   5   6         57.06         68.01         4.06 o                         
   0   5   6         60.85         61.42         5.26 o                         
   1   5   6        426.54        419.33         9.05 o                         
   2   5   6         30.61         37.07         5.74 o                         
   3   5   6        136.01        158.59         6.62 o                         
   4   5   6          0.00         -1.17         2.74 o                         
   5   5   6         26.72         23.79         5.06 o                         
   6   5   6        116.91        100.05        19.28 o                         
   7   5   6          0.60          0.16         3.85 o                         
   8   5   6          0.18         -1.45         3.95 o                         
   9   5   6         38.16         32.27        12.60 o                         
 -10   6   6         27.04         33.54         6.35 o                         
  -9   6   6          0.59          3.85         4.10 o                         
  -8   6   6          5.36          2.85         3.84 o                         
  -7   6   6          2.36          3.92         3.59 o                         
  -6   6   6         28.82         28.00        10.29 o                         
  -5   6   6          3.19          4.34         3.22 o                         
  -4   6   6        103.27         95.66         7.41 o                         
  -3   6   6         18.27         21.00         4.05 o                         
  -2   6   6        148.74        143.44         5.04 o                         
  -1   6   6        211.96        190.33         6.03 o                         
   0   6   6        257.52        267.95         7.19 o                         
   1   6   6         87.14         87.46         4.76 o                         
   2   6   6         52.32         45.02         3.87 o                         
   3   6   6          5.85          5.31         3.34 o                         
   4   6   6         22.59         27.86         5.00 o                         
   5   6   6          0.00         -2.14         4.55 o                         
   6   6   6         79.24         70.57         9.36 o                         
   7   6   6         58.62         56.87         8.48 o                         
   8   6   6          3.16          0.76         4.68 o                         
   9   6   6         26.62         20.35         6.46 o                         
  -9   7   6          3.86          1.13         5.55 o                         
  -8   7   6          0.08          4.95         4.05 o                         
  -7   7   6          8.50          8.32         4.18 o                         
  -6   7   6         14.51          6.12         3.64 o                         
  -5   7   6         88.56         83.65         7.67 o                         
  -4   7   6        294.23        280.09        10.94 o                         
  -3   7   6          1.64          1.33         2.81 o                         
  -2   7   6         28.64         37.84         3.77 o                         
  -1   7   6        181.53        171.37         6.00 o                         
   0   7   6        151.01        132.33         8.25 o                         
   1   7   6         21.60         28.51         3.84 o                         
   2   7   6          3.05          2.08         2.14 o                         
   3   7   6        112.44        113.60        16.16 o                         
   4   7   6         57.48         58.46         7.10 o                         
   5   7   6         28.04         20.00         6.36 o                         
   6   7   6          3.48          6.17         4.34 o                         
   7   7   6         19.91         19.96         5.76 o                         
   8   7   6          1.62         -1.68         4.12 o                         
  -9   8   6          7.96         10.08         5.04 o                         
  -8   8   6         74.19         75.00        16.97 o                         
  -7   8   6         66.60         69.07         7.76 o                         
  -6   8   6         10.94          9.29         6.05 o                         
  -5   8   6         56.37         64.70         7.24 o                         
  -4   8   6         39.58         36.69         7.05 o                         
  -3   8   6          5.71          3.90         3.05 o                         
  -2   8   6         26.12         27.82         3.42 o                         
  -1   8   6          2.97          2.34         2.28 o                         
   0   8   6        100.15         94.63         5.20 o                         
   1   8   6         40.12         30.70         5.27 o                         
   2   8   6         18.89          9.00         4.08 o                         
   3   8   6          1.45          4.63         3.56 o                         
   4   8   6        103.53         99.73         8.99 o                         
   5   8   6         22.71         27.22         5.76 o                         
   6   8   6         12.10         17.48         5.76 o                         
   7   8   6         16.15         10.55         5.59 o                         
   8   8   6          0.17         -3.62         3.62 o                         
  -8   9   6          4.68         -3.88         3.88 o                         
  -7   9   6         18.93         26.18         5.82 o                         
  -6   9   6          0.59         -2.93         3.41 o                         
  -5   9   6          5.23          5.50         5.05 o                         
  -4   9   6         13.37         14.53         4.39 o                         
  -3   9   6         44.08         41.82         5.69 o                         
  -2   9   6         95.47         90.61         7.68 o                         
  -1   9   6          1.89          0.40         2.27 o                         
   0   9   6         46.59         48.69         6.70 o                         
   1   9   6         12.18         13.65         2.96 o                         
   2   9   6         14.62         17.61         4.74 o                         
   3   9   6         10.63         10.77         8.30 o                         
   4   9   6          4.91          8.26         7.30 o                         
   5   9   6          0.00         -4.12         4.12 o                         
   6   9   6          9.77          4.86         6.93 o                         
   7   9   6         13.30         12.56         5.83 o                         
  -7  10   6          0.90          5.24         6.86 o                         
  -6  10   6         43.05         57.03        13.98 o                         
  -5  10   6          2.30          3.04         7.92 o                         
  -4  10   6          7.89          8.38         5.49 o                         
  -3  10   6          2.36          2.76         5.49 o                         
  -2  10   6         12.65         21.84         4.72 o                         
  -1  10   6         14.45         11.12         3.06 o                         
   0  10   6          1.48          2.20         2.42 o                         
   1  10   6          0.01         -0.72         2.59 o                         
   2  10   6         14.63         14.62         4.54 o                         
   3  10   6         57.10         79.51         8.72 o                         
   4  10   6         38.24         40.54         9.92 o                         
   5  10   6         10.28          6.20         6.05 o                         
   6  10   6         11.32         16.09        12.29 o                         
  -6  11   6          2.69          6.11         6.74 o                         
  -5  11   6         73.16         88.17        14.79 o                         
  -4  11   6          7.36         13.20         5.24 o                         
  -3  11   6         22.66         26.99         6.18 o                         
  -2  11   6         50.82         55.77         6.79 o                         
  -1  11   6         19.05         25.79         7.55 o                         
   0  11   6         58.18         59.17         6.51 o                         
   1  11   6          0.59          1.48         3.68 o                         
   2  11   6         13.88          8.01         4.55 o                         
   3  11   6         10.47         19.55         5.52 o                         
   4  11   6         13.26         18.20         5.91 o                         
   5  11   6          2.71         -1.53         6.11 o                         
  -5  12   6          4.68         16.22         7.36 o                         
  -4  12   6          2.20         -1.37         5.62 o                         
  -3  12   6         68.96         74.63         8.28 o                         
  -2  12   6        106.83        123.61        10.08 o                         
  -1  12   6         18.80         28.48         6.05 o                         
   0  12   6          0.26         -5.74         5.74 o                         
   1  12   6          0.66          2.55         4.27 o                         
   2  12   6          1.85          8.89         4.91 o                         
   3  12   6         18.01         22.33         6.80 o                         
   4  12   6          4.55         -2.60         4.55 o                         
  -3  13   6         20.20         34.44         9.23 o                         
  -2  13   6         47.87         51.28        10.23 o                         
  -1  13   6          5.29          7.53         4.76 o                         
   0  13   6          5.03         -5.24         6.24 o                         
   1  13   6          3.61         -6.86         6.86 o                         
   2  13   6          3.49          2.11         4.51 o                         
  -1 -14   7          1.18          1.74         4.36 o                         
   0 -14   7          1.04          1.18         4.55 o                         
   1 -14   7          1.16         -1.49         4.11 o                         
  -4 -13   7          2.05         -5.37         5.37 o                         
  -3 -13   7          0.02          2.25         7.61 o                         
  -2 -13   7         24.46         23.61         6.74 o                         
  -1 -13   7         11.85          6.57         4.65 o                         
   0 -13   7          2.34         -0.74         3.69 o                         
   1 -13   7         21.02         24.54         6.60 o                         
   2 -13   7          8.33          4.37         4.72 o                         
   3 -13   7          4.46         10.95         5.34 o                         
   4 -13   7          1.44         -5.16         5.80 o                         
  -5 -12   7          0.84         12.85         7.99 o                         
  -4 -12   7         25.77         42.18        11.11 o                         
  -3 -12   7          0.00          0.50         6.49 o                         
  -2 -12   7          5.37          3.83         4.80 o                         
  -1 -12   7          0.31          1.49         3.69 o                         
   0 -12   7          1.51          1.45         3.98 o                         
   1 -12   7         11.18         10.03         4.62 o                         
   2 -12   7         12.52         14.36         5.01 o                         
   3 -12   7         97.01        118.26        15.16 o                         
   4 -12   7          1.17         -2.82         4.29 o                         
   5 -12   7         28.88         58.24        13.04 o                         
  -6 -11   7          3.19         -0.87         6.36 o                         
  -5 -11   7          1.50          0.25         6.86 o                         
  -4 -11   7         38.73         54.40        11.11 o                         
  -3 -11   7          0.52         -1.90         3.34 o                         
  -2 -11   7         13.53          8.99         5.37 o                         
  -1 -11   7          8.11         12.43         4.59 o                         
   0 -11   7         30.20         29.23         5.93 o                         
   1 -11   7          0.35         -0.92         3.37 o                         
   2 -11   7          0.10         -3.34         3.34 o                         
   3 -11   7         25.10         22.10         6.24 o                         
   4 -11   7          0.11          0.52         4.51 o                         
   5 -11   7         88.03         84.40         9.68 o                         
   6 -11   7         21.55         32.15         7.04 o                         
  -7 -10   7          4.09          5.60         6.55 o                         
  -6 -10   7          2.59          6.85         4.26 o                         
  -5 -10   7         19.05         18.72         7.99 o                         
  -4 -10   7          3.54          4.69         5.05 o                         
  -3 -10   7         18.04         15.76         4.68 o                         
  -2 -10   7         36.78         28.46         5.19 o                         
  -1 -10   7         28.52         13.93         4.42 o                         
   0 -10   7          2.21          2.88         3.47 o                         
   1 -10   7         30.11         44.04         6.61 o                         
   2 -10   7         48.63         49.36         9.55 o                         
   3 -10   7          1.10          0.04         3.62 o                         
   4 -10   7         28.43         25.08         5.77 o                         
   5 -10   7         48.33         41.36         7.34 o                         
   6 -10   7          0.02         -2.90         3.69 o                         
   7 -10   7         12.23          9.61         5.28 o                         
  -8  -9   7         47.99         52.54         8.98 o                         
  -7  -9   7         49.62         53.49        10.11 o                         
  -6  -9   7         63.68         68.30         7.54 o                         
  -5  -9   7         57.61         59.81         7.10 o                         
  -4  -9   7         15.45         12.38         3.16 o                         
  -3  -9   7          0.30         -0.34         2.84 o                         
  -2  -9   7          3.04          7.93         5.30 o                         
  -1  -9   7         70.16         69.58         6.86 o                         
   0  -9   7         66.60         57.30         6.74 o                         
   1  -9   7         63.36         59.01         6.86 o                         
   2  -9   7         20.00         22.22         5.03 o                         
   3  -9   7          1.19          2.15         5.99 o                         
   4  -9   7         10.30          8.13         6.30 o                         
   5  -9   7          6.67         12.58         5.15 o                         
   6  -9   7         59.83         61.13        15.85 o                         
   7  -9   7         80.34         73.83         8.92 o                         
   8  -9   7         49.83         53.45         8.48 o                         
  -8  -8   7          2.36          7.72         6.49 o                         
  -7  -8   7         15.35         18.55        10.17 o                         
  -6  -8   7          0.00          5.15         3.96 o                         
  -5  -8   7          0.62         -1.08         2.33 o                         
  -4  -8   7          9.96         10.47         3.30 o                         
  -3  -8   7         70.57         69.39         6.06 o                         
  -2  -8   7        385.40        360.79         9.31 o                         
  -1  -8   7        363.25        309.76        31.57 o                         
   0  -8   7          5.46          9.88         3.83 o                         
   1  -8   7        249.29        222.88        22.96 o                         
   2  -8   7         99.34        104.21         8.51 o                         
   3  -8   7         69.95         68.00         7.16 o                         
   4  -8   7          3.51          4.09         3.70 o                         
   5  -8   7         11.82          8.30         4.31 o                         
   6  -8   7         70.56         62.34         7.93 o                         
   7  -8   7         14.55         14.13         5.21 o                         
   8  -8   7         46.55         56.12         8.44 o                         
  -9  -7   7          3.43         -3.35         3.35 o                         
  -8  -7   7         10.75          7.07         4.26 o                         
  -7  -7   7         42.28         31.70         5.40 o                         
  -6  -7   7          6.21          9.56         3.97 o                         
  -5  -7   7          1.51         -0.94         2.29 o                         
  -4  -7   7         54.17         54.80         4.51 o                         
  -3  -7   7        339.59        330.35        15.40 o                         
  -2  -7   7         93.05         96.85         5.56 o                         
  -1  -7   7         32.59         31.91         5.46 o                         
   0  -7   7         51.84         51.35         5.83 o                         
   1  -7   7        137.20        109.53         7.27 o                         
   2  -7   7         54.27         34.20         4.85 o                         
   3  -7   7          4.31          4.41         3.65 o                         
   4  -7   7         53.66         44.20         5.95 o                         
   5  -7   7         73.25         84.31         8.33 o                         
   6  -7   7          7.59          9.18         4.45 o                         
   7  -7   7          1.69          0.88         4.43 o                         
   8  -7   7          0.22         -0.11         4.36 o                         
   9  -7   7         24.52         28.72         7.22 o                         
  -9  -6   7          1.69          3.21         3.85 o                         
  -8  -6   7          0.01          3.30         3.71 o                         
  -7  -6   7         11.47         11.97         4.14 o                         
  -6  -6   7         12.94          9.69         2.82 o                         
  -5  -6   7          9.75         12.09         2.82 o                         
  -4  -6   7         34.83         25.42         3.35 o                         
  -3  -6   7        127.28        115.58         5.52 o                         
  -2  -6   7         47.56         47.71         3.77 o                         
  -1  -6   7          4.98          9.73         3.63 o                         
   0  -6   7         38.69         45.24         3.08 o                         
   1  -6   7         45.26         51.63         5.75 o                         
   2  -6   7         73.91         82.08         7.19 o                         
   3  -6   7         24.51         21.10         4.43 o                         
   4  -6   7        141.03        132.17         8.47 o                         
   5  -6   7          4.67          7.47         3.89 o                         
   6  -6   7         63.35         76.72         7.85 o                         
   7  -6   7          0.99         -0.45         3.53 o                         
   8  -6   7          5.95         -0.60         4.06 o                         
   9  -6   7          4.47         16.35         9.48 o                         
 -10  -5   7          3.00         20.21         8.61 o                         
  -9  -5   7          5.99          2.00         5.99 o                         
  -8  -5   7          0.61         -2.85         3.49 o                         
  -7  -5   7         10.81         17.50         4.23 o                         
  -6  -5   7          5.99          6.53         3.20 o                         
  -5  -5   7        125.91        129.43         5.60 o                         
  -4  -5   7         12.37         15.59         2.81 o                         
  -3  -5   7          6.37          4.15         2.27 o                         
  -2  -5   7          0.88          1.66         1.95 o                         
  -1  -5   7        186.41        174.22         5.43 o                         
   0  -5   7         10.68         11.79         1.92 o                         
   1  -5   7        116.11        126.69        21.59 o                         
   2  -5   7        146.35        140.35         7.52 o                         
   3  -5   7        208.25        213.34        24.83 o                         
   4  -5   7        217.77        197.90        24.46 o                         
   5  -5   7         94.95         84.50        13.29 o                         
   6  -5   7          4.81         14.27         4.06 o                         
   7  -5   7          8.64         13.28         4.44 o                         
   8  -5   7         30.70         48.69         6.92 o                         
   9  -5   7         77.78         66.38        13.85 o                         
 -10  -4   7          0.97         -4.12         5.74 o                         
  -9  -4   7          1.18          6.36         6.49 o                         
  -8  -4   7         19.37         17.27         7.05 o                         
  -7  -4   7         56.43         60.78         5.02 o                         
  -6  -4   7        328.24        339.50         9.12 o                         
  -5  -4   7        531.16        523.91        11.31 o                         
  -4  -4   7          8.70         12.15         2.59 o                         
  -3  -4   7        241.76        234.27         6.75 o                         
  -2  -4   7          6.93          3.83         2.01 o                         
  -1  -4   7         25.43         25.42         2.73 o                         
   0  -4   7         26.33         25.18         2.51 o                         
   1  -4   7         65.95         64.73         3.14 o                         
   2  -4   7          0.39          0.24         1.40 o                         
   3  -4   7         99.34        100.50         4.48 o                         
   4  -4   7         27.65         29.20         3.44 o                         
   5  -4   7        125.88        101.02         8.05 o                         
   6  -4   7          1.48         -0.99         4.12 o                         
   7  -4   7        158.28        160.00        22.21 o                         
   8  -4   7          7.30          6.74         6.36 o                         
   9  -4   7         11.58          2.62         7.24 o                         
 -10  -3   7          1.87          2.37         6.11 o                         
  -9  -3   7         19.19         23.08         8.11 o                         
  -8  -3   7         51.66         54.42         6.44 o                         
  -7  -3   7          9.15          5.41         2.64 o                         
  -6  -3   7        147.18        164.35         6.25 o                         
  -5  -3   7        954.32        918.76        16.15 o                         
  -4  -3   7        142.73        121.77         4.94 o                         
  -3  -3   7        173.20        157.87         6.20 o                         
  -2  -3   7         78.11         75.99         4.03 o                         
  -1  -3   7         15.88         14.98         2.32 o                         
   0  -3   7        123.63        130.95         4.63 o                         
   1  -3   7         65.56         69.10         3.60 o                         
   2  -3   7         36.19         47.84         4.60 o                         
   3  -3   7         74.50         77.65         6.05 o                         
   4  -3   7         16.13         11.39         2.65 o                         
   5  -3   7         54.25         64.26         4.85 o                         
   6  -3   7         34.31         35.93         6.41 o                         
   7  -3   7        128.70        127.78         8.07 o                         
   8  -3   7         14.71         16.60         7.74 o                         
   9  -3   7          1.47         -0.50         7.24 o                         
  10  -3   7          6.23         10.98         8.24 o                         
 -10  -2   7          0.10          3.37         5.99 o                         
  -9  -2   7          0.21          0.62         5.37 o                         
  -8  -2   7          3.64         -4.18         4.18 o                         
  -7  -2   7         26.31         24.16         3.53 o                         
  -6  -2   7          0.05          0.46         1.94 o                         
  -5  -2   7          0.15          0.70         1.97 o                         
  -4  -2   7          0.49         -0.26         1.77 o                         
  -3  -2   7         73.15         72.31         4.69 o                         
  -2  -2   7       1678.84       1680.36        23.74 o                         
  -1  -2   7        104.86        109.02         6.81 o                         
   0  -2   7        358.73        386.60         8.05 o                         
   1  -2   7        355.23        347.36         7.61 o                         
   2  -2   7          0.01          1.13         1.79 o                         
   3  -2   7         16.50         15.90         2.72 o                         
   4  -2   7        348.69        333.79         8.52 o                         
   5  -2   7         56.62         55.67         4.57 o                         
   6  -2   7        225.47        239.04         9.20 o                         
   7  -2   7        350.92        324.65        13.41 o                         
   8  -2   7          0.03         -1.69         4.55 o                         
   9  -2   7         41.62         21.59         9.36 o                         
  10  -2   7         46.05         44.17        11.98 o                         
 -10  -1   7          1.52          2.37         5.99 o                         
  -9  -1   7          1.66          3.12         5.49 o                         
  -8  -1   7         28.83         26.29         7.36 o                         
  -7  -1   7         16.20         18.68         4.37 o                         
  -6  -1   7         55.67         58.52         4.88 o                         
  -5  -1   7        422.57        406.66         9.01 o                         
  -4  -1   7        803.44        820.26        13.82 o                         
  -3  -1   7         10.32          8.64         1.96 o                         
  -2  -1   7          1.57          5.95         1.74 o                         
  -1  -1   7          6.73          6.25         1.85 o                         
   0  -1   7          3.60          8.72         2.06 o                         
   1  -1   7         17.05         16.15         2.27 o                         
   2  -1   7         39.53         42.63         3.38 o                         
   3  -1   7          6.66          7.45         2.86 o                         
   4  -1   7        236.34        222.49         9.29 o                         
   5  -1   7        231.72        231.89         8.45 o                         
   6  -1   7          6.53          5.08         3.07 o                         
   7  -1   7         22.88         20.25         8.05 o                         
   8  -1   7          6.44          1.74         4.55 o                         
   9  -1   7         16.87         18.34         6.52 o                         
  10  -1   7         23.78         12.10         8.49 o                         
 -10   0   7          0.59          2.99         5.74 o                         
  -9   0   7         44.14         42.31         6.26 o                         
  -8   0   7          0.12          5.87         4.74 o                         
  -7   0   7          9.02         11.76         4.18 o                         
  -6   0   7          5.68          1.14         5.80 o                         
  -5   0   7        326.73        333.57         7.58 o                         
  -4   0   7        401.18        392.25         9.19 o                         
  -3   0   7          5.74         14.32         1.86 o                         
  -2   0   7        224.52        230.35         5.94 o                         
  -1   0   7          4.02          6.51         1.73 o                         
   0   0   7        150.00        157.77         5.54 o                         
   1   0   7         13.33         16.77         2.39 o                         
   2   0   7        465.24        470.09        10.58 o                         
   3   0   7        327.68        330.26        10.29 o                         
   4   0   7         30.08         38.52         6.96 o                         
   5   0   7         96.70         94.38         5.69 o                         
   6   0   7          4.50          3.07         4.10 o                         
   7   0   7         51.93         42.49         6.84 o                         
   8   0   7         79.65         95.35         9.93 o                         
   9   0   7         30.54         40.23         7.87 o                         
  10   0   7         15.34         23.92         6.72 o                         
 -10   1   7          3.44          3.99         5.86 o                         
  -9   1   7          4.10          0.04         4.24 o                         
  -8   1   7          0.31         -3.09         3.09 o                         
  -7   1   7          4.73         -1.12         3.08 o                         
  -6   1   7         56.39         50.61         5.50 o                         
  -5   1   7        102.52        104.11         7.71 o                         
  -4   1   7          9.73          8.59         2.93 o                         
  -3   1   7          0.95          5.29         4.62 o                         
  -2   1   7         52.31         49.61         4.62 o                         
  -1   1   7          0.01          0.08         1.39 o                         
   0   1   7        850.48        851.58        22.92 o                         
   1   1   7         71.91         74.41         3.71 o                         
   2   1   7          2.58          1.04         1.83 o                         
   3   1   7          1.40          3.13         2.14 o                         
   4   1   7        125.94        114.76         4.98 o                         
   5   1   7        202.11        199.44         6.42 o                         
   6   1   7          0.36          4.61         4.06 o                         
   7   1   7          5.86          9.65         4.40 o                         
   8   1   7         12.88         11.71         5.17 o                         
   9   1   7          0.81         -2.11         5.05 o                         
  10   1   7          1.68         -1.70         4.75 o                         
 -10   2   7          0.30          1.91         4.05 o                         
  -9   2   7          0.51         -0.62         3.52 o                         
  -8   2   7          9.61          4.87         3.62 o                         
  -7   2   7         78.65         80.20         7.55 o                         
  -6   2   7        102.08        103.07         8.12 o                         
  -5   2   7        254.21        216.59        11.23 o                         
  -4   2   7          0.34         -2.01         2.45 o                         
  -3   2   7         39.21         47.25         5.12 o                         
  -2   2   7        484.51        481.69        12.47 o                         
  -1   2   7        448.53        425.53         7.92 o                         
   0   2   7          5.73          9.07         1.86 o                         
   1   2   7        304.16        305.61         7.14 o                         
   2   2   7         92.84         94.39         4.33 o                         
   3   2   7         63.50         62.84         5.72 o                         
   4   2   7         17.07         16.89         3.54 o                         
   5   2   7          2.01          0.58         3.40 o                         
   6   2   7          3.24         -0.92         3.69 o                         
   7   2   7          0.99         -2.98         3.76 o                         
   8   2   7         25.21         31.08         6.80 o                         
   9   2   7          5.82          7.51         5.73 o                         
 -10   3   7          9.05         16.27         5.27 o                         
  -9   3   7          1.59          5.08         4.03 o                         
  -8   3   7         26.19         25.88         5.43 o                         
  -7   3   7         33.50         24.18         4.55 o                         
  -6   3   7         86.54         84.13         7.37 o                         
  -5   3   7        114.87        103.14         7.84 o                         
  -4   3   7        104.97         96.35         6.53 o                         
  -3   3   7        187.16        171.51         7.56 o                         
  -2   3   7        335.46        317.62        10.14 o                         
  -1   3   7        467.67        442.50         8.34 o                         
   0   3   7         54.77         48.20         3.17 o                         
   1   3   7         38.50         42.06         3.41 o                         
   2   3   7          8.71          6.52         2.11 o                         
   3   3   7          0.03         -0.79         1.85 o                         
   4   3   7          9.23         10.82         2.33 o                         
   5   3   7         10.85         12.34         3.88 o                         
   6   3   7         44.04         37.86         6.19 o                         
   7   3   7        111.93        114.16        11.79 o                         
   8   3   7          0.65         -2.37         4.14 o                         
   9   3   7         22.32         14.61        19.09 o                         
 -10   4   7          5.14         15.29         5.21 o                         
  -9   4   7         22.08         20.96         5.47 o                         
  -8   4   7         33.01         39.16         8.55 o                         
  -7   4   7         25.14         22.99         4.79 o                         
  -6   4   7         13.70         13.69         4.09 o                         
  -5   4   7         44.73         48.01         5.74 o                         
  -4   4   7         10.30          6.72         3.38 o                         
  -3   4   7        380.12        369.22        11.68 o                         
  -2   4   7        488.14        470.27        12.94 o                         
  -1   4   7          5.58          4.43         1.76 o                         
   0   4   7         36.80         38.18         3.16 o                         
   1   4   7          8.71          3.10         2.85 o                         
   2   4   7          8.41         10.15         3.02 o                         
   3   4   7        117.14        115.84         7.05 o                         
   4   4   7        117.75        109.42         7.80 o                         
   5   4   7          8.25          8.30         7.49 o                         
   6   4   7         95.71         84.89         8.66 o                         
   7   4   7         61.96         56.07        12.79 o                         
   8   4   7         30.53         19.70         6.25 o                         
   9   4   7          4.97          6.13         5.42 o                         
 -10   5   7          4.15          2.56         4.26 o                         
  -9   5   7          9.67         10.16         4.76 o                         
  -8   5   7         12.49         19.80         5.26 o                         
  -7   5   7         16.80          7.86         3.93 o                         
  -6   5   7          3.49          7.50         4.74 o                         
  -5   5   7          7.56         13.69         5.49 o                         
  -4   5   7          6.84          2.06         3.00 o                         
  -3   5   7        187.35        175.92        11.79 o                         
  -2   5   7        434.53        414.66        11.59 o                         
  -1   5   7        494.87        458.81        14.70 o                         
   0   5   7         35.59         43.61         6.57 o                         
   1   5   7         77.78         82.04         4.93 o                         
   2   5   7          0.79          2.43         3.49 o                         
   3   5   7          2.61          4.65         2.07 o                         
   4   5   7         54.10         56.70         9.61 o                         
   5   5   7         10.78         18.97         4.67 o                         
   6   5   7         18.72         24.22         5.72 o                         
   7   5   7         31.38         33.18         8.61 o                         
   8   5   7        178.18        205.46        30.57 o                         
   9   5   7         59.91         40.57         8.21 o                         
  -9   6   7         30.02         23.13        10.54 o                         
  -8   6   7         49.82         52.09         7.04 o                         
  -7   6   7          3.10          2.08         3.38 o                         
  -6   6   7          9.21          7.47         3.80 o                         
  -5   6   7         11.05          8.84         4.68 o                         
  -4   6   7         53.63         52.17         5.82 o                         
  -3   6   7         57.36         40.87         5.12 o                         
  -2   6   7         31.98         36.27         9.86 o                         
  -1   6   7         96.86        100.63         4.85 o                         
   0   6   7          0.02          0.68         1.93 o                         
   1   6   7         16.87         14.21         2.72 o                         
   2   6   7        135.23        116.57         5.27 o                         
   3   6   7         12.59          7.71         4.37 o                         
   4   6   7         42.42         34.54         5.69 o                         
   5   6   7          5.65          5.42         4.00 o                         
   6   6   7         27.92         23.28        10.04 o                         
   7   6   7          3.82          2.69         4.64 o                         
   8   6   7          0.52         -4.16         4.24 o                         
  -9   7   7          8.98         11.20         6.68 o                         
  -8   7   7          8.10         11.75         5.68 o                         
  -7   7   7          0.54          1.57         3.73 o                         
  -6   7   7         11.79         11.32         4.93 o                         
  -5   7   7         10.27         12.04         3.92 o                         
  -4   7   7          0.70          1.97         5.30 o                         
  -3   7   7         98.55         92.07         7.59 o                         
  -2   7   7        110.70        103.13         7.81 o                         
  -1   7   7        170.91        145.37         5.56 o                         
   0   7   7        264.14        230.70         9.64 o                         
   1   7   7        183.09        195.08        10.11 o                         
   2   7   7        483.14        481.31        14.29 o                         
   3   7   7         14.26         11.28         4.19 o                         
   4   7   7        119.29        122.59         8.75 o                         
   5   7   7         43.78         49.12         8.11 o                         
   6   7   7          7.07          8.81         5.01 o                         
   7   7   7         31.11         34.27         7.27 o                         
   8   7   7         20.08         17.26         6.01 o                         
  -8   8   7         50.48         61.00         7.99 o                         
  -7   8   7          4.16         12.90         4.83 o                         
  -6   8   7         45.27         51.47         6.83 o                         
  -5   8   7         14.75         12.40         4.36 o                         
  -4   8   7          0.95         -3.37         3.37 o                         
  -3   8   7          7.77          3.04         3.32 o                         
  -2   8   7         20.47         17.67         4.36 o                         
  -1   8   7         29.13         27.09         3.49 o                         
   0   8   7          3.07          9.63         2.80 o                         
   1   8   7          3.93          5.02         2.54 o                         
   2   8   7          2.02         -3.87         3.87 o                         
   3   8   7         23.53         20.90         4.89 o                         
   4   8   7          2.87          5.96         4.09 o                         
   5   8   7         50.72         49.69         7.69 o                         
   6   8   7         82.03         81.06        24.46 o                         
   7   8   7         12.86          6.43         5.54 o                         
  -8   9   7         13.08         16.14         5.52 o                         
  -7   9   7         91.71        109.76        10.34 o                         
  -6   9   7          7.78          9.59         4.39 o                         
  -5   9   7          1.95          1.28         3.89 o                         
  -4   9   7         19.41         13.86         4.40 o                         
  -3   9   7         56.59         49.03         6.21 o                         
  -2   9   7          8.41          8.76         6.99 o                         
  -1   9   7        140.31        128.58         8.98 o                         
   0   9   7         48.53         47.52         4.49 o                         
   1   9   7         34.38         30.38         3.96 o                         
   2   9   7         14.35         13.98         4.57 o                         
   3   9   7          7.03          3.53         7.42 o                         
   4   9   7          3.42         -3.70         3.70 o                         
   5   9   7        103.09        109.39        10.46 o                         
   6   9   7          0.12         -2.25         3.93 o                         
   7   9   7         44.60         60.60         9.55 o                         
  -7  10   7          5.57         12.25         4.83 o                         
  -6  10   7          8.04         17.99         5.37 o                         
  -5  10   7         35.35         38.60         6.37 o                         
  -4  10   7          0.08         -0.19         3.57 o                         
  -3  10   7          0.29          1.86         3.50 o                         
  -2  10   7        125.30        133.50         8.95 o                         
  -1  10   7          0.01         -4.49         4.49 o                         
   0  10   7         16.19          8.26         3.06 o                         
   1  10   7         38.40         38.77         9.05 o                         
   2  10   7          4.85          3.40         3.82 o                         
   3  10   7          0.52          3.51         4.19 o                         
   4  10   7         15.47         19.29         5.49 o                         
   5  10   7         36.22         44.33         7.89 o                         
   6  10   7          1.74         -6.80         6.80 o                         
  -6  11   7          0.25          1.00         6.24 o                         
  -5  11   7         19.66         15.46         5.33 o                         
  -4  11   7          6.10         19.04         5.15 o                         
  -3  11   7          9.05          4.26         6.68 o                         
  -2  11   7          8.81          8.25         4.28 o                         
  -1  11   7          0.26          0.37         3.69 o                         
   0  11   7          0.13         -1.15         3.56 o                         
   1  11   7         10.70         11.04         5.12 o                         
   2  11   7          9.94          9.08         5.12 o                         
   3  11   7          1.38         -0.54         4.02 o                         
   4  11   7          0.51          0.05        10.23 o                         
   5  11   7          4.76         -0.68         4.33 o                         
  -5  12   7         39.28         66.26        12.48 o                         
  -4  12   7        140.11        201.15        16.97 o                         
  -3  12   7          0.29          1.26         7.61 o                         
  -2  12   7         85.48        102.15         9.38 o                         
  -1  12   7         25.37         34.43         6.26 o                         
   0  12   7          1.60         -0.75         7.36 o                         
   1  12   7          8.66         14.22         9.36 o                         
   2  12   7         67.99         85.10        21.65 o                         
   3  12   7          0.00         -1.43         4.43 o                         
  -3  13   7          5.93         14.22         6.74 o                         
  -2  13   7          0.12         -0.27         3.96 o                         
  -1  13   7         33.62         50.04        11.36 o                         
   0  13   7          7.73         -1.87         7.24 o                         
   1  13   7          9.67         21.34        10.11 o                         
  -3 -13   8         12.77         10.98         8.73 o                         
  -2 -13   8          8.42          6.80         8.86 o                         
  -1 -13   8         34.35         31.56         6.39 o                         
   0 -13   8          9.40         10.38         5.12 o                         
   1 -13   8          0.68          0.50         5.49 o                         
   2 -13   8         42.15         59.46        11.48 o                         
   3 -13   8          8.98         15.17         9.05 o                         
  -5 -12   8         42.37         54.15        12.10 o                         
  -4 -12   8          3.26         -1.87         6.74 o                         
  -3 -12   8         28.12         33.12         6.00 o                         
  -2 -12   8          4.65          7.57         6.74 o                         
  -1 -12   8          3.71          4.76         7.55 o                         
   0 -12   8         11.55         16.40         5.34 o                         
   1 -12   8         10.95          7.63         4.32 o                         
   2 -12   8          1.46         -2.75         3.78 o                         
   3 -12   8         26.09         23.32         5.90 o                         
   4 -12   8          0.60          4.51         5.22 o                         
   5 -12   8          6.60          7.65         5.31 o                         
  -6 -11   8         14.95         20.84         7.99 o                         
  -5 -11   8        100.64        113.30        15.22 o                         
  -4 -11   8         42.42         48.66        11.11 o                         
  -3 -11   8         32.49         37.78         5.96 o                         
  -2 -11   8         78.33         91.45        12.04 o                         
  -1 -11   8         82.34         75.97         8.20 o                         
   0 -11   8          0.18         -2.64         5.49 o                         
   1 -11   8         69.28         72.79         8.30 o                         
   2 -11   8          0.35         -0.71         3.80 o                         
   3 -11   8          0.92          6.70         4.76 o                         
   4 -11   8         11.87         22.45        11.42 o                         
   5 -11   8         27.18         31.81         7.08 o                         
   6 -11   8         34.90         25.67         7.13 o                         
  -7 -10   8          7.51          6.86         6.24 o                         
  -6 -10   8          0.09          0.50         6.24 o                         
  -5 -10   8          6.19         14.60         7.99 o                         
  -4 -10   8         16.45          6.01         3.83 o                         
  -3 -10   8          0.41          0.88         3.23 o                         
  -2 -10   8         56.05         56.24        12.73 o                         
  -1 -10   8          0.24         -3.07         3.10 o                         
   0 -10   8          0.92          0.40         3.31 o                         
   1 -10   8          9.45          7.05         4.12 o                         
   2 -10   8         37.36         33.56         6.39 o                         
   3 -10   8          8.43         16.36         8.30 o                         
   4 -10   8          0.25         -1.79         4.23 o                         
   5 -10   8          8.90         18.28         5.91 o                         
   6 -10   8         88.22         92.73        10.46 o                         
   7 -10   8        117.67        155.28        40.24 o                         
  -8  -9   8          1.33          0.71         9.17 o                         
  -7  -9   8         10.34         10.68         4.55 o                         
  -6  -9   8         12.34         14.59         4.67 o                         
  -5  -9   8         61.56         61.23         7.06 o                         
  -4  -9   8          1.22          2.81         3.21 o                         
  -3  -9   8        149.86        137.68         8.50 o                         
  -2  -9   8         12.35          4.17         3.49 o                         
  -1  -9   8          7.60         10.98         3.85 o                         
   0  -9   8          0.32          0.70         5.05 o                         
   1  -9   8         16.02         16.16         4.59 o                         
   2  -9   8         46.64         42.31         6.52 o                         
   3  -9   8         15.29         12.25         4.32 o                         
   4  -9   8          6.00          5.85         4.27 o                         
   5  -9   8          0.04          2.60         4.12 o                         
   6  -9   8         24.04         22.75         6.05 o                         
   7  -9   8          0.10         -2.55         4.23 o                         
  -8  -8   8         16.64         14.00         6.30 o                         
  -7  -8   8          1.47          0.94         3.55 o                         
  -6  -8   8         38.96         45.22        13.66 o                         
  -5  -8   8          0.34          2.08         2.64 o                         
  -4  -8   8          6.97          9.50         3.08 o                         
  -3  -8   8         15.41         14.14         2.99 o                         
  -2  -8   8          6.32          4.20         3.30 o                         
  -1  -8   8          6.01          9.39         3.80 o                         
   0  -8   8         54.02         56.90         6.47 o                         
   1  -8   8          0.37          5.77         3.49 o                         
   2  -8   8         74.69         64.29         7.20 o                         
   3  -8   8          5.59          6.14         3.83 o                         
   4  -8   8          6.72          7.21         4.34 o                         
   5  -8   8         25.03         28.05         5.98 o                         
   6  -8   8        103.61        117.35        12.73 o                         
   7  -8   8          6.96          9.85         5.06 o                         
   8  -8   8          7.91         16.76         5.65 o                         
  -9  -7   8          1.02          2.99         6.11 o                         
  -8  -7   8          7.07          3.88         3.96 o                         
  -7  -7   8         15.40         13.95         4.68 o                         
  -6  -7   8         34.54         34.66         5.38 o                         
  -5  -7   8          5.78          7.28         2.81 o                         
  -4  -7   8         72.74         75.66         5.29 o                         
  -3  -7   8          7.25          7.66         2.66 o                         
  -2  -7   8         41.02         40.92         3.89 o                         
  -1  -7   8        450.86        437.42        13.50 o                         
   0  -7   8          8.66         19.14         4.46 o                         
   1  -7   8         70.47         65.09         6.39 o                         
   2  -7   8         27.44         26.33         4.98 o                         
   3  -7   8        128.78        110.44         8.60 o                         
   4  -7   8         14.67         13.11         4.45 o                         
   5  -7   8         40.26         43.04         7.92 o                         
   6  -7   8          0.01         16.47         8.86 o                         
   7  -7   8          8.30          5.82         4.70 o                         
   8  -7   8          0.00         10.10         5.04 o                         
  -9  -6   8         26.91         42.05        10.48 o                         
  -8  -6   8          2.73          7.16         5.05 o                         
  -7  -6   8          3.79          2.45         3.27 o                         
  -6  -6   8         12.14         11.24         3.05 o                         
  -5  -6   8         22.67         24.50         3.50 o                         
  -4  -6   8          4.99          2.41         2.42 o                         
  -3  -6   8          9.82          8.27         2.48 o                         
  -2  -6   8          5.20          9.94         3.25 o                         
  -1  -6   8          1.17         -1.63         1.63 o                         
   0  -6   8         16.62         28.76         6.93 o                         
   1  -6   8         19.94         25.56         7.36 o                         
   2  -6   8          0.18         -2.63         2.63 o                         
   3  -6   8        143.74        134.42         9.05 o                         
   4  -6   8          5.13          7.86         3.59 o                         
   5  -6   8          2.02          7.46         3.93 o                         
   6  -6   8         35.80         42.73         7.74 o                         
   7  -6   8          1.58          1.60         3.93 o                         
   8  -6   8         23.17         24.66         5.88 o                         
   9  -6   8          0.41         -1.75         8.24 o                         
  -9  -5   8          8.85          8.98         6.86 o                         
  -8  -5   8          2.06          2.50         3.63 o                         
  -7  -5   8          0.06          0.57         5.86 o                         
  -6  -5   8         51.43         56.63         4.74 o                         
  -5  -5   8         41.26         48.92         4.42 o                         
  -4  -5   8        105.31        110.05        13.59 o                         
  -3  -5   8         70.65         69.62         4.82 o                         
  -2  -5   8         34.42         35.62         3.49 o                         
  -1  -5   8        627.80        645.21        13.88 o                         
   0  -5   8          0.67          2.45         1.63 o                         
   1  -5   8        252.09        262.04        10.02 o                         
   2  -5   8          8.57          6.43         3.48 o                         
   3  -5   8         70.20         61.10         6.29 o                         
   4  -5   8         16.94         19.99        10.54 o                         
   5  -5   8          4.92         13.58         4.27 o                         
   6  -5   8         39.74         36.13         7.61 o                         
   7  -5   8          9.47         21.64         5.10 o                         
   8  -5   8         18.67         25.35         6.99 o                         
   9  -5   8         58.38         57.77        13.98 o                         
 -10  -4   8          0.60          1.87         5.99 o                         
  -9  -4   8          4.14          6.74         6.61 o                         
  -8  -4   8         23.61         35.94         8.98 o                         
  -7  -4   8         25.97         28.36         3.89 o                         
  -6  -4   8          3.00          6.51         2.73 o                         
  -5  -4   8         80.15         79.78         5.20 o                         
  -4  -4   8          1.67          1.98         2.15 o                         
  -3  -4   8        121.03        124.21         8.11 o                         
  -2  -4   8        434.52        417.54         9.26 o                         
  -1  -4   8         23.56         31.05         3.70 o                         
   0  -4   8         61.73         61.94         3.64 o                         
   1  -4   8         16.44         15.70         4.21 o                         
   2  -4   8          0.23          2.02         1.78 o                         
   3  -4   8        432.23        414.93         9.21 o                         
   4  -4   8         33.42         27.84         4.65 o                         
   5  -4   8         85.60         89.10        11.29 o                         
   6  -4   8         98.40        100.45        10.36 o                         
   7  -4   8         77.73         82.41         7.86 o                         
   8  -4   8         10.43          4.74         6.86 o                         
 -10  -3   8         27.58          8.73         7.36 o                         
  -9  -3   8         11.52         15.35         7.61 o                         
  -8  -3   8         18.19         17.22         7.11 o                         
  -7  -3   8          0.04         -0.86         3.00 o                         
  -6  -3   8         12.04          9.81         2.74 o                         
  -5  -3   8          0.23         -0.86         1.89 o                         
  -4  -3   8          0.14          0.87         2.02 o                         
  -3  -3   8        296.92        288.50         7.50 o                         
  -2  -3   8        626.44        617.20        11.70 o                         
  -1  -3   8        305.04        305.13         7.46 o                         
   0  -3   8          2.11          1.33         1.96 o                         
   1  -3   8        212.87        227.37        10.50 o                         
   2  -3   8         55.13         62.89         4.25 o                         
   3  -3   8         13.12          8.58         2.64 o                         
   4  -3   8          3.24          3.80         2.43 o                         
   5  -3   8         17.88         19.92         3.44 o                         
   6  -3   8         86.67         92.68        10.79 o                         
   7  -3   8          7.89          3.61         3.42 o                         
   8  -3   8         35.14         12.23         7.61 o                         
   9  -3   8        248.06        254.05        20.59 o                         
 -10  -2   8         25.18         21.59         7.86 o                         
  -9  -2   8          3.69         -1.12         5.12 o                         
  -8  -2   8         32.10         34.88         5.76 o                         
  -7  -2   8          6.48          7.26         3.60 o                         
  -6  -2   8         36.71         41.40         3.89 o                         
  -5  -2   8         35.24         38.65         5.42 o                         
  -4  -2   8        113.96        103.99         6.22 o                         
  -3  -2   8          0.03          4.12         2.03 o                         
  -2  -2   8        241.58        245.04         6.54 o                         
  -1  -2   8        382.39        380.49         8.37 o                         
   0  -2   8        286.14        294.81         7.25 o                         
   1  -2   8         19.74         18.93         2.90 o                         
   2  -2   8         78.19         87.56         5.19 o                         
   3  -2   8         96.74         93.54         5.17 o                         
   4  -2   8          5.13          4.22         2.47 o                         
   5  -2   8         21.85         26.25         5.02 o                         
   6  -2   8         18.12         22.48         3.71 o                         
   7  -2   8         19.05         20.73         5.77 o                         
   8  -2   8          3.65         -5.12         5.12 o                         
   9  -2   8        248.09        256.92        20.46 o                         
 -10  -1   8         12.17         11.85         7.61 o                         
  -9  -1   8         11.62          7.61         6.36 o                         
  -8  -1   8          1.14          8.49         4.21 o                         
  -7  -1   8         31.87         36.75         5.56 o                         
  -6  -1   8         50.12         46.65         5.64 o                         
  -5  -1   8        157.94        144.48         5.20 o                         
  -4  -1   8          0.14         -0.91         1.65 o                         
  -3  -1   8          0.02         -0.93         1.66 o                         
  -2  -1   8          1.23          1.69         1.91 o                         
  -1  -1   8        426.88        438.26         8.99 o                         
   0  -1   8        928.04        941.50        15.24 o                         
   1  -1   8        196.29        189.73         7.10 o                         
   2  -1   8         44.35         62.50         4.26 o                         
   3  -1   8        486.12        482.35        10.38 o                         
   4  -1   8        101.95        105.50         5.36 o                         
   5  -1   8        193.90        185.28         6.79 o                         
   6  -1   8        106.36        105.52         6.49 o                         
   7  -1   8         11.58         17.22         5.47 o                         
   8  -1   8          1.15         -4.24         4.24 o                         
   9  -1   8         23.04         14.35         7.86 o                         
 -10   0   8          1.19          1.50         5.37 o                         
  -9   0   8         11.10          4.16         4.18 o                         
  -8   0   8        152.12        150.39         9.21 o                         
  -7   0   8        136.67        131.53         9.23 o                         
  -6   0   8        279.79        271.81        10.76 o                         
  -5   0   8         22.92         15.38         3.83 o                         
  -4   0   8        212.51        251.10         8.16 o                         
  -3   0   8        134.23        163.25         5.51 o                         
  -2   0   8         26.25         28.48         2.49 o                         
  -1   0   8         65.80         72.06         6.95 o                         
   0   0   8        538.16        543.33        10.31 o                         
   1   0   8         79.94         90.03         6.69 o                         
   2   0   8        614.51        609.02        11.67 o                         
   3   0   8          0.01          1.42         2.28 o                         
   4   0   8         16.05         19.15         4.10 o                         
   5   0   8          6.14          4.96         3.21 o                         
   6   0   8         14.44         15.21         4.91 o                         
   7   0   8         58.49         55.15        10.98 o                         
   8   0   8          8.77          8.20         5.49 o                         
   9   0   8        142.76        153.11        13.20 o                         
 -10   1   8         16.08         22.09         8.24 o                         
  -9   1   8         10.63          4.78         3.96 o                         
  -8   1   8          2.12         -1.71         2.97 o                         
  -7   1   8         19.18         28.05         5.16 o                         
  -6   1   8         67.73         72.06         6.84 o                         
  -5   1   8         55.29         56.17        12.67 o                         
  -4   1   8          3.98          7.32         5.37 o                         
  -3   1   8          0.70          0.28         2.34 o                         
  -2   1   8        326.11        345.23        11.17 o                         
  -1   1   8        143.85        146.23         9.21 o                         
   0   1   8         97.97        108.32         8.47 o                         
   1   1   8          1.08         -1.09         1.69 o                         
   2   1   8         77.84         74.41         4.62 o                         
   3   1   8        125.33        116.61         5.25 o                         
   4   1   8         98.43        106.99         5.27 o                         
   5   1   8        216.27        221.82         7.18 o                         
   6   1   8         21.21         24.30         5.38 o                         
   7   1   8         18.96         18.63         5.72 o                         
   8   1   8          0.45         -0.80         4.17 o                         
   9   1   8         34.67         28.91         7.34 o                         
 -10   2   8          0.94         -2.13         7.61 o                         
  -9   2   8          2.02          0.26         3.75 o                         
  -8   2   8         39.62         44.08         6.45 o                         
  -7   2   8          1.12         -3.08         3.08 o                         
  -6   2   8          1.75          1.18         3.04 o                         
  -5   2   8        176.65        173.80         8.56 o                         
  -4   2   8         69.09         57.17        11.23 o                         
  -3   2   8        359.53        324.41        10.67 o                         
  -2   2   8        240.24        221.83         8.38 o                         
  -1   2   8        129.95        144.77        10.92 o                         
   0   2   8         51.98         56.47         3.44 o                         
   1   2   8        198.37        195.13         5.94 o                         
   2   2   8         26.52         28.35         3.28 o                         
   3   2   8        128.91        131.30         5.29 o                         
   4   2   8          0.16         -1.43         1.92 o                         
   5   2   8        160.37        176.92         9.77 o                         
   6   2   8         74.62         67.17        15.04 o                         
   7   2   8          0.05          1.52         6.80 o                         
   8   2   8          6.26          4.66         4.94 o                         
   9   2   8          1.81         -0.85         8.73 o                         
 -10   3   8          1.34          2.55         4.01 o                         
  -9   3   8          4.80          3.15         4.06 o                         
  -8   3   8         20.88         17.45         4.90 o                         
  -7   3   8          3.28          2.79         3.37 o                         
  -6   3   8         44.13         40.63         7.30 o                         
  -5   3   8        100.35         82.81         9.42 o                         
  -4   3   8        252.02        228.34         9.57 o                         
  -3   3   8         86.35         70.37         6.17 o                         
  -2   3   8          6.55          9.11         3.18 o                         
  -1   3   8         30.26         31.07         2.60 o                         
   0   3   8          0.08          0.20         1.75 o                         
   1   3   8         14.66         12.83         2.45 o                         
   2   3   8        108.56        109.78         4.92 o                         
   3   3   8        216.98        214.45         9.75 o                         
   4   3   8         44.99         45.02        10.86 o                         
   5   3   8        150.93        156.89         9.71 o                         
   6   3   8          3.46          1.55         4.01 o                         
   7   3   8          3.38          1.25         4.68 o                         
   8   3   8          3.54          2.22         5.37 o                         
   9   3   8         58.03         56.97         9.07 o                         
 -10   4   8          0.22          2.82         4.14 o                         
  -9   4   8          0.68          5.99         7.24 o                         
  -8   4   8          9.10         18.68         7.86 o                         
  -7   4   8          1.91          6.33         3.54 o                         
  -6   4   8         27.14         28.12         5.07 o                         
  -5   4   8        206.87        184.14         8.81 o                         
  -4   4   8        655.02        576.26        19.09 o                         
  -3   4   8        229.24        213.07         9.04 o                         
  -2   4   8        748.15        682.64        17.00 o                         
  -1   4   8        190.06        195.24         5.46 o                         
   0   4   8         48.03         49.30         3.86 o                         
   1   4   8         33.04         36.47         6.33 o                         
   2   4   8        123.54        142.50         5.73 o                         
   3   4   8         68.60         70.90         4.71 o                         
   4   4   8         20.41         13.79         9.61 o                         
   5   4   8         75.19         69.64         7.85 o                         
   6   4   8         15.16         14.31         5.86 o                         
   7   4   8         12.62         14.82         5.21 o                         
   8   4   8          0.10          2.87         4.85 o                         
   9   4   8          6.58         10.52        11.42 o                         
  -9   5   8          4.46          6.12         5.37 o                         
  -8   5   8          3.19          0.62         3.79 o                         
  -7   5   8          6.79         10.56         4.22 o                         
  -6   5   8         27.17         29.87         5.38 o                         
  -5   5   8         23.13         20.66         4.58 o                         
  -4   5   8          3.00          1.19         3.62 o                         
  -3   5   8        224.50        199.80         8.95 o                         
  -2   5   8          0.55          2.67         3.18 o                         
  -1   5   8        311.78        291.78         7.25 o                         
   0   5   8         82.76         74.41         4.35 o                         
   1   5   8         68.48         80.94         4.75 o                         
   2   5   8        217.24        216.10         6.91 o                         
   3   5   8         12.81          9.10         4.37 o                         
   4   5   8          5.93          5.69         3.69 o                         
   5   5   8          0.55         -2.67         6.49 o                         
   6   5   8         26.76         20.20         5.72 o                         
   7   5   8          5.54          6.65         4.23 o                         
   8   5   8          3.50          8.07         6.05 o                         
  -9   6   8         23.35         23.41         6.16 o                         
  -8   6   8          8.02          3.39         3.92 o                         
  -7   6   8         19.62         12.17         4.41 o                         
  -6   6   8          6.98          7.69         3.82 o                         
  -5   6   8          6.46         12.30         4.19 o                         
  -4   6   8         21.36         15.89         4.21 o                         
  -3   6   8        220.29        211.96        18.41 o                         
  -2   6   8        156.56        142.44        16.85 o                         
  -1   6   8        119.83        109.11         4.91 o                         
   0   6   8        185.32        180.88         7.86 o                         
   1   6   8         59.31         56.28         4.49 o                         
   2   6   8         31.76         34.22         3.72 o                         
   3   6   8          1.05          1.31         3.17 o                         
   4   6   8          1.86          0.83         2.94 o                         
   5   6   8         11.58         10.73         4.57 o                         
   6   6   8          2.92         -3.79         3.79 o                         
   7   6   8          0.06         -2.20         3.99 o                         
   8   6   8         71.45         70.60        12.04 o                         
  -9   7   8          1.33          4.45         4.54 o                         
  -8   7   8          4.50          4.64         4.31 o                         
  -7   7   8         23.39         27.60         6.02 o                         
  -6   7   8          3.86          6.55         4.24 o                         
  -5   7   8          5.37          1.60         3.40 o                         
  -4   7   8        105.91        102.57         8.42 o                         
  -3   7   8          0.34         -0.87         2.75 o                         
  -2   7   8          0.34         -2.56         2.56 o                         
  -1   7   8         28.43         28.84         4.83 o                         
   0   7   8        179.11        153.95         6.86 o                         
   1   7   8          2.86          2.32         2.32 o                         
   2   7   8         43.22         43.19         4.36 o                         
   3   7   8         63.78         57.81         6.97 o                         
   4   7   8          0.69         -3.31         3.32 o                         
   5   7   8         17.27         13.19         5.22 o                         
   6   7   8          8.52          1.85         8.92 o                         
   7   7   8          2.24          5.64         5.43 o                         
  -8   8   8         11.82         13.83         5.19 o                         
  -7   8   8          0.04          4.39         4.37 o                         
  -6   8   8          3.85          0.80         3.75 o                         
  -5   8   8          2.42          4.65         3.80 o                         
  -4   8   8        138.81        135.54         9.08 o                         
  -3   8   8         36.00         41.74        13.73 o                         
  -2   8   8         41.63         53.20        15.16 o                         
  -1   8   8          4.24          5.00         3.44 o                         
   0   8   8         56.78         70.51         7.82 o                         
   1   8   8         13.65         11.18         3.03 o                         
   2   8   8          7.46          5.02         7.74 o                         
   3   8   8          1.47          4.17         3.61 o                         
   4   8   8         11.58          8.10         6.18 o                         
   5   8   8          2.70          1.82         7.74 o                         
   6   8   8          0.03         -3.46         4.30 o                         
   7   8   8          0.09         -0.34         7.17 o                         
  -7   9   8         12.57         16.93         6.05 o                         
  -6   9   8         21.14         15.38         5.07 o                         
  -5   9   8         34.43         31.59         5.91 o                         
  -4   9   8         11.48         13.39         4.30 o                         
  -3   9   8          6.21          0.42         3.17 o                         
  -2   9   8         47.71         56.10         6.74 o                         
  -1   9   8         34.28         38.29         6.68 o                         
   0   9   8         12.51         13.92         4.27 o                         
   1   9   8          2.94          3.47         3.23 o                         
   2   9   8         70.44         79.87         8.08 o                         
   3   9   8         12.59          8.34         4.99 o                         
   4   9   8          2.23         -0.61         5.99 o                         
   5   9   8         20.89         21.50         6.08 o                         
   6   9   8         11.56         11.60         5.52 o                         
  -7  10   8          0.00         -3.21         4.30 o                         
  -6  10   8         12.15         14.64         5.16 o                         
  -5  10   8          0.45          3.34         4.08 o                         
  -4  10   8         42.22         46.16         6.82 o                         
  -3  10   8          4.29          2.37         3.83 o                         
  -2  10   8         30.86         18.08         4.80 o                         
  -1  10   8         80.84         89.10         8.60 o                         
   0  10   8          0.75          1.81         6.05 o                         
   1  10   8         11.49          0.75         7.36 o                         
   2  10   8          1.95          3.57         3.94 o                         
   3  10   8          3.01          0.94         3.78 o                         
   4  10   8          0.07         -0.28         3.65 o                         
   5  10   8          0.55         -1.58         4.62 o                         
  -6  11   8          1.41         -2.37         4.87 o                         
  -5  11   8          3.22         -3.44         3.55 o                         
  -4  11   8          8.57         10.08         4.73 o                         
  -3  11   8          0.06         -3.37         7.99 o                         
  -2  11   8         68.36         87.87        15.10 o                         
  -1  11   8         54.89         69.77         8.30 o                         
   0  11   8          0.46          2.00         6.86 o                         
   1  11   8         13.92         10.11         9.36 o                         
   2  11   8         14.92         17.72        11.36 o                         
   3  11   8         22.70         29.47         6.52 o                         
   4  11   8          0.30         -5.20         5.55 o                         
  -4  12   8          0.02         -1.08         3.75 o                         
  -3  12   8          0.37          1.66         4.11 o                         
  -2  12   8          4.53          4.01         7.42 o                         
  -1  12   8        108.28        138.37        10.98 o                         
   0  12   8         70.38         89.22        14.97 o                         
   1  12   8         62.95         58.15        13.35 o                         
   2  12   8         46.58         53.16        13.85 o                         
   3  12   8         19.04          5.74        10.48 o                         
  -3 -13   9         25.83         26.95        10.98 o                         
  -2 -13   9          0.07         -1.47         3.77 o                         
  -1 -13   9         33.27         30.03         8.67 o                         
   0 -13   9          7.49          9.64         6.55 o                         
   1 -13   9         25.26         26.97         6.46 o                         
   2 -13   9          0.41          3.54         5.99 o                         
  -4 -12   9          0.04          1.75         7.49 o                         
  -3 -12   9          6.81         13.36         5.74 o                         
  -2 -12   9         72.83         80.30         8.51 o                         
  -1 -12   9          1.34          8.60        11.79 o                         
   0 -12   9          8.85          6.19         7.67 o                         
   1 -12   9          5.91          0.11         4.43 o                         
   2 -12   9          9.83         17.88        10.11 o                         
   3 -12   9          0.62         -1.03         4.99 o                         
   4 -12   9          0.17         -4.36         4.36 o                         
  -6 -11   9         10.62          5.99         7.11 o                         
  -5 -11   9         12.59         -0.75         6.24 o                         
  -4 -11   9         17.15         19.09         8.98 o                         
  -3 -11   9          0.98          1.65         4.62 o                         
  -2 -11   9         26.22         24.37        11.60 o                         
  -1 -11   9         72.63         62.87        10.36 o                         
   0 -11   9         19.37         27.18         6.06 o                         
   1 -11   9          0.69          3.81         4.34 o                         
   2 -11   9          0.11          4.90         4.62 o                         
   3 -11   9          6.06          2.71         4.39 o                         
   4 -11   9          0.10          0.64         4.19 o                         
   5 -11   9          1.92         -0.06         4.89 o                         
  -7 -10   9         14.54         12.10         6.86 o                         
  -6 -10   9          1.75         -1.00         5.62 o                         
  -5 -10   9         33.25         23.96         8.36 o                         
  -4 -10   9         13.15         11.14         4.40 o                         
  -3 -10   9          2.02          0.58         3.23 o                         
  -2 -10   9         11.39         11.37         4.73 o                         
  -1 -10   9          0.70          1.89         3.71 o                         
   0 -10   9         22.45         29.55         5.84 o                         
   1 -10   9          0.77         -1.06         3.72 o                         
   2 -10   9         27.92         23.82         5.76 o                         
   3 -10   9          9.65         14.37         5.54 o                         
   4 -10   9         15.28         16.38         5.42 o                         
   5 -10   9         20.65          7.20         6.36 o                         
   6 -10   9          9.43          4.65         5.22 o                         
  -7  -9   9          2.65          1.03         3.75 o                         
  -6  -9   9          7.32          9.60         4.74 o                         
  -5  -9   9          6.15          4.23         3.62 o                         
  -4  -9   9         22.67         22.82         4.76 o                         
  -3  -9   9          8.12         14.15         6.18 o                         
  -2  -9   9         90.73         79.88         7.76 o                         
  -1  -9   9         31.54         25.00         8.24 o                         
   0  -9   9        303.30        267.67        11.92 o                         
   1  -9   9         62.78         61.22         9.86 o                         
   2  -9   9         47.47         36.05         6.35 o                         
   3  -9   9          4.31          2.17         4.13 o                         
   4  -9   9         64.48         70.64         8.23 o                         
   5  -9   9          2.75         -0.19         4.10 o                         
   6  -9   9         14.90         15.76         5.65 o                         
   7  -9   9         33.29         25.30         6.80 o                         
  -8  -8   9         44.12         47.83         6.92 o                         
  -7  -8   9          0.25         -2.47         8.92 o                         
  -6  -8   9          1.87          4.52         3.82 o                         
  -5  -8   9         56.80         66.70         7.51 o                         
  -4  -8   9          0.39          1.05         3.25 o                         
  -3  -8   9          8.07         13.08         4.02 o                         
  -2  -8   9          4.42          1.97         3.29 o                         
  -1  -8   9         83.36         86.78         7.96 o                         
   0  -8   9        181.62        169.39         9.29 o                         
   1  -8   9          0.00          2.74         6.36 o                         
   2  -8   9         76.00         58.23         6.86 o                         
   3  -8   9          9.98          9.17         5.24 o                         
   4  -8   9         26.28         26.75         5.72 o                         
   5  -8   9        147.56        149.63        10.47 o                         
   6  -8   9          0.54          2.79         4.23 o                         
   7  -8   9         18.28         21.38         6.09 o                         
  -8  -7   9          1.27          7.49         6.86 o                         
  -7  -7   9         20.38         15.83         8.98 o                         
  -6  -7   9          1.88          1.22         2.53 o                         
  -5  -7   9         48.21         55.30         4.89 o                         
  -4  -7   9          0.00          0.60         3.37 o                         
  -3  -7   9        136.94        153.83         8.31 o                         
  -2  -7   9         12.00         15.00         4.02 o                         
  -1  -7   9         15.15         25.44         5.68 o                         
   0  -7   9          0.26         -1.13         4.18 o                         
   1  -7   9        331.60        355.13        12.93 o                         
   2  -7   9         59.22         53.00         6.56 o                         
   3  -7   9         17.94         22.35         5.01 o                         
   4  -7   9         12.44          7.47         4.27 o                         
   5  -7   9         46.98         50.79         6.93 o                         
   6  -7   9          1.07          0.87         4.37 o                         
   7  -7   9         28.82         28.67         6.65 o                         
   8  -7   9          1.63          0.02         4.01 o                         
  -9  -6   9         16.62         15.85         7.61 o                         
  -8  -6   9         28.74         31.44         8.73 o                         
  -7  -6   9          0.86         -3.18         3.18 o                         
  -6  -6   9          1.82          2.15         3.64 o                         
  -5  -6   9         43.39         47.56         4.55 o                         
  -4  -6   9          0.20          0.46         2.26 o                         
  -3  -6   9         26.58         19.68         3.17 o                         
  -2  -6   9         16.32         19.48         3.02 o                         
  -1  -6   9         10.76         13.91         2.56 o                         
   0  -6   9         64.02         53.55         6.12 o                         
   1  -6   9         48.56         47.75         5.84 o                         
   2  -6   9         37.83         34.92         5.44 o                         
   3  -6   9         18.09         21.63         4.83 o                         
   4  -6   9          1.67         -3.56         3.56 o                         
   5  -6   9        152.73        161.57        11.36 o                         
   6  -6   9         13.21          9.29         4.63 o                         
   7  -6   9         43.12         50.43         7.60 o                         
   8  -6   9         46.71         56.62         7.80 o                         
  -9  -5   9          0.23          2.50         5.86 o                         
  -8  -5   9          6.17          0.62         5.49 o                         
  -7  -5   9         42.78         41.88         7.54 o                         
  -6  -5   9          6.46          1.26         2.59 o                         
  -5  -5   9          0.33         -0.76         2.13 o                         
  -4  -5   9        132.30        138.67         5.92 o                         
  -3  -5   9         17.02         13.53         2.79 o                         
  -2  -5   9         12.65         14.45         2.78 o                         
  -1  -5   9          7.95         10.42         2.51 o                         
   0  -5   9         27.94         34.59         4.68 o                         
   1  -5   9         30.82         15.84         4.24 o                         
   2  -5   9         58.63         63.51         6.30 o                         
   3  -5   9         77.19         61.78         6.50 o                         
   4  -5   9          9.30          6.86         5.62 o                         
   5  -5   9          8.50          6.11         3.82 o                         
   6  -5   9         68.22         73.52         7.83 o                         
   7  -5   9          0.45          1.08         3.99 o                         
   8  -5   9         50.27         65.51        13.98 o                         
   9  -5   9          1.84         13.73        10.23 o                         
  -9  -4   9          5.71          2.75         6.49 o                         
  -8  -4   9          2.37         -2.99         4.87 o                         
  -7  -4   9          0.24         -2.97         2.97 o                         
  -6  -4   9         66.77         71.13         6.53 o                         
  -5  -4   9         43.67         42.20         4.16 o                         
  -4  -4   9        684.94        678.21        13.54 o                         
  -3  -4   9        705.93        659.76        12.91 o                         
  -2  -4   9        359.25        345.55         8.66 o                         
  -1  -4   9        244.58        246.15         7.10 o                         
   0  -4   9         10.68         10.70         2.48 o                         
   1  -4   9          6.09          6.30         2.32 o                         
   2  -4   9         32.05         38.87         3.40 o                         
   3  -4   9          0.32         -1.23         2.73 o                         
   4  -4   9         26.02         18.90         4.43 o                         
   5  -4   9        129.69        120.32        18.47 o                         
   6  -4   9         16.98         14.08         4.46 o                         
   7  -4   9          1.60          6.63         4.02 o                         
   8  -4   9         17.53         15.47         9.23 o                         
   9  -4   9         13.10         11.85         9.36 o                         
 -10  -3   9         16.68         15.97         8.11 o                         
  -9  -3   9         22.00         21.34         8.11 o                         
  -8  -3   9         40.47         41.30         6.52 o                         
  -7  -3   9         32.45         32.50         5.63 o                         
  -6  -3   9         19.50         18.60         7.61 o                         
  -5  -3   9          0.70         -0.22         2.35 o                         
  -4  -3   9          1.49          1.35         2.07 o                         
  -3  -3   9        133.10        136.89         7.00 o                         
  -2  -3   9          5.01          7.70         2.52 o                         
  -1  -3   9        701.68        693.29        12.90 o                         
   0  -3   9        134.34        134.70         5.33 o                         
   1  -3   9         15.76         16.85         2.87 o                         
   2  -3   9         82.04         80.45         4.70 o                         
   3  -3   9        137.76        124.83         5.51 o                         
   4  -3   9         26.43         30.51         4.10 o                         
   5  -3   9         48.79         58.71         6.14 o                         
   6  -3   9         27.41         30.56         6.74 o                         
   7  -3   9         15.92         26.20         8.61 o                         
   8  -3   9         75.89         92.34        14.97 o                         
   9  -3   9         16.95         22.46         9.48 o                         
 -10  -2   9         15.09         14.72         8.11 o                         
  -9  -2   9          3.13          8.61         6.86 o                         
  -8  -2   9          1.15         -2.52         5.05 o                         
  -7  -2   9         25.14         38.93         5.86 o                         
  -6  -2   9         78.71         74.48        16.66 o                         
  -5  -2   9         14.39         13.81         3.42 o                         
  -4  -2   9        162.61        147.65         5.49 o                         
  -3  -2   9          5.05          4.86         2.15 o                         
  -2  -2   9        204.28        204.41         6.28 o                         
  -1  -2   9        206.47        213.50         6.55 o                         
   0  -2   9          7.60          7.01         2.44 o                         
   1  -2   9         52.09         59.22         4.35 o                         
   2  -2   9        334.49        323.25         8.35 o                         
   3  -2   9         13.60         11.57         3.74 o                         
   4  -2   9         68.17         70.61         5.07 o                         
   5  -2   9          3.30          3.96         2.56 o                         
   6  -2   9          0.00         -2.80         2.80 o                         
   7  -2   9          0.24         -0.37         5.62 o                         
   8  -2   9         16.04         21.09         8.73 o                         
   9  -2   9          0.79         12.35         8.49 o                         
 -10  -1   9          0.66          3.99         6.24 o                         
  -9  -1   9          0.91          3.53         4.36 o                         
  -8  -1   9          4.26         -2.66         9.61 o                         
  -7  -1   9          5.58          8.61         5.30 o                         
  -6  -1   9         85.50         92.11         7.93 o                         
  -5  -1   9         60.11         69.51        12.23 o                         
  -4  -1   9        149.68        145.50         5.08 o                         
  -3  -1   9         26.06         23.34         2.97 o                         
  -2  -1   9          4.53          2.03         1.97 o                         
  -1  -1   9         23.45         25.76         3.13 o                         
   0  -1   9          3.83          6.91         2.49 o                         
   1  -1   9        114.80        107.86         5.07 o                         
   2  -1   9         20.95         21.12         3.10 o                         
   3  -1   9         25.06         27.26         4.07 o                         
   4  -1   9        152.51        146.85         6.11 o                         
   5  -1   9          0.06          0.89         2.33 o                         
   6  -1   9          3.27          4.19         5.30 o                         
   7  -1   9         76.74         81.29         8.87 o                         
   8  -1   9          4.57         10.11         7.24 o                         
   9  -1   9          5.23          3.74         6.99 o                         
 -10   0   9         12.34         13.98         7.11 o                         
  -9   0   9         27.91         19.75         5.38 o                         
  -8   0   9         95.65         88.94        10.86 o                         
  -7   0   9        110.61         99.99         8.55 o                         
  -6   0   9          6.11          5.99         3.48 o                         
  -5   0   9        270.49        275.92        12.85 o                         
  -4   0   9          6.44         11.99         3.86 o                         
  -3   0   9        103.88        102.05         7.54 o                         
  -2   0   9          1.77         -1.17         1.72 o                         
  -1   0   9        118.69        116.53         7.76 o                         
   0   0   9          1.26          0.16         2.12 o                         
   1   0   9        187.26        178.25         5.92 o                         
   2   0   9         91.84         96.71         5.24 o                         
   3   0   9        861.01        843.64        15.45 o                         
   4   0   9        118.70        122.92         5.73 o                         
   5   0   9          2.88          3.28         2.44 o                         
   6   0   9          1.20          1.69         4.24 o                         
   7   0   9         34.40         45.58         7.42 o                         
   8   0   9          2.52          7.66         5.66 o                         
   9   0   9         24.94         25.83         9.36 o                         
 -10   1   9          0.91         -3.12         4.12 o                         
  -9   1   9          3.33         -0.49         4.01 o                         
  -8   1   9          0.27         -1.81         3.30 o                         
  -7   1   9         11.60         19.43         4.71 o                         
  -6   1   9          0.01          1.70         3.05 o                         
  -5   1   9         19.24         21.05         4.40 o                         
  -4   1   9        107.68        105.95         8.02 o                         
  -3   1   9          3.68          4.67         2.91 o                         
  -2   1   9        148.36        138.84         7.14 o                         
  -1   1   9         89.00         96.74         6.08 o                         
   0   1   9        291.66        292.37         7.29 o                         
   1   1   9          0.61          3.02         2.14 o                         
   2   1   9          3.26          1.95         2.36 o                         
   3   1   9          0.56          5.46         2.49 o                         
   4   1   9        106.25        112.64         5.46 o                         
   5   1   9          4.35          6.24         4.10 o                         
   6   1   9          1.49         -2.25         4.99 o                         
   7   1   9          8.06          4.95         5.18 o                         
   8   1   9         22.07         29.17         7.01 o                         
   9   1   9          1.13         -5.93         5.93 o                         
 -10   2   9          3.45          8.91         4.97 o                         
  -9   2   9          6.04          1.96         4.17 o                         
  -8   2   9          1.35          5.27         3.86 o                         
  -7   2   9          4.28          1.37         3.53 o                         
  -6   2   9         58.24         53.40         6.44 o                         
  -5   2   9        158.10        135.65         7.89 o                         
  -4   2   9         41.83         28.16         4.85 o                         
  -3   2   9          3.52         -1.10         4.06 o                         
  -2   2   9          0.03          0.39         3.06 o                         
  -1   2   9         31.20         37.13         3.99 o                         
   0   2   9         52.16         55.82         3.98 o                         
   1   2   9         88.20         94.89         4.85 o                         
   2   2   9        134.39        129.75         5.51 o                         
   3   2   9         31.66         37.58         3.79 o                         
   4   2   9          2.31          2.81         2.34 o                         
   5   2   9          8.88          7.26         4.40 o                         
   6   2   9         17.62         13.61         5.45 o                         
   7   2   9         32.81         34.72         7.08 o                         
   8   2   9         25.43         10.85         9.48 o                         
   9   2   9         16.62         17.57         6.52 o                         
 -10   3   9         17.06         16.53         7.80 o                         
  -9   3   9          0.86         -1.02         3.39 o                         
  -8   3   9         22.36         18.26         8.73 o                         
  -7   3   9         35.13         26.22         5.36 o                         
  -6   3   9         29.37         25.97         5.86 o                         
  -5   3   9          0.41          3.86         5.05 o                         
  -4   3   9          4.31          1.25         4.62 o                         
  -3   3   9          5.45          3.70         5.55 o                         
  -2   3   9        441.92        395.23        12.38 o                         
  -1   3   9        372.73        373.72         8.04 o                         
   0   3   9        100.41        105.64         4.64 o                         
   1   3   9        262.19        262.94         7.48 o                         
   2   3   9        260.68        232.91         7.99 o                         
   3   3   9        124.11        134.52         7.88 o                         
   4   3   9        100.15        110.00         8.93 o                         
   5   3   9          3.99          1.82         3.98 o                         
   6   3   9         36.16         49.50        12.29 o                         
   7   3   9         21.53         13.43         6.86 o                         
   8   3   9          0.97          1.10         5.21 o                         
   9   3   9         12.03         20.52        16.47 o                         
  -9   4   9          1.02          0.95         4.03 o                         
  -8   4   9          8.46          8.97         4.41 o                         
  -7   4   9          6.17          4.07         7.30 o                         
  -6   4   9         33.44         31.19         5.56 o                         
  -5   4   9          6.83          7.57         3.78 o                         
  -4   4   9         17.75         18.14         4.26 o                         
  -3   4   9          5.96          9.22         3.31 o                         
  -2   4   9          0.27         -1.07         2.64 o                         
  -1   4   9       1041.78        978.78        21.92 o                         
   0   4   9        399.61        385.87         8.90 o                         
   1   4   9         10.67          8.77         2.53 o                         
   2   4   9        210.72        206.91        10.67 o                         
   3   4   9          3.13          0.64         2.19 o                         
   4   4   9          0.49          2.75         4.62 o                         
   5   4   9          0.12         -2.92         2.92 o                         
   6   4   9          3.03          6.11         5.37 o                         
   7   4   9          1.71          2.51         5.43 o                         
   8   4   9          4.45          7.15         6.05 o                         
  -9   5   9          4.22          2.93         5.24 o                         
  -8   5   9          0.37          2.13         4.10 o                         
  -7   5   9          0.03          9.16         4.37 o                         
  -6   5   9          0.47          0.58         3.36 o                         
  -5   5   9         12.31         20.53         4.80 o                         
  -4   5   9          8.99         10.52         3.84 o                         
  -3   5   9          0.06          0.12         2.91 o                         
  -2   5   9         30.38         26.88         4.81 o                         
  -1   5   9         29.75         36.08         5.31 o                         
   0   5   9        116.18        118.12         5.25 o                         
   1   5   9          7.95         12.24         2.77 o                         
   2   5   9        179.52        161.70         6.40 o                         
   3   5   9         38.28         41.33         6.09 o                         
   4   5   9         52.17         49.29         6.93 o                         
   5   5   9         13.90         19.90         5.30 o                         
   6   5   9          8.61         14.37         5.63 o                         
   7   5   9         31.72         37.46        11.36 o                         
   8   5   9          0.06          2.56         5.28 o                         
  -9   6   9          5.22          8.02         4.83 o                         
  -8   6   9         33.78         48.35         7.37 o                         
  -7   6   9          0.59          1.67         6.05 o                         
  -6   6   9          3.47          4.61         3.92 o                         
  -5   6   9          9.58         10.25         4.02 o                         
  -4   6   9          8.45          7.83         3.94 o                         
  -3   6   9         25.18         28.37         4.91 o                         
  -2   6   9         13.51         14.20         4.22 o                         
  -1   6   9        326.78        307.95        11.47 o                         
   0   6   9          0.53          1.66         1.97 o                         
   1   6   9         93.61         94.68         5.36 o                         
   2   6   9         73.30         79.88         5.54 o                         
   3   6   9          0.60         -2.67         2.67 o                         
   4   6   9         49.17         62.98         7.63 o                         
   5   6   9          0.46         -3.45         3.45 o                         
   6   6   9         35.78         41.13         7.57 o                         
   7   6   9          8.93          9.02         5.80 o                         
  -8   7   9          1.92          4.26         4.49 o                         
  -7   7   9         43.30         40.79         8.73 o                         
  -6   7   9         98.71         98.21         9.14 o                         
  -5   7   9         20.21         13.69         4.35 o                         
  -4   7   9          5.80         -1.09         3.30 o                         
  -3   7   9         48.63         46.15        12.73 o                         
  -2   7   9          3.08          0.49         3.08 o                         
  -1   7   9         32.09         26.37         4.85 o                         
   0   7   9         47.74         53.22         6.23 o                         
   1   7   9        167.38        156.08         6.59 o                         
   2   7   9         41.70         43.86         6.01 o                         
   3   7   9         13.07          9.56         7.05 o                         
   4   7   9        123.27        102.34         9.31 o                         
   5   7   9          2.37          2.58         3.98 o                         
   6   7   9         19.05         13.88         5.83 o                         
   7   7   9          0.80          2.19         6.36 o                         
  -8   8   9         24.93         16.58         9.55 o                         
  -7   8   9          0.74          0.31         8.30 o                         
  -6   8   9         81.25         74.05         8.24 o                         
  -5   8   9          3.42          4.76         3.75 o                         
  -4   8   9          8.22         13.50         4.52 o                         
  -3   8   9          3.86          1.50         3.46 o                         
  -2   8   9          5.62          4.92         5.49 o                         
  -1   8   9          1.55         -0.90         3.41 o                         
   0   8   9          0.40         -2.97         2.97 o                         
   1   8   9         36.60         47.17         6.12 o                         
   2   8   9          1.07          4.70         3.51 o                         
   3   8   9         46.17         45.61         6.76 o                         
   4   8   9         26.76         26.60         6.86 o                         
   5   8   9          0.31         -2.31         7.17 o                         
   6   8   9         54.62         73.38        10.73 o                         
  -7   9   9          0.10         -0.59         3.96 o                         
  -6   9   9         22.71         19.50         5.19 o                         
  -5   9   9          0.51          0.86         3.75 o                         
  -4   9   9         84.94         89.80         9.11 o                         
  -3   9   9          0.01          2.55         3.61 o                         
  -2   9   9        129.59        144.78        25.52 o                         
  -1   9   9         11.18         17.94         5.37 o                         
   0   9   9         20.82         19.71         4.97 o                         
   1   9   9         12.19          8.61         8.11 o                         
   2   9   9          5.41          2.24         3.83 o                         
   3   9   9          0.00         -0.80         3.70 o                         
   4   9   9         67.55         81.02         9.32 o                         
   5   9   9          8.88          6.03         4.82 o                         
   6   9   9         14.75         20.71         7.92 o                         
  -6  10   9          0.03          1.53         4.12 o                         
  -5  10   9          0.38          6.40         5.24 o                         
  -4  10   9          2.71         10.65         4.88 o                         
  -3  10   9         16.07         16.48         5.19 o                         
  -2  10   9         23.55         32.84         9.98 o                         
  -1  10   9         57.11         63.28         7.46 o                         
   0  10   9          0.33          4.95         5.05 o                         
   1  10   9          5.07          4.87         8.24 o                         
   2  10   9          3.91          8.49         9.36 o                         
   3  10   9         12.77         20.21         5.61 o                         
   4  10   9         11.57         12.62         5.46 o                         
   5  10   9          0.90          0.51         5.24 o                         
  -5  11   9          4.85         14.29         5.31 o                         
  -4  11   9          0.55         -2.23         4.37 o                         
  -3  11   9         93.17         88.14        18.47 o                         
  -2  11   9         27.37         34.77         6.22 o                         
  -1  11   9         22.13         30.94         6.21 o                         
   0  11   9         42.07         72.50        13.60 o                         
   1  11   9          1.41         -2.00         7.86 o                         
   2  11   9         14.15          7.61         8.49 o                         
   3  11   9          0.03         -2.75         9.86 o                         
  -3  12   9          5.93          6.27         4.63 o                         
  -2  12   9         30.77         42.62         6.86 o                         
  -1  12   9         40.55         55.90        11.98 o                         
   0  12   9         27.64         21.46         9.61 o                         
   1  12   9          0.02          7.99         9.11 o                         
  -1 -13  10          3.71          7.45         4.97 o                         
   0 -13  10         16.53         17.09         6.49 o                         
   1 -13  10         27.02         25.70         6.54 o                         
  -4 -12  10         88.58         98.20        15.35 o                         
  -3 -12  10         97.93        116.89        10.34 o                         
  -2 -12  10         16.90         14.65         6.55 o                         
  -1 -12  10         50.56         57.71         8.09 o                         
   0 -12  10          4.94         -0.47         4.19 o                         
   1 -12  10         29.50         33.52        18.03 o                         
   2 -12  10         14.56         14.10         5.31 o                         
   3 -12  10          1.26         -3.07         3.70 o                         
  -5 -11  10          3.29          9.23         7.24 o                         
  -4 -11  10          8.83          8.00         4.34 o                         
  -3 -11  10         18.48         22.42         5.49 o                         
  -2 -11  10         15.53         15.77         4.98 o                         
  -1 -11  10         23.06         25.72         6.30 o                         
   0 -11  10          1.36          0.28         5.74 o                         
   1 -11  10          3.01          2.01         5.05 o                         
   2 -11  10          0.26          0.97         4.47 o                         
   3 -11  10         42.47         50.44        17.72 o                         
   4 -11  10          1.31          5.85         5.44 o                         
   5 -11  10         27.84         23.13         6.84 o                         
  -6 -10  10          1.30         -4.87         4.87 o                         
  -5 -10  10         24.26         16.10         7.86 o                         
  -4 -10  10          9.09          5.75        10.29 o                         
  -3 -10  10         21.39         26.96         5.45 o                         
  -2 -10  10          3.01          0.14         3.64 o                         
  -1 -10  10         54.72         49.61         6.93 o                         
   0 -10  10         35.85         32.94         8.30 o                         
   1 -10  10         13.08          9.00         7.05 o                         
   2 -10  10          8.20          2.39         4.46 o                         
   3 -10  10          0.94         -2.19         3.95 o                         
   4 -10  10          0.86          0.34         4.52 o                         
   5 -10  10         12.61         11.04         9.98 o                         
   6 -10  10          0.51          0.56         4.73 o                         
  -7  -9  10         28.67         26.33         7.86 o                         
  -6  -9  10          8.86          6.36         6.11 o                         
  -5  -9  10          7.25          8.45         4.17 o                         
  -4  -9  10          1.10          2.20         3.77 o                         
  -3  -9  10         38.13         41.76         6.09 o                         
  -2  -9  10          9.79          8.80         4.40 o                         
  -1  -9  10         12.89         19.49         5.12 o                         
   0  -9  10          5.66          3.05         3.55 o                         
   1  -9  10         16.99         12.51         4.73 o                         
   2  -9  10        168.27        176.72        10.84 o                         
   3  -9  10         13.47          9.10         4.82 o                         
   4  -9  10         22.44         22.64         5.75 o                         
   5  -9  10         44.79         48.52         7.68 o                         
   6  -9  10         14.63          4.32         4.78 o                         
  -8  -8  10          3.39          4.74         6.36 o                         
  -7  -8  10          4.02         10.78         4.44 o                         
  -6  -8  10          7.13         12.83         5.68 o                         
  -5  -8  10          3.15          5.24         3.47 o                         
  -4  -8  10         66.20         72.23        13.10 o                         
  -3  -8  10          5.50          5.86         3.71 o                         
  -2  -8  10          0.12         -1.52         3.30 o                         
  -1  -8  10        103.03         81.14        14.16 o                         
   0  -8  10          0.71         -2.98         2.98 o                         
   1  -8  10          1.26          0.53         3.69 o                         
   2  -8  10         57.90         66.10        10.67 o                         
   3  -8  10         17.11         12.25         4.52 o                         
   4  -8  10          0.62         -3.26         3.26 o                         
   5  -8  10          0.51         -3.33         6.80 o                         
   6  -8  10          6.45          3.86         4.09 o                         
   7  -8  10          1.08          9.35         5.21 o                         
  -8  -7  10          4.75         10.98         6.99 o                         
  -7  -7  10          1.45         10.11         6.11 o                         
  -6  -7  10          0.00         -1.97         2.57 o                         
  -5  -7  10         13.74          9.76         3.29 o                         
  -4  -7  10         34.30         32.28         4.08 o                         
  -3  -7  10         58.69         64.67         5.23 o                         
  -2  -7  10         25.52         30.30         5.08 o                         
  -1  -7  10         94.72         91.10         9.73 o                         
   0  -7  10         10.04          7.24         4.01 o                         
   1  -7  10         55.24         52.82         6.47 o                         
   2  -7  10          4.16          4.09         3.67 o                         
   3  -7  10         37.10         18.21         4.68 o                         
   4  -7  10          0.81         -0.99         3.56 o                         
   5  -7  10          1.55          4.78         4.35 o                         
   6  -7  10         20.73         26.03        15.60 o                         
   7  -7  10          0.64          4.12         4.65 o                         
  -8  -6  10          2.29          7.49         6.49 o                         
  -7  -6  10          8.12         -0.87         4.99 o                         
  -6  -6  10          0.01         -2.87         2.87 o                         
  -5  -6  10          2.80          2.54         2.67 o                         
  -4  -6  10         18.73         17.68         4.61 o                         
  -3  -6  10         41.41         52.94         4.57 o                         
  -2  -6  10        175.13        191.00         6.76 o                         
  -1  -6  10         25.09         23.77         4.59 o                         
   0  -6  10        126.41        121.11         8.94 o                         
   1  -6  10         26.88         34.51         5.60 o                         
   2  -6  10         20.13         21.34         4.82 o                         
   3  -6  10          4.74          4.39         3.47 o                         
   4  -6  10          0.00         -0.14         3.34 o                         
   5  -6  10         50.08         43.72         6.55 o                         
   6  -6  10         10.26         15.95         5.22 o                         
   7  -6  10         37.30         38.88         7.08 o                         
   8  -6  10          3.45          1.62         8.98 o                         
  -9  -5  10          6.64          8.24         7.24 o                         
  -8  -5  10          0.42         -3.37         4.99 o                         
  -7  -5  10          0.85          3.33         3.68 o                         
  -6  -5  10         39.25         45.10         4.66 o                         
  -5  -5  10          0.01          0.12         2.32 o                         
  -4  -5  10          5.16          1.60         2.79 o                         
  -3  -5  10          6.06          1.99         2.27 o                         
  -2  -5  10        224.85        232.38         7.38 o                         
  -1  -5  10        202.67        192.85         9.75 o                         
   0  -5  10        105.38        107.35        10.04 o                         
   1  -5  10        113.94         89.77         8.24 o                         
   2  -5  10         91.88         73.58         7.61 o                         
   3  -5  10         17.60          9.13         3.95 o                         
   4  -5  10         14.46          4.36         3.83 o                         
   5  -5  10         57.96         64.00         7.44 o                         
   6  -5  10          1.33          2.02         3.73 o                         
   7  -5  10         40.03         36.75         6.25 o                         
   8  -5  10          3.97          2.99         8.24 o                         
  -9  -4  10          0.64          0.25         5.62 o                         
  -8  -4  10          3.05         -0.87         4.87 o                         
  -7  -4  10          4.46          3.22         3.74 o                         
  -6  -4  10          6.44          7.48         3.86 o                         
  -5  -4  10          0.01         -2.05         2.11 o                         
  -4  -4  10          1.87          3.69         2.46 o                         
  -3  -4  10          0.87          4.57         2.34 o                         
  -2  -4  10          1.56          0.66         2.16 o                         
  -1  -4  10        900.99        945.35        30.20 o                         
   0  -4  10        451.81        449.62        10.15 o                         
   1  -4  10          0.24          3.60         3.35 o                         
   2  -4  10        128.55        140.50        13.85 o                         
   3  -4  10         87.67         77.31         7.61 o                         
   4  -4  10          1.33          4.15         3.32 o                         
   5  -4  10         40.63         45.50         6.02 o                         
   6  -4  10          5.19          7.37         4.31 o                         
   7  -4  10          0.36          0.75         3.63 o                         
   8  -4  10         10.15          8.86         9.11 o                         
  -9  -3  10          6.55          0.12         5.62 o                         
  -8  -3  10          0.40          2.13         3.89 o                         
  -7  -3  10          1.83          2.81         3.74 o                         
  -6  -3  10          1.20          4.12         3.74 o                         
  -5  -3  10         13.67         15.56         4.18 o                         
  -4  -3  10          0.86         -1.19         3.10 o                         
  -3  -3  10        166.46        167.86        12.58 o                         
  -2  -3  10          7.90          7.88         2.62 o                         
  -1  -3  10          0.45          0.10         2.33 o                         
   0  -3  10        164.91        166.96         6.19 o                         
   1  -3  10          0.68          1.06         2.22 o                         
   2  -3  10        287.95        281.07        12.96 o                         
   3  -3  10         23.13         21.35         3.30 o                         
   4  -3  10         36.16         29.13         4.74 o                         
   5  -3  10          6.58          9.29         3.54 o                         
   6  -3  10          3.99          2.95         3.31 o                         
   7  -3  10          0.46         -0.87         5.86 o                         
   8  -3  10         75.63         89.22        15.47 o                         
  -9  -2  10          0.00          2.25         6.36 o                         
  -8  -2  10          8.63         10.63         4.71 o                         
  -7  -2  10          1.80         -3.77         5.30 o                         
  -6  -2  10          8.42          3.37         3.79 o                         
  -5  -2  10         10.06          3.32         7.49 o                         
  -4  -2  10        243.37        241.32        10.06 o                         
  -3  -2  10         15.20         19.22         2.99 o                         
  -2  -2  10        126.26        126.37         5.47 o                         
  -1  -2  10         14.83         13.63         2.85 o                         
   0  -2  10        284.84        277.59        13.34 o                         
   1  -2  10         62.93         75.56         5.03 o                         
   2  -2  10          2.08         -1.07         2.24 o                         
   3  -2  10        116.92        110.71         5.61 o                         
   4  -2  10         66.79         61.10         5.07 o                         
   5  -2  10          0.21          0.19         3.22 o                         
   6  -2  10          6.02          7.59         3.54 o                         
   7  -2  10          1.89         -4.74         5.37 o                         
   8  -2  10         10.50         12.10         8.11 o                         
   9  -2  10         23.17         28.08        10.48 o                         
 -10  -1  10          4.12         -1.37         5.12 o                         
  -9  -1  10          4.43          5.21         4.44 o                         
  -8  -1  10         26.88         24.37         7.55 o                         
  -7  -1  10        171.46        197.68        13.54 o                         
  -6  -1  10        171.94        180.19         9.65 o                         
  -5  -1  10         15.44         20.59         4.57 o                         
  -4  -1  10         37.88         28.51         4.85 o                         
  -3  -1  10         63.68         57.61         5.17 o                         
  -2  -1  10         39.42         45.39         3.86 o                         
  -1  -1  10          2.23         -0.14         2.15 o                         
   0  -1  10          0.65          0.60         2.34 o                         
   1  -1  10        298.02        311.65        10.57 o                         
   2  -1  10        205.15        206.90         6.84 o                         
   3  -1  10        106.98        102.15         5.64 o                         
   4  -1  10         66.76         65.36         7.08 o                         
   5  -1  10         70.30         76.12         5.71 o                         
   6  -1  10          9.06          8.55         5.03 o                         
   7  -1  10         49.12         53.83         8.70 o                         
   8  -1  10         71.87         76.49        13.60 o                         
   9  -1  10          0.73         -0.50         6.49 o                         
 -10   0  10         28.22         26.45         9.23 o                         
  -9   0  10          0.29         -1.42         5.37 o                         
  -8   0  10          1.61         -2.06         3.62 o                         
  -7   0  10        108.60        117.38         9.81 o                         
  -6   0  10         10.87          7.93         4.03 o                         
  -5   0  10         43.45         32.57         5.24 o                         
  -4   0  10          0.01         -1.00         2.47 o                         
  -3   0  10          9.15         10.48         3.71 o                         
  -2   0  10          8.65         14.30         2.63 o                         
  -1   0  10        170.40        167.82         6.50 o                         
   0   0  10        182.74        171.27         6.11 o                         
   1   0  10        117.64        110.05         5.13 o                         
   2   0  10        427.01        428.11        10.71 o                         
   3   0  10         33.30         33.11         3.83 o                         
   4   0  10         25.82         25.98         3.73 o                         
   5   0  10         84.88         86.17         5.54 o                         
   6   0  10          2.22          0.73         4.55 o                         
   7   0  10         16.88         19.17         5.84 o                         
   8   0  10          1.63         -0.99         5.54 o                         
   9   0  10         12.79         39.31        11.73 o                         
 -10   1  10          4.64          2.75         7.80 o                         
  -9   1  10          3.02          5.90         4.18 o                         
  -8   1  10          0.01          4.18         3.86 o                         
  -7   1  10         89.33         81.41         8.86 o                         
  -6   1  10         11.87         13.20         4.20 o                         
  -5   1  10         15.76         16.85         4.16 o                         
  -4   1  10        175.21        149.56        10.54 o                         
  -3   1  10         60.13         52.97         5.96 o                         
  -2   1  10        459.94        416.40        12.88 o                         
  -1   1  10         13.44         14.43         2.83 o                         
   0   1  10         17.56         21.84         4.06 o                         
   1   1  10          6.98          9.46         2.60 o                         
   2   1  10         67.98         74.38         5.09 o                         
   3   1  10         10.17         10.00         3.24 o                         
   4   1  10          8.06          7.04         3.37 o                         
   5   1  10          7.48          2.76         4.35 o                         
   6   1  10         25.28         23.66         5.87 o                         
   7   1  10         49.06         43.40         9.80 o                         
   8   1  10          7.93          6.16         5.29 o                         
  -9   2  10         16.54         15.33         5.54 o                         
  -8   2  10         10.04          9.56         8.73 o                         
  -7   2  10          8.46          4.43         6.49 o                         
  -6   2  10         81.13         84.10         8.12 o                         
  -5   2  10          3.81          2.54         2.98 o                         
  -4   2  10        158.45        153.05         8.47 o                         
  -3   2  10        160.78        155.51         7.98 o                         
  -2   2  10         33.20         24.74         4.62 o                         
  -1   2  10         58.79         56.80         4.83 o                         
   0   2  10         40.18         40.52         8.21 o                         
   1   2  10         90.43         96.05         7.74 o                         
   2   2  10          1.22         -0.45         2.20 o                         
   3   2  10        164.46        168.47         6.37 o                         
   4   2  10         31.14         28.27         4.08 o                         
   5   2  10          4.58          2.21         4.27 o                         
   6   2  10         11.85         17.32         5.91 o                         
   7   2  10         13.26          8.94         6.86 o                         
   8   2  10         30.22         20.20         6.78 o                         
  -9   3  10         14.16         17.92         5.44 o                         
  -8   3  10         10.09          8.32         4.46 o                         
  -7   3  10          2.16         -0.26         4.49 o                         
  -6   3  10          0.71         -1.74         2.66 o                         
  -5   3  10          2.13         -0.63         3.14 o                         
  -4   3  10          0.11          2.00         3.43 o                         
  -3   3  10        354.22        308.86        11.48 o                         
  -2   3  10        204.20        179.22         8.60 o                         
  -1   3  10         19.80         17.91         4.30 o                         
   0   3  10        211.68        195.80         6.28 o                         
   1   3  10        133.77        128.13         5.60 o                         
   2   3  10         39.21         50.93         6.58 o                         
   3   3  10        161.56        158.34         6.50 o                         
   4   3  10          1.18          6.37         4.04 o                         
   5   3  10         40.27         41.74         9.30 o                         
   6   3  10          5.91          1.90         4.54 o                         
   7   3  10          3.53          0.84         5.17 o                         
   8   3  10          8.38          3.56         8.98 o                         
  -9   4  10          6.75          8.00         4.67 o                         
  -8   4  10         34.12         34.06         6.46 o                         
  -7   4  10         76.18         72.28        11.79 o                         
  -6   4  10          7.27          8.69         4.32 o                         
  -5   4  10          5.17         -0.12         3.25 o                         
  -4   4  10         10.20         10.51         5.68 o                         
  -3   4  10         17.55         21.16         4.65 o                         
  -2   4  10        113.75        107.15         8.20 o                         
  -1   4  10         14.21         16.66         6.68 o                         
   0   4  10        211.92        203.21         8.89 o                         
   1   4  10        156.06        153.38         7.09 o                         
   2   4  10          2.00         -0.10         2.29 o                         
   3   4  10        107.53        100.19         6.50 o                         
   4   4  10        113.75        124.44        10.04 o                         
   5   4  10         11.94         15.29         9.98 o                         
   6   4  10         59.25         73.79         9.26 o                         
   7   4  10         22.65         29.35         7.12 o                         
   8   4  10          0.81         -3.10         9.61 o                         
  -9   5  10         15.75         20.00         5.82 o                         
  -8   5  10        151.68        198.30        18.65 o                         
  -7   5  10          0.02         -0.86         3.87 o                         
  -6   5  10         25.07         30.42         5.84 o                         
  -5   5  10          0.29         -1.79         4.24 o                         
  -4   5  10         49.82         51.97         6.93 o                         
  -3   5  10         43.71         32.86         5.51 o                         
  -2   5  10         24.85         28.23         4.94 o                         
  -1   5  10          8.09          2.89         6.93 o                         
   0   5  10          6.81          8.26         3.88 o                         
   1   5  10         69.65         73.70         5.20 o                         
   2   5  10         36.09         43.99         4.75 o                         
   3   5  10         18.71         20.46         5.80 o                         
   4   5  10          1.36          1.55         6.11 o                         
   5   5  10          4.32          9.40        13.60 o                         
   6   5  10         73.02         92.19        10.48 o                         
   7   5  10          9.88         -1.28        18.78 o                         
  -8   6  10          4.46          0.83         5.93 o                         
  -7   6  10         34.66         37.04         9.11 o                         
  -6   6  10         16.05         10.15         4.75 o                         
  -5   6  10         20.56         24.60         5.38 o                         
  -4   6  10          0.01         -1.34         3.21 o                         
  -3   6  10         49.60         43.83         6.55 o                         
  -2   6  10          6.77          3.27         3.42 o                         
  -1   6  10          4.39          1.09         4.80 o
[truncated: 133,410 more chars]
