# Supplementary material for: Inter­action between maleic acid and N-R-furfuryl­amines: crystal structure of 2-methyl-N-[(5-phenyl­furan-2-yl)meth­yl]propan-2-aminium (2Z)-3-carb­oxy­acrylate and N-[(5-iodo­furan-2-yl)meth­yl]-2-methyl­propan-2-aminium (2Z)-3-carb­oxy­prop-2-enoate
Source: Acta Crystallogr E Crystallogr Commun. 2017 Mar 14;73(Pt 4):515–9. doi: 10.1107/S2056989017003541 (PMC5382611; doi:10.1107/S2056989017003541)
Supplement: Supplementary file 3 [file e-73-00515-IIsup3.hkl]

data_II                                                                         
_shelx_title ' II in P2(1)/n'                                                   
_shelx_refln_list_code          4                                               
_shelx_F_calc_maximum      186.38                                               
_exptl_crystal_F_000       784.00                                               
_reflns_d_resolution_high  0.7799                                               
                                                                                
loop_                                                                           
 _space_group_symop_operation_xyz                                               
 'x, y, z'                                                                      
 '-x+1/2, y+1/2, -z+1/2'                                                        
 '-x, -y, -z'                                                                   
 'x-1/2, -y-1/2, z-1/2'                                                         
                                                                                
_cell_length_a     5.7501                                                       
_cell_length_b    28.2720                                                       
_cell_length_c     9.6402                                                       
_cell_angle_alpha  90.000                                                       
_cell_angle_beta   93.166                                                       
_cell_angle_gamma  90.000                                                       
                                                                                
_shelx_F_squared_multiplier     1.000                                           
                                                                                
loop_                                                                           
 _refln_index_h                                                                 
 _refln_index_k                                                                 
 _refln_index_l                                                                 
 _refln_F_squared_calc                                                          
 _refln_F_squared_meas                                                          
 _refln_F_squared_sigma                                                         
 _refln_observed_status                                                         
   2   0   0      33823.34      38294.61      2997.65 o                         
   4   0   0       2891.28       3142.54       136.93 o                         
   6   0   0        265.32        292.56        22.61 o                         
   1   1   0       8363.22       8351.03       266.66 o                         
   2   1   0        310.97        288.07        10.78 o                         
   3   1   0         41.02         55.61         4.26 o                         
   4   1   0        985.37       1024.78        34.50 o                         
   5   1   0        354.39        409.02        25.54 o                         
   6   1   0        123.77        136.11        10.49 o                         
   7   1   0          1.57         -3.93         8.97 o                         
   1   2   0       1621.08       1340.14        42.58 o                         
   2   2   0      21922.03      23207.79       783.63 o                         
   3   2   0        370.78        413.33        14.99 o                         
   4   2   0       8140.10       8237.79       239.21 o                         
   5   2   0       1622.72       1763.19        81.35 o                         
   6   2   0       1789.53       1951.72        86.14 o                         
   7   2   0        159.72        117.38        36.65 o                         
   1   3   0       1843.23       1691.19        51.52 o                         
   2   3   0       1336.02       1267.22        39.56 o                         
   3   3   0        911.41        927.40        29.63 o                         
   4   3   0        516.07        507.15        18.68 o                         
   5   3   0          5.49          6.03         5.03 o                         
   6   3   0         24.74         26.57         7.30 o                         
   7   3   0        201.98        189.61        59.21 o                         
   0   4   0       6087.12       5560.74       228.50 o                         
   1   4   0       6060.82       5886.78       169.49 o                         
   2   4   0      12036.43      11735.89       351.07 o                         
   3   4   0       3686.37       3573.00       104.49 o                         
   4   4   0      11344.34      11657.23       337.89 o                         
   5   4   0        969.92       1030.47        50.22 o                         
   6   4   0       1038.30       1086.61        56.75 o                         
   7   4   0         70.94         30.74        20.55 o                         
   1   5   0         81.72         78.87         4.36 o                         
   2   5   0        440.97        463.71        16.66 o                         
   3   5   0        143.08        134.30         6.85 o                         
   4   5   0        682.92        645.72        23.37 o                         
   5   5   0         84.04         86.40         9.12 o                         
   6   5   0         12.75         16.86         6.83 o                         
   7   5   0          9.81          8.24        17.55 o                         
   2   6   0      14341.91      14490.13       440.26 o                         
   3   6   0       7046.89       7381.12       211.43 o                         
   4   6   0       2230.00       2106.78        65.18 o                         
   5   6   0         79.49         88.65         7.62 o                         
   6   6   0        664.49        694.58        39.71 o                         
   7   6   0         15.83         15.77        23.09 o                         
   1   7   0       5718.30       5598.52       161.74 o                         
   2   7   0       1711.36       1701.59        53.72 o                         
   3   7   0        343.43        356.64        14.68 o                         
   4   7   0         53.47         52.41         4.24 o                         
   5   7   0        642.29        703.40        36.48 o                         
   6   7   0          0.33          2.08         5.99 o                         
   7   7   0        204.66        242.43        40.38 o                         
   1   8   0       5493.68       4902.41       149.93 o                         
   2   8   0       9685.60       9762.03       277.87 o                         
   3   8   0        676.76        585.33        18.83 o                         
   4   8   0        817.03        803.49        27.28 o                         
   5   8   0       3027.99       3321.97       142.62 o                         
   6   8   0         24.55         24.08         6.46 o                         
   7   8   0        210.51        255.43        35.88 o                         
   1   9   0       3492.21       3249.33        98.41 o                         
   2   9   0         99.96        128.16         6.19 o                         
   3   9   0       1703.46       1615.31        48.31 o                         
   4   9   0        546.70        552.04        19.38 o                         
   5   9   0         59.28         82.86        10.15 o                         
   6   9   0          7.39         10.43         6.75 o                         
   7   9   0         60.29         78.04        34.06 o                         
   0  10   0        351.13        395.53        19.11 o                         
   1  10   0       9431.69       8843.97       265.37 o                         
   2  10   0       7722.19       7841.45       223.98 o                         
   3  10   0       8064.81       7861.64       229.68 o                         
   4  10   0       3061.01       2978.65        88.59 o                         
   5  10   0       1941.55       2126.32        91.81 o                         
   6  10   0        147.75        141.18        11.89 o                         
   7  10   0        273.13        287.66        57.73 o                         
   1  11   0       1351.06       1184.35        38.02 o                         
   2  11   0       1177.42       1181.96        36.41 o                         
   3  11   0         25.30         21.39         3.52 o                         
   4  11   0        730.83        674.70        26.70 o                         
   5  11   0          5.03          9.87         5.39 o                         
   6  11   0        246.76        280.76        17.21 o                         
   7  11   0        303.85        317.71        61.31 o                         
   0  12   0         27.25         26.81         4.69 o                         
   1  12   0      12021.31      11559.46       346.94 o                         
   2  12   0        305.23        267.35        11.44 o                         
   3  12   0      13366.46      13255.81       386.33 o                         
   4  12   0       2208.45       2090.45        84.37 o                         
   5  12   0       1099.46       1212.65        54.88 o                         
   6  12   0        663.33        667.20        35.26 o                         
   1  13   0       4240.91       4381.36       130.59 o                         
   2  13   0         84.62         94.44         5.84 o                         
   3  13   0         59.78         46.92         4.59 o                         
   4  13   0        318.63        339.66        16.01 o                         
   5  13   0        115.94        160.08        13.78 o                         
   6  13   0        228.24        189.87        22.30 o                         
   0  14   0      20001.20      23156.52       956.18 o                         
   1  14   0      20138.69      21386.16       641.39 o                         
   2  14   0       1178.13       1217.10        39.36 o                         
   3  14   0       5466.05       5442.31       162.67 o                         
   4  14   0         10.41          9.35         4.85 o                         
   5  14   0        818.19        895.81        43.23 o                         
   6  14   0        106.39         58.91        15.45 o                         
   1  15   0         16.55         19.90         3.46 o                         
   2  15   0         56.79         69.18         4.07 o                         
   3  15   0        126.15         98.57         6.45 o                         
   4  15   0        320.90        358.92        19.29 o                         
   5  15   0        848.20        937.37        46.72 o                         
   6  15   0         33.40         14.94         8.10 o                         
   0  16   0        128.94        158.87        13.86 o                         
   1  16   0      11308.56      11106.21       330.66 o                         
   2  16   0          1.03          2.74         3.02 o                         
   3  16   0       5225.29       5143.68       155.75 o                         
   4  16   0         19.81         27.69         7.16 o                         
   5  16   0       4757.63       5385.87       229.97 o                         
   6  16   0         62.24         35.42        13.05 o                         
   1  17   0        447.29        416.25        15.35 o                         
   2  17   0         35.49         34.98         3.93 o                         
   3  17   0       2003.73       1921.02        57.71 o                         
   4  17   0          1.22         -0.59         5.99 o                         
   5  17   0        748.60        869.95        40.58 o                         
   6  17   0         28.17         20.38         7.25 o                         
   0  18   0        203.96        198.78        14.19 o                         
   1  18   0       5159.25       4625.61       141.64 o                         
   2  18   0        157.56        126.48         7.16 o                         
   3  18   0       7474.89       7248.56       336.33 o                         
   4  18   0        221.82        266.09        17.80 o                         
   5  18   0       2420.72       2539.51       104.58 o                         
   6  18   0        126.70         95.69        38.08 o                         
   1  19   0          0.94          2.01         3.48 o                         
   2  19   0         82.56         63.63         5.11 o                         
   3  19   0          6.44         12.39         4.22 o                         
   4  19   0         20.00         21.75         7.45 o                         
   5  19   0        150.28        193.72        22.60 o                         
   6  19   0          0.90          2.00        11.00 o                         
   0  20   0       1272.61       1203.96        54.41 o                         
   1  20   0      10909.62      11063.38       319.68 o                         
   2  20   0       1753.60       1635.40        70.54 o                         
   3  20   0       1985.18       2153.90        91.66 o                         
   4  20   0        319.96        333.80        18.07 o                         
   5  20   0        851.49        881.45        42.87 o                         
   6  20   0         17.76          5.04         9.33 o                         
   1  21   0        200.72        205.07         9.49 o                         
   2  21   0        445.75        483.54        26.41 o                         
   3  21   0        130.60        153.65        10.78 o                         
   4  21   0        446.32        482.13        24.88 o                         
   5  21   0        508.23        562.55        32.90 o                         
   6  21   0        116.57         63.01        23.63 o                         
   0  22   0       1778.45       1627.44       120.82 o                         
   1  22   0       3420.44       3159.75       132.84 o                         
   2  22   0       1088.48       1160.51        49.65 o                         
   3  22   0        725.09        831.85        41.89 o                         
   4  22   0       1567.20       1704.45        75.50 o                         
   5  22   0       1048.31        993.19        50.71 o                         
   1  23   0       1489.90       1459.74        89.08 o                         
   2  23   0        180.79        180.28        12.65 o                         
   3  23   0        407.77        495.77        27.26 o                         
   4  23   0        963.01        924.33        44.66 o                         
   5  23   0        563.21        535.83        26.89 o                         
   0  24   0       1078.04       1120.25        83.45 o                         
   1  24   0       1787.33       1887.45        82.52 o                         
   2  24   0        118.33        138.16        10.75 o                         
   3  24   0       1372.09       1544.22        67.38 o                         
   4  24   0       1241.57       1294.73        58.90 o                         
   5  24   0        761.04        739.78        46.70 o                         
   1  25   0        126.78        139.63         9.32 o                         
   2  25   0        337.46        365.84        20.77 o                         
   3  25   0        125.02        165.18        11.59 o                         
   4  25   0         20.06         23.05         8.61 o                         
   5  25   0        134.19        160.04        20.55 o                         
   0  26   0       1319.99       1542.76       132.03 o                         
   1  26   0        531.78        539.00        29.25 o                         
   2  26   0        884.55        962.26        46.77 o                         
   3  26   0       1062.57       1146.26        50.27 o                         
   4  26   0        612.59        638.24        40.01 o                         
   5  26   0        188.62        173.71        23.55 o                         
   1  27   0         80.79         87.84         8.05 o                         
   2  27   0        286.25        300.04        16.63 o                         
   3  27   0          4.53         10.62         6.11 o                         
   4  27   0        517.55        506.11        31.31 o                         
   0  28   0       2639.83       2936.70       176.99 o                         
   1  28   0        802.47        845.04        38.37 o                         
   2  28   0       1127.38       1169.10        51.09 o                         
   3  28   0        129.00         87.59        15.28 o                         
   4  28   0        734.94        665.07        63.80 o                         
   1  29   0          1.77          2.05         4.33 o                         
   2  29   0        362.20        403.81        23.42 o                         
   3  29   0          4.39          1.19         5.55 o                         
   4  29   0        603.83        486.61        37.78 o                         
   0  30   0       1365.28       1492.63        95.80 o                         
   1  30   0        474.34        452.14        23.51 o                         
   2  30   0       1278.62       1371.65        58.16 o                         
   3  30   0        486.53        476.20        25.04 o                         
   4  30   0       1004.07        757.61        45.71 o                         
   1  31   0         22.95         36.62         6.85 o                         
   2  31   0        316.64        354.45        22.37 o                         
   3  31   0          1.27          3.16         7.35 o                         
   0  32   0        231.20        259.88        29.18 o                         
   1  32   0         12.29         11.97         5.08 o                         
   2  32   0        450.77        457.55        23.04 o                         
   3  32   0         84.82         63.16         9.82 o                         
   1  33   0         43.06         34.54         6.91 o                         
   2  33   0        226.31        234.26        14.82 o                         
   3  33   0         31.38         17.77         8.35 o                         
   0  34   0        802.40        718.18        47.54 o                         
   1  34   0          5.84          6.77         5.56 o                         
   2  34   0       1019.74        930.65        58.06 o                         
   1  35   0          0.56         -2.01         6.34 o                         
   0  36   0       2070.35       1667.14       622.31 o                         
  -7   0   1        359.80        360.08        41.91 o                         
  -5   0   1       5815.27       6437.56       383.21 o                         
  -3   0   1      10685.78      10441.69       447.53 o                         
   3   0   1       5657.15       5240.11       221.02 o                         
   5   0   1       2761.90       3073.28       198.60 o                         
   7   0   1        823.96        952.53       148.60 o                         
  -7   1   1          0.77         -0.01         8.07 o                         
  -6   1   1        886.15        959.41        48.04 o                         
  -5   1   1          0.24          2.89         5.50 o                         
  -4   1   1       4860.75       4704.84       141.73 o                         
  -3   1   1         85.23        121.04         5.63 o                         
  -2   1   1       4860.49       4551.98       135.93 o                         
  -1   1   1       2085.74       1765.39        55.40 o                         
   1   1   1       1419.14       1295.83        42.30 o                         
   2   1   1       6411.46       6045.11       182.05 o                         
   3   1   1        185.88        218.91        10.35 o                         
   4   1   1       1968.50       2001.50        60.45 o                         
   5   1   1       1027.26       1041.43        51.76 o                         
   6   1   1        463.52        465.38        30.39 o                         
   7   1   1          2.06          4.38        18.57 o                         
  -7   2   1        242.91        124.78        49.68 o                         
  -6   2   1         19.19         17.98         6.90 o                         
  -5   2   1        430.98        519.80        27.56 o                         
  -4   2   1          0.88          2.13         3.29 o                         
  -3   2   1      13541.19      13873.85       414.53 o                         
  -2   2   1       1547.95       1598.49        49.29 o                         
  -1   2   1      16282.93      16353.61       530.35 o                         
   0   2   1         24.43         25.14         1.98 o                         
   1   2   1      13802.95      13157.60       668.27 o                         
   2   2   1       1035.26       1038.39        34.83 o                         
   3   2   1       6627.26       6684.57       195.12 o                         
   4   2   1         33.98         38.69         4.94 o                         
   5   2   1        746.31        770.35        49.62 o                         
   6   2   1         89.79         85.81        10.46 o                         
   7   2   1        221.41        262.80        50.83 o                         
  -7   3   1         71.84         33.02        15.25 o                         
  -6   3   1         10.87          9.38         6.49 o                         
  -5   3   1         70.83         72.51         8.04 o                         
  -4   3   1       1918.53       1712.05        52.95 o                         
  -3   3   1         55.59         49.29         4.51 o                         
  -2   3   1       1514.84       1271.11        40.74 o                         
  -1   3   1        751.00        650.89        21.51 o                         
   0   3   1       8681.40       8509.67       281.38 o                         
   1   3   1        925.72        826.42        27.16 o                         
   2   3   1      17396.49      18460.28       563.18 o                         
   3   3   1         83.62         72.14         4.71 o                         
   4   3   1       1701.42       1637.31        52.32 o                         
   5   3   1         18.18         20.86         5.73 o                         
   6   3   1       1040.96       1019.11       102.33 o                         
   7   3   1         28.61         26.23        14.64 o                         
  -7   4   1        392.92        358.81        37.85 o                         
  -6   4   1         83.51         91.49        10.26 o                         
  -5   4   1        861.42        989.47        47.08 o                         
  -4   4   1          3.78          6.67         3.60 o                         
  -3   4   1       4296.27       4202.36       121.56 o                         
  -2   4   1       2950.76       2766.16        83.86 o                         
  -1   4   1      22143.38      22536.02       949.59 o                         
   0   4   1       1664.66       1328.50        41.73 o                         
   1   4   1      14064.37      13565.07       468.85 o                         
   2   4   1       5864.31       5768.15       169.62 o                         
   3   4   1       8833.47       9486.91       271.65 o                         
   4   4   1       1457.37       1408.55        45.24 o                         
   5   4   1        114.41        136.29        12.56 o                         
   6   4   1          6.40          3.97         5.15 o                         
   7   4   1          3.31          1.91        19.78 o                         
  -7   5   1          4.46          0.02         8.56 o                         
  -6   5   1        169.49        158.86        15.63 o                         
  -5   5   1        772.16        858.07        45.26 o                         
  -4   5   1        950.65        893.44        29.53 o                         
  -3   5   1       6621.06       6600.11       194.35 o                         
  -2   5   1       3044.95       2718.43        79.64 o                         
  -1   5   1         52.01         35.81         2.37 o                         
   0   5   1       4820.69       4744.47       141.73 o                         
   1   5   1       9837.91       9497.09       291.46 o                         
   2   5   1      11474.63      11905.75       353.59 o                         
   3   5   1         26.65         37.10         3.63 o                         
   4   5   1       4184.69       4160.52       121.99 o                         
   5   5   1        198.68        232.55        15.97 o                         
   7   5   1         42.76         49.48        21.05 o                         
  -7   6   1        183.91        172.37        26.15 o                         
  -6   6   1        234.33        273.87        17.76 o                         
  -5   6   1       2287.75       2543.19       112.30 o                         
  -4   6   1       1447.58       1334.43        40.59 o                         
  -3   6   1       9053.79       9326.03       277.46 o                         
  -2   6   1       4670.75       4368.57       129.25 o                         
  -1   6   1      14149.87      14489.36       429.29 o                         
   0   6   1       2532.76       2494.93        76.79 o                         
   1   6   1      21017.68      22001.60       840.80 o                         
   2   6   1       4172.62       3811.97       116.46 o                         
   3   6   1       3073.74       2991.55        88.69 o                         
   4   6   1       1239.66       1239.00        40.10 o                         
   5   6   1       2149.25       2294.79       106.28 o                         
   6   6   1        135.81        133.71        22.92 o                         
   7   6   1        278.81        325.57        49.34 o                         
  -7   7   1        208.96        142.67        48.07 o                         
  -6   7   1        886.76        835.21        39.57 o                         
  -5   7   1       1350.19       1407.58        64.85 o                         
  -4   7   1       1181.80       1131.23        36.68 o                         
  -3   7   1        759.36        640.82        21.62 o                         
  -2   7   1       7820.02       8137.57       234.75 o                         
  -1   7   1        300.72        256.92         8.89 o                         
   0   7   1      20574.68      21657.78       965.41 o                         
   1   7   1       2567.39       2277.12        69.82 o                         
   2   7   1       4656.57       4497.03       133.96 o                         
   3   7   1       1550.65       1580.35        47.41 o                         
   4   7   1       3652.13       3809.72       111.41 o                         
   5   7   1        210.79        258.50        15.69 o                         
   6   7   1         70.18         72.22        19.10 o                         
   7   7   1         11.13         18.46        19.52 o                         
  -7   8   1        462.01        545.88        84.46 o                         
  -6   8   1        114.54        132.07        11.06 o                         
  -5   8   1       4971.03       5100.65       215.62 o                         
  -4   8   1       1978.16       1928.82        58.15 o                         
  -3   8   1       5767.29       5406.71       159.82 o                         
  -2   8   1       5751.84       5439.31       154.15 o                         
  -1   8   1      10536.29      10249.96       302.10 o                         
   0   8   1      11681.84      11421.51       337.05 o                         
   1   8   1        450.75        337.43        12.34 o                         
   2   8   1       3635.85       3600.31       105.49 o                         
   3   8   1        562.65        502.95        18.49 o                         
   4   8   1       1070.83       1099.33        36.25 o                         
   5   8   1       1789.02       1901.56        84.92 o                         
   6   8   1       1261.08       1294.90        57.87 o                         
   7   8   1        451.35        499.71        79.54 o                         
  -7   9   1        570.34        576.66        77.28 o                         
  -6   9   1         10.90          3.55         5.13 o                         
  -5   9   1        553.84        584.75        32.22 o                         
  -4   9   1        619.94        635.63        22.23 o                         
  -3   9   1       3434.87       3395.37        99.57 o                         
  -2   9   1       5017.59       4758.89       138.85 o                         
  -1   9   1       7348.31       6919.56       203.25 o                         
   0   9   1         45.92         33.72         2.87 o                         
   1   9   1       2565.20       2374.59        70.98 o                         
   2   9   1       1605.02       1514.22        48.09 o                         
   3   9   1        541.46        498.46        17.45 o                         
   4   9   1       2432.56       2345.05        69.90 o                         
   5   9   1       1698.51       1856.85        84.61 o                         
   6   9   1        771.52        803.48        47.31 o                         
   7   9   1          7.45          5.27        19.74 o                         
  -7  10   1        744.82        807.51       114.46 o                         
  -6  10   1       1069.39       1150.23        52.45 o                         
  -5  10   1        633.32        706.40        37.69 o                         
  -4  10   1        174.63        156.73         7.56 o                         
  -3  10   1       3611.75       3426.04       101.26 o                         
  -2  10   1       1651.30       1511.27        45.25 o                         
  -1  10   1       5185.68       4981.59       143.71 o                         
   0  10   1      15232.58      14577.67       443.97 o                         
   1  10   1        786.00        702.50        23.95 o                         
   2  10   1      16584.63      17900.65       528.09 o                         
   3  10   1        144.71        145.32         8.15 o                         
   4  10   1       2963.10       3019.96       111.51 o                         
   5  10   1         32.10         43.53         9.31 o                         
   6  10   1        877.26        949.99        70.53 o                         
   7  10   1         23.14         18.98        27.74 o                         
  -7  11   1        156.92        168.27        44.98 o                         
  -6  11   1        105.74        122.15        10.97 o                         
  -5  11   1        326.28        346.33        18.78 o                         
  -4  11   1         11.24         18.60         3.71 o                         
  -3  11   1       6679.16       6481.95       192.30 o                         
  -2  11   1         58.78         72.18         5.01 o                         
  -1  11   1      11166.24      11298.60       328.41 o                         
   0  11   1       3565.31       3449.28       103.88 o                         
   1  11   1       3917.35       3626.08       108.71 o                         
   2  11   1       7756.84       7828.94       230.10 o                         
   3  11   1       2019.55       1908.41        61.07 o                         
   4  11   1       2158.74       2104.30        73.77 o                         
   5  11   1        302.62        342.66        24.28 o                         
   6  11   1        556.15        544.20        29.57 o                         
  -6  12   1        370.03        392.66        22.12 o                         
  -5  12   1        147.70        178.52        11.89 o                         
  -4  12   1       1031.72        925.58        58.78 o                         
  -3  12   1       1630.30       1532.16        47.68 o                         
  -2  12   1       9880.83       9741.45       281.74 o                         
  -1  12   1       6250.13       6476.51       197.57 o                         
   0  12   1      16495.24      16716.72       498.68 o                         
   1  12   1       4933.44       4957.26       144.36 o                         
   2  12   1       9840.82       9918.48       285.33 o                         
   3  12   1        624.88        654.25        24.22 o                         
   4  12   1       4651.41       4470.10       137.30 o                         
   5  12   1         16.10         25.34         8.49 o                         
   6  12   1        302.30        219.23        51.92 o                         
  -6  13   1          1.49          0.92         7.32 o                         
  -5  13   1       1123.66       1181.94        53.35 o                         
  -4  13   1        172.39        161.93        10.31 o                         
  -3  13   1       4333.81       4051.84       120.37 o                         
  -2  13   1        128.79        134.81         6.82 o                         
  -1  13   1       4520.95       4246.55       127.52 o                         
   0  13   1       4175.08       4315.66       132.59 o                         
   1  13   1      11497.48      11791.70       334.11 o                         
   2  13   1       3445.74       3173.15        94.62 o                         
   3  13   1       2362.68       2365.48        71.77 o                         
   4  13   1       1432.79       1494.95        68.82 o                         
   5  13   1        317.32        342.91        20.00 o                         
   6  13   1        226.24        157.13        39.04 o                         
  -6  14   1       1035.24       1062.40        51.38 o                         
  -5  14   1        783.97        866.48        41.79 o                         
  -4  14   1       5419.24       5648.43       235.03 o                         
  -3  14   1        972.26        928.85        31.10 o                         
  -2  14   1       9269.99       9204.57       286.01 o                         
  -1  14   1          4.87          6.28         2.70 o                         
   0  14   1       2089.46       1771.22        54.90 o                         
   1  14   1          9.03          7.34         2.93 o                         
   2  14   1       1615.87       1462.43        44.83 o                         
   3  14   1        137.71        156.07         8.02 o                         
   4  14   1        684.29        743.46        60.14 o                         
   5  14   1        110.77        143.40        11.89 o                         
   6  14   1       1667.46       1595.45       104.21 o                         
  -6  15   1        350.27        392.86        24.19 o                         
  -5  15   1        714.86        780.16        37.99 o                         
  -4  15   1         54.80         82.73         8.66 o                         
  -3  15   1       1303.97       1264.83        45.42 o                         
  -2  15   1        541.24        510.13        18.93 o                         
  -1  15   1       2434.46       2163.55        67.50 o                         
   0  15   1          7.02         10.90         3.95 o                         
   1  15   1       1784.21       1633.39        48.45 o                         
   2  15   1        661.18        693.79        24.69 o                         
   3  15   1       2886.59       2645.80        80.56 o                         
   4  15   1        580.65        658.30        43.57 o                         
   5  15   1       2459.13       2574.57       112.40 o                         
   6  15   1        255.14        130.67        56.12 o                         
  -6  16   1        737.65        711.37        37.52 o                         
  -5  16   1        304.95        382.75        24.06 o                         
  -4  16   1       1064.28       1078.16        48.25 o                         
  -3  16   1       2265.50       2296.05        67.97 o                         
  -2  16   1       4317.70       4049.92       116.79 o                         
  -1  16   1         52.93         58.18         4.75 o                         
   0  16   1      10041.15       9629.10       286.30 o                         
   1  16   1       3879.31       3878.18       116.98 o                         
   2  16   1       3536.61       3401.63        98.25 o                         
   3  16   1        786.41        818.49        27.25 o                         
   4  16   1        396.33        444.73        25.38 o                         
   5  16   1        366.70        422.98        24.54 o                         
   6  16   1        156.57        113.91        28.83 o                         
  -6  17   1         93.13         77.11        12.26 o                         
  -5  17   1         17.19         14.95         7.65 o                         
  -4  17   1          7.11         11.64         6.04 o                         
  -3  17   1       3237.24       3236.94       139.08 o                         
  -2  17   1        330.55        296.62        11.39 o                         
  -1  17   1       7053.63       6890.52       208.32 o                         
   0  17   1        427.14        418.15        16.33 o                         
   1  17   1       6939.35       6792.70       200.15 o                         
   2  17   1        670.11        671.42        22.23 o                         
   3  17   1       1662.54       1472.13        45.95 o                         
   4  17   1          5.30          9.41         6.08 o                         
   5  17   1        955.88       1047.38        51.01 o                         
   6  17   1        231.20        211.62        60.55 o                         
  -6  18   1        355.43        303.82        20.54 o                         
  -5  18   1         84.40         93.97        11.59 o                         
  -4  18   1        281.55        320.37        20.40 o                         
  -3  18   1        597.28        655.64        33.18 o                         
  -2  18   1       6071.20       5705.86       168.11 o                         
  -1  18   1        415.62        416.41        16.65 o                         
   0  18   1       6043.90       6172.70       190.54 o                         
   1  18   1       1332.00       1281.78        40.69 o                         
   2  18   1      11322.66      11869.32       463.01 o                         
   3  18   1        110.09        124.85         8.80 o                         
   4  18   1       1783.35       2040.66        89.08 o                         
   5  18   1        387.51        455.50        29.30 o                         
   6  18   1        148.52        102.75        38.53 o                         
  -6  19   1        240.41        250.84        21.69 o                         
  -5  19   1        283.22        297.24        18.57 o                         
  -4  19   1        545.26        608.61        30.79 o                         
  -3  19   1       2701.60       2879.05       121.98 o                         
  -2  19   1       2724.25       2572.37       105.64 o                         
  -1  19   1       2077.37       2026.32        62.31 o                         
   0  19   1          7.79          8.99         3.29 o                         
   1  19   1       9202.74       9281.94       267.99 o                         
   2  19   1        404.59        391.14        17.26 o                         
   3  19   1       1652.81       1633.04        79.21 o                         
   4  19   1        582.03        654.60        31.87 o                         
   5  19   1        489.03        479.58        26.18 o                         
   6  19   1        168.99        123.59        37.83 o                         
  -6  20   1        665.03        602.66        47.37 o                         
  -5  20   1         19.33         15.81         6.37 o                         
  -4  20   1       3697.33       3962.27       168.85 o                         
  -3  20   1        112.74        120.87         9.49 o                         
  -2  20   1       4878.47       4617.06       206.92 o                         
  -1  20   1         14.54         18.23         4.28 o                         
   0  20   1        649.08        570.86        19.66 o                         
   1  20   1        333.00        372.18        13.37 o                         
   2  20   1       2189.70       2061.83        85.96 o                         
   3  20   1        300.49        341.65        20.41 o                         
   4  20   1        705.20        848.60        42.94 o                         
   5  20   1        597.52        711.41        35.73 o                         
   6  20   1          7.98         -3.90        24.02 o                         
  -6  21   1        216.73        174.81        40.58 o                         
  -5  21   1        355.30        350.32        21.34 o                         
  -4  21   1       2232.78       2435.12       108.00 o                         
  -3  21   1        102.31        126.10         9.44 o                         
  -2  21   1        196.57        194.49        13.54 o                         
  -1  21   1         56.47         59.16         4.84 o                         
   0  21   1         12.10         14.13         3.75 o                         
   1  21   1       4908.85       4652.08       173.17 o                         
   2  21   1         17.56         24.80         4.69 o                         
   3  21   1       2976.72       3182.49       131.79 o                         
   4  21   1         17.96         26.64         7.37 o                         
   5  21   1       1516.41       1447.65        65.98 o                         
  -5  22   1         38.86         40.13         7.77 o                         
  -4  22   1       3398.80       3722.73       160.48 o                         
  -3  22   1        155.79        149.42         9.24 o                         
  -2  22   1       6941.16       7344.32       305.06 o                         
  -1  22   1        221.80        216.47        15.91 o                         
   0  22   1       1401.95       1272.83        39.94 o                         
   1  22   1       2305.48       2320.08       117.26 o                         
   2  22   1        634.85        662.04        33.36 o                         
   3  22   1       1810.24       1996.30        84.29 o                         
   4  22   1          5.39          8.23         6.10 o                         
   5  22   1        226.72        210.32        32.16 o                         
  -5  23   1         65.94         35.45         7.59 o                         
  -4  23   1        355.22        394.25        25.16 o                         
  -3  23   1       1271.25       1409.25        63.09 o                         
  -2  23   1       1471.23       1553.34        68.71 o                         
  -1  23   1       2130.10       2041.20        93.57 o                         
   0  23   1       3008.27       2709.43       176.25 o                         
   1  23   1       2672.06       2390.59        99.82 o                         
   2  23   1        648.74        676.40        31.82 o                         
   3  23   1       1023.16       1083.12        50.45 o                         
   4  23   1         37.52         36.93         7.08 o                         
   5  23   1        955.34        881.89        54.74 o                         
  -5  24   1          2.03          6.96         7.70 o                         
  -4  24   1        451.89        435.14        24.91 o                         
  -3  24   1         70.21         58.30         7.56 o                         
  -2  24   1       1627.22       1725.17        74.29 o                         
  -1  24   1       1852.96       2063.43        96.38 o                         
   0  24   1       3201.29       3230.03       159.43 o                         
   1  24   1       5381.17       5593.84       228.09 o                         
   2  24   1       1741.01       1841.70        76.08 o                         
   3  24   1       2995.57       3231.94       132.23 o                         
   4  24   1        350.72        391.29        25.28 o                         
   5  24   1        434.76        418.14        35.22 o                         
  -5  25   1         72.71         75.02        17.47 o                         
  -4  25   1        703.61        712.89        44.60 o                         
  -3  25   1        176.55        209.67        14.00 o                         
  -2  25   1       1230.01       1408.59        59.38 o                         
  -1  25   1        751.80        782.23        35.31 o                         
   0  25   1       1857.64       1899.85        84.53 o                         
   1  25   1       1539.52       1524.05        67.30 o                         
   2  25   1        461.30        441.13        26.29 o                         
   3  25   1       1703.49       1636.99        68.93 o                         
   4  25   1         46.11         29.55         7.39 o                         
   5  25   1        719.72        572.23        43.85 o                         
  -5  26   1        137.15         91.67        21.87 o                         
  -4  26   1        343.63        348.58        20.30 o                         
  -3  26   1       1053.81       1046.42        48.28 o                         
  -2  26   1       1039.34       1122.59        50.68 o                         
  -1  26   1       1296.13       1422.82        63.78 o                         
   0  26   1        617.88        725.64        36.28 o                         
   1  26   1       1279.28       1345.55        57.04 o                         
   2  26   1       1145.06       1349.46        59.16 o                         
   3  26   1       1219.79       1289.69        75.42 o                         
   4  26   1         66.45         48.02         7.71 o                         
   5  26   1        202.73        142.54        38.99 o                         
  -4  27   1       1129.00       1061.42        47.40 o                         
  -3  27   1          0.24          1.88         6.31 o                         
  -2  27   1        721.08        824.56        41.67 o                         
  -1  27   1        140.79        157.90        12.93 o                         
   0  27   1        283.83        332.92        22.93 o                         
   1  27   1       1149.51       1191.17        53.42 o                         
   2  27   1        965.18        981.31        45.93 o                         
   3  27   1        589.61        575.10        27.21 o                         
   4  27   1        107.22         78.31        12.09 o                         
  -4  28   1       1155.99       1073.85        76.95 o                         
  -3  28   1       2015.84       2010.74        94.93 o                         
  -2  28   1        375.16        413.28        20.23 o                         
  -1  28   1       1101.59       1265.56        54.35 o                         
   0  28   1         47.69         53.40         7.73 o                         
   1  28   1        313.79        397.68        24.38 o                         
   2  28   1        196.05        204.67        12.60 o                         
   3  28   1       1212.46       1364.48        58.22 o                         
   4  28   1          4.55          7.70         7.58 o                         
  -4  29   1       1660.14       1536.97       151.85 o                         
  -3  29   1         60.51         56.38         8.07 o                         
  -2  29   1       1441.85       1523.91        65.49 o                         
  -1  29   1          1.10          5.29         5.20 o                         
   0  29   1       1678.63       1747.69        77.44 o                         
   1  29   1          6.24          8.85         5.10 o                         
   2  29   1        248.47        246.23        18.41 o                         
   3  29   1        778.82        731.13        36.99 o                         
   4  29   1         65.96         42.08        10.65 o                         
  -4  30   1         60.46         49.17        13.63 o                         
  -3  30   1         98.18         79.83         9.73 o                         
  -2  30   1        219.24        219.39        13.90 o                         
  -1  30   1        630.18        703.98        31.43 o                         
   0  30   1         91.63         81.25         9.44 o                         
   1  30   1       3057.03       3133.81       129.38 o                         
   2  30   1        210.66        210.69        13.77 o                         
   3  30   1       1278.38       1250.27        56.51 o                         
   4  30   1        520.15        406.18        38.82 o                         
  -3  31   1          1.72          6.93         6.79 o                         
  -2  31   1        896.68        907.34        44.44 o                         
  -1  31   1         54.25         38.17         7.69 o                         
   0  31   1        885.25        886.63        44.34 o                         
   1  31   1         94.54        102.78        11.64 o                         
   2  31   1        394.48        363.36        21.92 o                         
   3  31   1         81.78         66.80        10.13 o                         
  -3  32   1         15.69          9.12         7.96 o                         
  -2  32   1          4.74          6.48         5.91 o                         
  -1  32   1       1473.99       1437.02        64.45 o                         
   0  32   1         14.35          5.55         4.63 o                         
   1  32   1       1373.67       1484.37        65.47 o                         
   2  32   1          8.36         11.70         5.83 o                         
   3  32   1        410.67        335.46        23.03 o                         
  -3  33   1        215.60        156.75        20.87 o                         
  -2  33   1        509.34        503.96        25.62 o                         
  -1  33   1         17.92         26.28         7.66 o                         
   0  33   1        491.41        469.70        24.59 o                         
   1  33   1         29.29         21.73         5.89 o                         
   2  33   1        376.23        324.04        20.17 o                         
  -2  34   1         17.44         15.95         6.03 o                         
  -1  34   1        394.93        340.82        19.27 o                         
   0  34   1        111.04        109.59         9.57 o                         
   1  34   1        144.40        125.42        17.82 o                         
   2  34   1          2.65          6.86         6.80 o                         
  -1  35   1        290.10        232.03        17.51 o                         
   0  35   1         35.25         17.26         5.91 o                         
   1  35   1         10.13          6.64         7.94 o                         
   0  36   1         65.77         33.75        26.87 o                         
  -6   0   2        198.03        265.29        28.37 o                         
  -4   0   2         33.68         37.03         5.76 o                         
  -2   0   2       1953.86       1879.55        81.69 o                         
   0   0   2       8621.76       8146.83       420.57 o                         
   2   0   2       3601.91       3670.96       155.68 o                         
   4   0   2       1580.63       1683.40        76.57 o                         
   6   0   2          5.38          3.52         7.58 o                         
  -7   1   2        664.06        554.43        35.16 o                         
  -6   1   2         64.01         62.75         9.25 o                         
  -5   1   2       1599.69       1635.50        74.32 o                         
  -4   1   2        408.83        426.44        15.51 o                         
  -3   1   2       8931.16       8828.19       258.54 o                         
  -2   1   2       1225.43       1143.24        36.93 o                         
   0   1   2       4180.01       3535.96       112.01 o                         
   2   1   2       1040.61        981.04        34.19 o                         
   3   1   2      18335.92      20119.13       595.15 o                         
   4   1   2         33.72         41.36         4.75 o                         
   5   1   2       2494.47       2637.62       107.71 o                         
   6   1   2          0.27          3.17         5.88 o                         
   7   1   2        205.21        206.83        34.00 o                         
  -7   2   2          1.93          2.50         6.22 o                         
  -6   2   2        374.58        435.92        24.61 o                         
  -5   2   2          0.75          6.56         4.99 o                         
  -4   2   2       1166.28       1194.98        38.37 o                         
  -3   2   2        516.58        556.18        18.43 o                         
  -2   2   2        263.71        247.25         9.92 o                         
  -1   2   2       7249.36       7143.14       207.09 o                         
   0   2   2       4102.46       3908.86       121.12 o                         
   1   2   2        983.98        888.35        39.85 o                         
   2   2   2        448.24        500.72        19.57 o                         
   3   2   2       1031.68       1077.90        37.68 o                         
   4   2   2         10.02         12.51         3.21 o                         
   5   2   2        134.47        118.03         9.83 o                         
   6   2   2          0.02          1.48         6.37 o                         
   7   2   2          0.07          4.36        15.22 o                         
  -7   3   2        279.10        131.51        43.22 o                         
  -6   3   2        225.26        240.18        14.74 o                         
  -5   3   2       4402.25       4651.66       195.03 o                         
  -4   3   2        551.07        532.03        17.97 o                         
  -3   3   2      13415.92      13420.46       383.97 o                         
  -2   3   2      10291.06      10361.61       298.00 o                         
  -1   3   2      29411.61      29784.14      1883.85 o                         
   0   3   2       1421.80       1219.23        39.60 o                         
   1   3   2       7883.53       7376.34       279.61 o                         
   2   3   2        959.33        978.08        31.65 o                         
   3   3   2       7867.39       8167.30       237.49 o                         
   4   3   2        294.29        339.37        13.34 o                         
   5   3   2       1231.49       1272.52        61.20 o                         
   6   3   2          3.46          4.09         6.95 o                         
   7   3   2        245.77        252.75        39.77 o                         
  -7   4   2          2.99          2.57         7.10 o                         
  -6   4   2         16.96         34.30         7.09 o                         
  -5   4   2        204.64        229.81        13.36 o                         
  -4   4   2       1202.09       1257.02        39.09 o                         
  -3   4   2         29.80         27.54         3.60 o                         
  -2   4   2       2614.67       2320.84        71.94 o                         
  -1   4   2       1494.45       1385.50        43.74 o                         
   0   4   2       1016.85       1018.84        36.23 o                         
   1   4   2         80.78         77.17         4.65 o                         
   2   4   2        795.12        848.17        29.66 o                         
   3   4   2         10.55         16.07         3.25 o                         
   4   4   2          0.74          0.87         3.03 o                         
   5   4   2        414.92        441.59        25.76 o                         
   6   4   2         61.49         40.01        11.71 o                         
   7   4   2         43.51         60.54        41.71 o                         
  -7   5   2         79.42         29.75        13.61 o                         
  -6   5   2        821.25        849.61        39.57 o                         
  -5   5   2       2933.37       3073.75       130.24 o                         
  -4   5   2       1144.02       1060.47        33.74 o                         
  -3   5   2      12446.84      12550.04       359.13 o                         
  -2   5   2       5510.10       4994.00       147.51 o                         
  -1   5   2      34739.16      38872.48      6037.81 o                         
   0   5   2      12412.55      12818.40       396.80 o                         
   1   5   2      16978.27      17440.18       696.78 o                         
   2   5   2       7646.79       7856.80       226.99 o                         
   3   5   2       5161.16       5081.53       152.13 o                         
   4   5   2       5118.94       5341.80       154.38 o                         
   5   5   2        922.17        949.25        47.48 o                         
   6   5   2         98.81         54.14        23.15 o                         
   7   5   2        356.34        370.55        47.07 o                         
  -7   6   2          0.07          2.64         6.86 o                         
  -6   6   2         48.29         71.00         7.35 o                         
  -5   6   2         13.53         20.87         5.76 o                         
  -4   6   2        216.28        211.33         9.24 o                         
  -3   6   2        501.63        541.63        19.90 o                         
  -2   6   2        964.21       1022.24        33.15 o                         
  -1   6   2       1503.67       1539.43        47.42 o                         
   0   6   2        110.46        121.81         6.02 o                         
   1   6   2        697.07        647.97        21.84 o                         
   2   6   2       1381.04       1384.86        44.71 o                         
   3   6   2       1913.91       1985.32        60.07 o                         
   4   6   2         11.25         14.60         3.58 o                         
   5   6   2       1394.48       1563.23        75.08 o                         
   6   6   2         16.04          8.95         7.30 o                         
   7   6   2          7.34         10.65        23.57 o                         
  -7   7   2        101.04         59.01        22.34 o                         
  -6   7   2        571.27        578.68        29.50 o                         
  -5   7   2        703.98        705.33        34.49 o                         
  -4   7   2       1323.96       1188.47        38.39 o                         
  -3   7   2       1133.85       1041.48        34.55 o                         
  -2   7   2      10656.51      10239.74       302.49 o                         
  -1   7   2      17288.32      17334.38       505.74 o                         
   0   7   2       9055.87       8652.94       251.44 o                         
   1   7   2      30725.89      32864.21      1717.98 o                         
   2   7   2       4979.26       4961.47       148.18 o                         
   3   7   2       5968.00       5830.41       169.20 o                         
   4   7   2        979.32       1019.30        33.59 o                         
   5   7   2        878.20        993.10        48.29 o                         
   6   7   2        555.21        505.05        62.51 o                         
   7   7   2        140.18         98.19        35.80 o                         
  -7   8   2         93.97         42.53        23.98 o                         
  -6   8   2        128.31        164.43        11.41 o                         
  -5   8   2         63.61         78.24         6.93 o                         
  -4   8   2         95.03         90.90         5.93 o                         
  -3   8   2         61.06         70.44         4.60 o                         
  -2   8   2         97.53        115.20         6.24 o                         
  -1   8   2       1371.45       1340.27        40.85 o                         
   0   8   2        480.85        456.91        16.59 o                         
   1   8   2        379.56        287.24        11.05 o                         
   2   8   2        597.56        599.39        22.76 o                         
   3   8   2         81.00         96.16         6.93 o                         
   4   8   2          1.09          2.41         3.41 o                         
   5   8   2        272.62        291.22        18.93 o                         
   6   8   2        314.91        310.06        36.37 o                         
   7   8   2          0.95          8.63        46.60 o                         
  -7   9   2        149.44        156.36        32.05 o                         
  -6   9   2        230.32        224.81        15.09 o                         
  -5   9   2        471.48        490.71        26.30 o                         
  -4   9   2       3841.85       3531.30       103.38 o                         
  -3   9   2       1203.22       1179.64        36.45 o                         
  -2   9   2       6743.37       6077.02       180.00 o                         
  -1   9   2       4201.57       4070.81       122.13 o                         
   0   9   2      12357.11      11886.49       353.58 o                         
   1   9   2       8340.95       8035.94       233.75 o                         
   2   9   2       2529.91       2368.32        74.14 o                         
   3   9   2       5417.33       5505.74       154.11 o                         
   4   9   2       1676.38       1713.83        52.96 o                         
   5   9   2       1001.99       1091.33        54.81 o                         
   6   9   2        140.42        119.57        27.20 o                         
  -7  10   2        214.61        175.14        46.33 o                         
  -6  10   2          9.05          9.84         5.82 o                         
  -5  10   2         60.26         49.42         7.77 o                         
  -4  10   2       1269.50       1214.95        45.54 o                         
  -3  10   2       1273.22       1252.48        39.92 o                         
  -2  10   2       1247.25       1134.59        36.44 o                         
  -1  10   2       1696.05       1614.58        51.92 o                         
   0  10   2         72.36         95.44         5.15 o                         
   1  10   2         88.12         87.57         5.37 o                         
   2  10   2        111.41         94.97         6.61 o                         
   3  10   2        102.61        135.05         6.94 o                         
   4  10   2         90.66         83.75         6.42 o                         
   5  10   2         55.33         74.71         9.17 o                         
   6  10   2         95.24         63.06        19.70 o                         
  -6  11   2       1098.15       1175.61        55.36 o                         
  -5  11   2       1410.14       1487.67        68.76 o                         
  -4  11   2       5079.68       4509.87       255.08 o                         
  -3  11   2       2717.30       2723.69        83.21 o                         
  -2  11   2      14151.58      13983.35       410.17 o                         
  -1  11   2       3697.42       3764.21       109.72 o                         
   0  11   2      14826.22      15022.74       438.33 o                         
   1  11   2       2636.92       2417.84        71.96 o                         
   2  11   2      13157.80      13916.34       406.44 o                         
   3  11   2        499.63        477.76        18.23 o                         
   4  11   2       3020.95       3072.14        98.36 o                         
   5  11   2        162.65        165.55        13.36 o                         
   6  11   2        304.56        289.53        32.10 o                         
  -6  12   2        183.74        194.67        21.79 o                         
  -5  12   2        122.81        138.95        12.12 o                         
  -4  12   2        517.31        485.02        31.98 o                         
  -3  12   2         75.74         83.28         5.63 o                         
  -2  12   2        352.00        314.35        11.92 o                         
  -1  12   2        104.63        144.08         8.22 o                         
   0  12   2        171.09        209.06         9.06 o                         
   1  12   2        137.00        151.52         7.44 o                         
   2  12   2          1.48          7.76         2.76 o                         
   3  12   2       1047.40       1056.80        33.17 o                         
   4  12   2        252.21        264.95        15.80 o                         
   5  12   2        211.37        271.51        20.56 o                         
   6  12   2        239.52        215.49        60.69 o                         
  -6  13   2       1097.39       1086.21        83.94 o                         
  -5  13   2        163.12        194.85        13.16 o                         
  -4  13   2       3021.56       3151.95       131.87 o                         
  -3  13   2       1202.34       1227.80        37.75 o                         
  -2  13   2       3000.49       2566.96        78.78 o                         
  -1  13   2       4429.89       4432.85       132.41 o                         
   0  13   2      15275.32      14993.25       445.71 o                         
   1  13   2       2899.46       2711.45        80.39 o                         
   2  13   2      10849.67      11215.61       330.90 o                         
   3  13   2        876.73        838.72        27.96 o                         
   4  13   2       2461.84       2554.79        96.28 o                         
   5  13   2        129.63        147.63        14.12 o                         
   6  13   2        817.31        852.92        59.18 o                         
  -6  14   2        310.49        329.19        22.24 o                         
  -5  14   2          6.11         13.29         5.50 o                         
  -4  14   2        133.81        149.07        10.57 o                         
  -3  14   2        113.28        104.14         7.31 o                         
  -2  14   2        210.76        253.62         9.90 o                         
  -1  14   2        457.60        476.81        18.42 o                         
   0  14   2        111.40        146.84         7.50 o                         
   1  14   2       3037.05       3050.57        93.49 o                         
   2  14   2         10.28         24.37         3.71 o                         
   3  14   2       1250.33       1402.66        44.84 o                         
   4  14   2         31.95         32.16         5.63 o                         
   5  14   2          1.76          4.49         6.19 o                         
   6  14   2          3.54          2.03         7.59 o                         
  -6  15   2        789.39        793.04        39.97 o                         
  -5  15   2         56.39         45.93         6.80 o                         
  -4  15   2       3311.46       3562.81       153.80 o                         
  -3  15   2         17.71          9.00         3.70 o                         
  -2  15   2       8617.20       8337.67       250.50 o                         
  -1  15   2       1131.67       1180.06        38.52 o                         
   0  15   2      11770.65      11963.06       347.94 o                         
   1  15   2        103.17         99.65         5.28 o                         
   2  15   2       6390.81       6231.66       182.15 o                         
   3  15   2        772.11        730.24        26.66 o                         
   4  15   2       2391.28       2432.09       120.60 o                         
   5  15   2        264.74        265.80        19.24 o                         
   6  15   2       1529.82       1393.60        80.61 o                         
  -6  16   2        706.47        697.99        36.12 o                         
  -5  16   2        186.18        190.62        13.53 o                         
  -4  16   2        150.11        139.25        10.67 o                         
  -3  16   2        217.78        214.71        11.48 o                         
  -2  16   2         75.12         74.06         5.53 o                         
  -1  16   2       1917.24       1862.58        61.31 o                         
   0  16   2        634.17        686.63        23.77 o                         
   1  16   2        165.31        194.62         8.77 o                         
   2  16   2       1154.26       1113.85        37.33 o                         
   3  16   2        105.04        136.47         7.19 o                         
   4  16   2        736.11        829.51        41.79 o                         
   5  16   2        131.84        164.14        14.90 o                         
   6  16   2        316.21        333.54        40.09 o                         
  -6  17   2       1157.12       1016.67        47.85 o                         
  -5  17   2        583.74        589.80        33.21 o                         
  -4  17   2       3993.39       4401.41       184.55 o                         
  -3  17   2        855.78        716.49        39.15 o                         
  -2  17   2       9716.35       9819.39       278.87 o                         
  -1  17   2        395.14        321.20        12.49 o                         
   0  17   2       8210.22       7926.42       244.64 o                         
   1  17   2        469.69        512.35        17.79 o                         
   2  17   2       7272.04       7136.08       224.70 o                         
   3  17   2         96.73         81.79         5.71 o                         
   4  17   2       4899.18       5361.33       231.01 o                         
   5  17   2          0.01          2.92         6.78 o                         
   6  17   2        264.60        156.39        45.18 o                         
  -6  18   2         32.24         28.79         8.46 o                         
  -5  18   2        154.49        149.34        14.39 o                         
  -4  18   2        105.32        127.35        12.01 o                         
  -3  18   2        757.16        797.63        37.41 o                         
  -2  18   2        120.34        127.31         6.63 o                         
  -1  18   2       1928.10       1835.44        56.44 o                         
   0  18   2         31.20         47.46         5.77 o                         
   1  18   2        207.36        228.84         9.32 o                         
   2  18   2        366.06        361.35        15.03 o                         
   3  18   2        330.80        312.16        16.11 o                         
   4  18   2        849.92       1021.36        52.89 o                         
   5  18   2        132.77        156.41        20.84 o                         
   6  18   2        486.80        530.90        68.97 o                         
  -6  19   2        882.38        750.01        47.21 o                         
  -5  19   2        136.45        133.23        12.01 o                         
  -4  19   2       1542.50       1758.63        79.42 o                         
  -3  19   2          5.07         16.71         6.73 o                         
  -2  19   2       5938.98       5717.88       213.98 o                         
  -1  19   2         19.76         38.07         4.67 o                         
   0  19   2       7845.51       7659.15       226.13 o                         
   1  19   2         23.87         27.41         4.20 o                         
   2  19   2       6388.63       6125.92       231.34 o                         
   3  19   2       1003.21       1064.89        52.45 o                         
   4  19   2       3341.86       3672.84       157.77 o                         
   5  19   2        159.83        123.13        24.84 o                         
   6  19   2        339.52        355.00        71.55 o                         
  -6  20   2        157.98        140.66        16.80 o                         
  -5  20   2        527.81        542.32        30.11 o                         
  -4  20   2        149.13        184.52        13.07 o                         
  -3  20   2          4.87          6.86         4.73 o                         
  -2  20   2          7.10          8.84         3.90 o                         
  -1  20   2         54.54         47.84         5.08 o                         
   0  20   2       1002.92       1016.63        36.94 o                         
   1  20   2         84.16        125.06         7.40 o                         
   2  20   2        684.28        688.97        34.92 o                         
   3  20   2        219.65        280.36        17.69 o                         
   4  20   2        523.60        673.95        33.71 o                         
   5  20   2          3.09          4.07         6.49 o                         
  -5  21   2        414.02        407.70        26.67 o                         
  -4  21   2        729.80        838.98        43.00 o                         
  -3  21   2        738.96        779.54        37.03 o                         
  -2  21   2       3751.00       3989.74       165.70 o                         
  -1  21   2       1619.36       1489.79        55.78 o                         
   0  21   2       4371.78       4179.53       180.29 o                         
   1  21   2       1200.60       1197.44        47.80 o                         
   2  21   2       1929.75       1920.38        70.85 o                         
   3  21   2        622.92        695.30        35.65 o                         
   4  21   2       1170.86       1289.86        62.40 o                         
   5  21   2        342.50        370.34        32.35 o                         
  -5  22   2        130.73        131.26        14.07 o                         
  -4  22   2         52.18         65.79         7.91 o                         
  -3  22   2         15.94         16.94         5.08 o                         
  -2  22   2          3.09          5.23         4.35 o                         
  -1  22   2         18.68         22.81         4.27 o                         
   0  22   2        276.01        245.37        15.89 o                         
   1  22   2        319.20        356.13        20.15 o                         
   2  22   2        745.71        860.04        39.69 o                         
   3  22   2        260.51        245.49        16.06 o                         
   4  22   2       1049.21       1205.20        53.53 o                         
   5  22   2         87.40         56.00        27.07 o                         
  -5  23   2        870.41        832.52        38.32 o                         
  -4  23   2        342.59        376.68        23.38 o                         
  -3  23   2       1348.18       1463.68        65.92 o                         
  -2  23   2       1061.87       1142.96        50.93 o                         
  -1  23   2       1566.47       1594.81        70.55 o                         
   0  23   2       1047.71       1025.98        54.71 o                         
   1  23   2        847.59        821.95        59.33 o                         
   2  23   2       1529.76       1623.88        72.16 o                         
   3  23   2       1209.00       1310.82        61.79 o                         
   4  23   2       2447.38       2588.98       115.63 o                         
   5  23   2        154.77        107.65        27.02 o                         
  -5  24   2        296.86        272.20        16.78 o                         
  -4  24   2         35.08         47.90         8.13 o                         
  -3  24   2        162.24        192.65        15.81 o                         
  -2  24   2          0.86          5.10         4.64 o                         
  -1  24   2        630.55        708.58        34.35 o                         
   0  24   2        434.87        442.82        27.99 o                         
   1  24   2        304.10        294.39        17.70 o                         
   2  24   2         13.20         37.71         7.30 o                         
   3  24   2        355.75        364.64        19.81 o                         
   4  24   2        501.60        556.13        30.94 o                         
   5  24   2          4.83          9.23        10.10 o                         
  -5  25   2        768.15        689.89        45.81 o                         
  -4  25   2        693.66        716.06        35.73 o                         
  -3  25   2       1021.48       1075.11        51.79 o                         
  -2  25   2       2421.27       2709.77       111.36 o                         
  -1  25   2       1151.87       1196.43        53.96 o                         
   0  25   2       1896.94       1862.82        89.22 o                         
   1  25   2         37.86         64.04         8.49 o                         
   2  25   2       1716.77       1720.41        74.18 o                         
   3  25   2       1068.88       1211.38        55.87 o                         
   4  25   2        816.58        782.68        54.93 o                         
   5  25   2        619.02        432.26       135.17 o                         
  -5  26   2        281.63        245.11        27.67 o                         
  -4  26   2         19.34         19.93         7.17 o                         
  -3  26   2       1023.33       1096.07        51.82 o                         
  -2  26   2        136.08        148.03        10.75 o                         
  -1  26   2          7.60         13.60         6.06 o                         
   0  26   2        217.21        251.06        16.55 o                         
   1  26   2         64.10         80.49         8.05 o                         
   2  26   2          6.57         22.12         6.62 o                         
   3  26   2        544.91        607.50        29.27 o                         
   4  26   2        604.76        566.24        41.20 o                         
  -4  27   2        151.12        108.27        18.10 o                         
  -3  27   2        593.73        631.28        32.00 o                         
  -2  27   2          8.28         10.56         5.22 o                         
  -1  27   2       1632.04       1715.20        69.08 o                         
   0  27   2       1267.39       1281.67        59.53 o                         
   1  27   2        445.58        516.01        26.41 o                         
   2  27   2        737.90        693.82        35.08 o                         
   3  27   2       1032.40       1159.24        50.91 o                         
   4  27   2        104.10         96.02        16.86 o                         
  -4  28   2        130.63        106.62        17.97 o                         
  -3  28   2        301.57        304.27        17.86 o                         
  -2  28   2          2.75          4.28         4.57 o                         
  -1  28   2          9.53         19.77         5.41 o                         
   0  28   2        622.89        664.58        32.99 o                         
   1  28   2         27.77         27.15         6.25 o                         
   2  28   2        392.79        427.34        23.27 o                         
   3  28   2        138.03        148.14        13.23 o                         
   4  28   2         31.50         43.13        11.74 o                         
  -4  29   2        137.56        104.24        17.81 o                         
  -3  29   2        213.54        198.54        11.64 o                         
  -2  29   2        478.57        509.41        29.19 o                         
  -1  29   2        771.48        869.44        42.75 o                         
   0  29   2        368.39        361.56        23.62 o                         
   1  29   2       1871.85       2082.08        87.23 o                         
   2  29   2        252.92        223.41        25.75 o                         
   3  29   2       1378.85       1303.10        58.54 o                         
   4  29   2         79.33         76.93        12.10 o                         
  -4  30   2        180.26        123.44        21.90 o                         
  -3  30   2        268.39        260.94        14.49 o                         
  -2  30   2        113.47        107.78         9.93 o                         
  -1  30   2         22.55         16.15         5.10 o                         
   0  30   2          0.95          3.79         5.32 o                         
   1  30   2        105.52        129.21        11.60 o                         
   2  30   2         31.07         45.92         8.46 o                         
   3  30   2        199.72        171.40        24.70 o                         
  -3  31   2       1462.67       1331.28        60.52 o                         
  -2  31   2          8.95          7.08         5.65 o                         
  -1  31   2       1150.21       1169.14        49.90 o                         
   0  31   2        168.41        142.04        12.44 o                         
   1  31   2        857.85        897.01        42.47 o                         
   2  31   2        317.39        251.04        16.22 o                         
   3  31   2       1215.85       1004.41        86.07 o                         
  -3  32   2        269.69        230.04        25.63 o                         
  -2  32   2        155.54        138.69         9.93 o                         
  -1  32   2        153.31        152.63        10.92 o                         
   0  32   2         50.17         50.34         7.64 o                         
   1  32   2        186.05        199.12        12.82 o                         
   2  32   2         51.74         20.36         7.44 o                         
   3  32   2        483.86        401.24        36.96 o                         
  -2  33   2         11.20          9.86         7.06 o                         
  -1  33   2        511.06        479.99        35.90 o                         
   0  33   2          8.87          5.07         5.94 o                         
   1  33   2        347.87        325.01        18.35 o                         
   2  33   2         54.08         34.92         8.84 o                         
  -2  34   2          1.35          0.47         7.25 o                         
  -1  34   2          5.92         -0.99         7.07 o                         
   0  34   2         56.15         54.65         8.05 o                         
   1  34   2        249.27        208.27        24.72 o                         
   2  34   2         47.13         44.68        10.21 o                         
  -1  35   2       1383.10       1192.20        85.18 o                         
   0  35   2          8.26          2.30         7.02 o                         
   1  35   2        976.65        821.11        76.65 o                         
  -7   0   3        109.25         35.39        21.22 o                         
  -5   0   3       2287.82       2100.52       145.37 o                         
  -3   0   3        711.46        661.89        32.78 o                         
  -1   0   3        131.45        122.37         8.18 o                         
   1   0   3      24634.54      25061.85      2728.47 o                         
   3   0   3       3423.23       3625.22       154.65 o                         
   5   0   3        525.01        548.23        47.76 o                         
  -7   1   3         23.53         12.04         7.69 o                         
  -6   1   3        380.74        452.44        26.58 o                         
  -5   1   3         17.48         25.15         6.40 o                         
  -4   1   3       7550.12       7448.27       212.30 o                         
  -3   1   3         34.20         33.98         3.88 o                         
  -2   1   3      12393.41      12229.53       351.15 o                         
  -1   1   3         74.48        123.89         5.68 o                         
   0   1   3       7433.50       6780.98       211.23 o                         
   1   1   3       1542.68       1788.91        76.09 o                         
   2   1   3       9715.26       9395.19       294.77 o                         
   3   1   3        139.73        161.19         9.17 o                         
   4   1   3       2493.23       2502.38        77.66 o                         
   5   1   3        111.79        112.19        11.28 o                         
   6   1   3        680.41        522.54        92.48 o                         
  -7   2   3         89.06         38.93        12.99 o                         
  -6   2   3         87.45         96.79         8.68 o                         
  -5   2   3       1013.85        957.61        45.71 o                         
  -4   2   3         26.79         36.49         4.36 o                         
  -3   2   3       1677.27       1611.87        49.69 o                         
  -2   2   3        366.74        415.67        14.99 o                         
  -1   2   3       9478.42       9669.68       286.71 o                         
   0   2   3        678.35        637.51        23.90 o                         
   1   2   3        235.69        197.74        13.06 o                         
   2   2   3        185.84        203.44        11.30 o                         
   3   2   3       1384.24       1366.31        45.36 o                         
   4   2   3         34.78         44.41         4.80 o                         
   5   2   3       1090.09       1079.02        55.33 o                         
   6   2   3         29.55          7.34         7.37 o                         
  -7   3   3         81.47         54.65        19.11 o                         
  -6   3   3       1241.38       1460.71        65.69 o                         
  -5   3   3         32.12         34.06         6.66 o                         
  -4   3   3       2783.86       2752.77        81.37 o                         
  -3   3   3        208.17        184.64         8.47 o                         
  -2   3   3       3878.14       3338.06       100.20 o                         
  -1   3   3       1992.01       2238.48        70.50 o                         
   0   3   3      26669.39      28350.18      2493.31 o                         
   1   3   3       1506.92       1285.30        53.12 o                         
   2   3   3       7000.38       6983.31       252.56 o                         
   3   3   3        591.38        582.86        23.19 o                         
   4   3   3       1180.80       1275.05        41.05 o                         
   5   3   3        562.53        580.24        32.46 o                         
   6   3   3        666.83        549.91        99.29 o                         
  -7   4   3         27.37          7.10         6.91 o                         
  -6   4   3        364.51        366.64        21.67 o                         
  -5   4   3         45.21         65.79         8.96 o                         
  -4   4   3        501.84        478.70        16.35 o                         
  -3   4   3        196.96        188.65         8.79 o                         
  -2   4   3       3007.13       2985.80        87.74 o                         
  -1   4   3       3569.46       3401.32       100.31 o                         
   0   4   3       2761.31       2653.54        77.88 o                         
   1   4   3       4191.03       4168.95       157.41 o                         
   2   4   3        802.07        844.66        38.56 o                         
   3   4   3       1463.33       1394.21        44.91 o                         
   4   4   3         97.19         92.85         6.95 o                         
   5   4   3       1989.04       1920.04        93.17 o                         
   6   4   3         20.96         12.84         7.86 o                         
  -7   5   3        127.94         60.08        21.05 o                         
  -6   5   3        852.80        990.42        43.59 o                         
  -5   5   3        469.76        494.89        27.42 o                         
  -4   5   3       3422.58       3384.02        99.67 o                         
  -3   5   3         34.00         29.33         3.91 o                         
  -2   5   3       8667.04       8193.83       238.83 o                         
  -1   5   3       7309.79       7056.41       204.78 o                         
   0   5   3      13444.44      13091.41       381.45 o                         
   1   5   3      13654.10      14541.78       559.02 o                         
   2   5   3       7212.49       6756.84       197.05 o                         
   3   5   3        460.95        451.53        18.41 o                         
   4   5   3       1385.85       1435.97        48.53 o                         
   5   5   3        336.00        353.57        22.87 o                         
   6   5   3        462.45        422.37        78.89 o                         
  -7   6   3         51.94         16.56        10.76 o                         
  -6   6   3        810.79        764.27        37.23 o                         
  -5   6   3       1267.88       1225.48        55.63 o                         
  -4   6   3         40.86         22.79         4.10 o                         
  -3   6   3       1325.61       1252.83        40.96 o                         
  -2   6   3         23.24         17.49         3.61 o                         
  -1   6   3        210.43        203.89         8.31 o                         
   0   6   3       1941.44       1838.87        57.62 o                         
   1   6   3       7248.16       7312.16       227.45 o                         
   2   6   3        219.18        216.72        10.30 o                         
   3   6   3       4531.42       4680.20       141.14 o                         
   4   6   3        842.81        854.21        29.57 o                         
   5   6   3        188.70        187.51        16.19 o                         
   6   6   3          3.91          1.08         7.37 o                         
  -7   7   3         78.21         45.89        14.70 o                         
  -6   7   3        448.26        513.19        26.56 o                         
  -5   7   3        344.48        377.69        19.21 o                         
  -4   7   3       6669.01       6437.90       184.34 o                         
  -3   7   3       4152.38       3937.25       116.41 o                         
  -2   7   3      18935.28      19929.26       589.95 o                         
  -1   7   3       1596.10       1343.08        40.94 o                         
   0   7   3       1470.61       1233.88        39.61 o                         
   1   7   3       9932.97      10045.50       286.99 o                         
   2   7   3       7566.64       7822.24       228.78 o                         
   3   7   3       2360.90       2397.63        73.79 o                         
   4   7   3       6582.42       6627.59       192.11 o                         
   5   7   3        531.69        594.07        42.41 o                         
   6   7   3        376.51        362.50        70.00 o                         
  -7   8   3          1.04          7.72        22.58 o                         
  -6   8   3         54.88         43.16         8.54 o                         
  -5   8   3        375.62        350.12        21.22 o                         
  -4   8   3       2253.75       1994.57        61.97 o                         
  -3   8   3       2343.32       2335.39        70.24 o                         
  -2   8   3        114.19         95.97         5.37 o                         
  -1   8   3        157.42        155.99         7.41 o                         
   0   8   3        954.92        896.47        30.56 o                         
   1   8   3       5525.31       5465.12       158.70 o                         
   2   8   3        115.06        107.87         7.71 o                         
   3   8   3       2607.97       2794.75        84.19 o                         
   4   8   3         14.71         17.38         4.11 o                         
   5   8   3        152.76        166.31        13.51 o                         
   6   8   3        128.61         86.11        28.43 o                         
  -6   9   3        719.38        734.38        37.58 o                         
  -5   9   3        704.23        744.04        39.08 o                         
  -4   9   3       2051.26       2001.25        77.28 o                         
  -3   9   3       4982.37       4827.31       143.25 o                         
  -2   9   3      11861.89      11970.88       345.74 o                         
  -1   9   3       6242.09       5753.32       167.25 o                         
   0   9   3       6748.73       6538.66       193.05 o                         
   1   9   3       4305.25       4197.92       121.92 o                         
   2   9   3        250.79        236.84        10.29 o                         
   3   9   3       4846.11       5228.52       153.53 o                         
   4   9   3         13.14         15.66         4.32 o                         
   5   9   3       1347.81       1453.95       104.91 o                         
   6   9   3          1.99          9.96         9.93 o                         
  -6  10   3          6.34          5.18         6.93 o                         
  -5  10   3        192.40        216.72        12.91 o                         
  -4  10   3        762.88        712.16        44.88 o                         
  -3  10   3        100.68        120.44         7.05 o                         
  -2  10   3       3292.63       3109.65        91.97 o                         
  -1  10   3       2322.80       2316.45        71.61 o                         
   0  10   3       2633.35       2550.64        78.58 o                         
   1  10   3        236.34        224.82        10.50 o                         
   2  10   3       1617.95       1562.26        49.71 o                         
   3  10   3       2209.87       2228.33        71.61 o                         
   4  10   3         76.83         62.08         5.70 o                         
   5  10   3        995.82        961.47        63.61 o                         
   6  10   3          2.25          3.26         9.41 o                         
  -6  11   3        558.25        601.46        33.57 o                         
  -5  11   3        677.61        700.39        34.37 o                         
  -4  11   3        907.94       1012.32        42.19 o                         
  -3  11   3       2564.38       2412.02        74.02 o                         
  -2  11   3        568.52        559.99        20.26 o                         
  -1  11   3       9236.69       8609.66       248.86 o                         
   0  11   3       2483.78       2395.95        73.54 o                         
   1  11   3      10934.84      11086.03       329.43 o                         
   2  11   3        288.70        268.26        11.66 o                         
   3  11   3       3988.17       4165.24       132.36 o                         
   4  11   3        156.16        156.59         9.69 o                         
   5  11   3       2107.30       2120.68       110.72 o                         
   6  11   3         18.32          7.59         8.54 o                         
  -6  12   3        400.76        372.72        22.17 o                         
  -5  12   3          0.41         -0.26         5.63 o                         
  -4  12   3       2002.36       2017.34        87.92 o                         
  -3  12   3         43.96         59.47         5.18 o                         
  -2  12   3       3156.53       2965.05        86.18 o                         
  -1  12   3       1135.10       1191.04        40.14 o                         
   0  12   3       2541.40       2443.03        75.00 o                         
   1  12   3       5231.55       5226.26       159.65 o                         
   2  12   3        564.42        577.54        20.29 o                         
   3  12   3       1474.99       1432.83        46.66 o                         
   4  12   3        748.33        736.38        32.54 o                         
   5  12   3        891.09        871.82        69.21 o                         
   6  12   3         23.80         11.91         7.70 o                         
  -6  13   3         21.46         26.09         8.63 o                         
  -5  13   3       1517.61       1660.01        77.60 o                         
  -4  13   3       1088.14       1180.00        52.59 o                         
  -3  13   3       6450.35       6028.90       177.77 o                         
  -2  13   3       1266.26       1295.63        40.70 o                         
  -1  13   3       8533.32       8347.25       248.96 o                         
   0  13   3        129.39        147.98         7.94 o                         
   1  13   3       9550.16       9811.39       286.42 o                         
   2  13   3        744.34        725.01        25.99 o                         
   3  13   3       5494.57       5725.22       166.80 o                         
   4  13   3         24.88         19.16         5.78 o                         
   5  13   3       1860.96       1910.37        84.84 o                         
   6  13   3         14.95          3.92         9.52 o                         
  -6  14   3        340.03        303.72        18.56 o                         
  -5  14   3          6.90          3.87         6.90 o                         
  -4  14   3        983.26       1011.56        51.24 o                         
  -3  14   3        427.04        409.27        14.96 o                         
  -2  14   3        172.32        149.30         6.60 o                         
  -1  14   3         61.62         77.95         5.32 o                         
   0  14   3       1720.45       1715.29        54.48 o                         
   1  14   3       3531.19       3677.77       110.18 o                         
   2  14   3       3506.30       3556.84       104.01 o                         
   3  14   3       3093.17       3145.46        94.32 o                         
   4  14   3        891.69        859.69        46.20 o                         
   5  14   3        371.65        349.72        29.85 o                         
   6  14   3         76.39         48.69        19.32 o                         
  -6  15   3         55.29         54.72         8.15 o                         
  -5  15   3        303.26        310.19        18.88 o                         
  -4  15   3        543.28        596.53        30.38 o                         
  -3  15   3       7383.21       6991.85       305.93 o                         
  -2  15   3         84.87        104.48         6.13 o                         
  -1  15   3       6670.85       6415.83       188.63 o                         
   0  15   3          1.66          3.93         3.27 o                         
   1  15   3       4744.41       4547.95       134.78 o                         
   2  15   3        700.71        727.99        24.88 o                         
   3  15   3       1525.34       1643.53        71.43 o                         
   4  15   3        182.05        205.25        14.45 o                         
   5  15   3         69.00         49.11        13.46 o                         
   6  15   3        224.02        284.00        43.78 o                         
  -6  16   3         34.18         33.82         7.24 o                         
  -5  16   3         96.07        108.40         9.41 o                         
  -4  16   3       1542.53       1631.49        77.11 o                         
  -3  16   3          7.25          7.09         3.80 o                         
  -2  16   3       1076.17       1041.26        33.16 o                         
  -1  16   3        407.06        454.32        17.97 o                         
   0  16   3       3171.36       3124.58        93.35 o                         
   1  16   3         52.30         68.33         5.01 o                         
   2  16   3       1694.94       1603.46        49.29 o                         
   3  16   3         89.80         95.15         6.81 o                         
   4  16   3       1069.33       1049.88        50.72 o                         
   5  16   3        687.45        593.32       104.58 o                         
   6  16   3        340.71        307.46        62.91 o                         
  -6  17   3        120.60         92.23        21.92 o                         
  -5  17   3        791.08        827.30        40.20 o                         
  -4  17   3        395.05        506.27        27.96 o                         
  -3  17   3       2298.23       2382.52        96.73 o                         
  -2  17   3         48.86         59.69         5.34 o                         
  -1  17   3       4550.51       4416.31       130.53 o                         
   0  17   3         18.91         24.94         4.52 o                         
   1  17   3       5461.03       5366.90       165.37 o                         
   2  17   3        591.82        607.28        20.80 o                         
   3  17   3       1844.41       2030.03        76.09 o                         
   4  17   3       1693.51       1821.40        86.60 o                         
   5  17   3       1168.91       1067.05       180.00 o                         
   6  17   3         24.64         29.80        25.23 o                         
  -6  18   3         60.57         31.01         8.28 o                         
  -5  18   3        504.44        506.20        27.37 o                         
  -4  18   3        372.27        384.27        21.05 o                         
  -3  18   3       1166.76       1189.34        50.31 o                         
  -2  18   3       5846.38       5529.12       252.02 o                         
  -1  18   3        207.63        236.41        10.72 o                         
   0  18   3       6699.83       6686.84       210.92 o                         
   1  18   3        328.95        304.30        12.35 o                         
   2  18   3        965.61        887.41        29.41 o                         
   3  18   3        228.31        241.38        15.61 o                         
   4  18   3        887.90        840.84        43.51 o                         
   5  18   3        379.75        414.00        31.99 o                         
   6  18   3         75.23          7.69        44.25 o                         
  -6  19   3         25.64         24.04        10.04 o                         
  -5  19   3       1837.58       1892.84        83.04 o                         
  -4  19   3         18.77         30.78         7.12 o                         
  -3  19   3       2820.10       3033.68       123.30 o                         
  -2  19   3        695.98        640.10        32.30 o                         
  -1  19   3       2489.05       2315.40        83.43 o                         
   0  19   3        501.42        479.87        20.55 o                         
   1  19   3       5377.94       5272.97       154.54 o                         
   2  19   3        385.68        404.32        22.67 o                         
   3  19   3        803.52        933.30        43.84 o                         
   4  19   3        325.18        374.07        28.17 o                         
   5  19   3        863.88        922.00        60.87 o                         
  -5  20   3        179.13        162.12        11.30 o                         
  -4  20   3        119.10        131.14        11.38 o                         
  -3  20   3        764.60        788.82        39.55 o                         
  -2  20   3        101.40        119.89         9.78 o                         
  -1  20   3        801.36        766.76        43.23 o                         
   0  20   3       3350.13       3008.89       108.33 o                         
   1  20   3        286.61        270.00        11.99 o                         
   2  20   3       1447.17       1398.78        51.71 o                         
   3  20   3        303.04        320.51        19.87 o                         
   4  20   3       1972.12       1870.12       115.80 o                         
   5  20   3        150.02        168.77        28.59 o                         
  -5  21   3       1219.64       1169.34        54.82 o                         
  -4  21   3         46.70         40.61         8.88 o                         
  -3  21   3       3604.62       3899.99       167.14 o                         
  -2  21   3         42.74         48.48         7.66 o                         
  -1  21   3       1223.58       1117.09        70.93 o                         
   0  21   3       1887.88       1787.18       100.45 o                         
   1  21   3       3489.80       3527.77       214.92 o                         
   2  21   3        348.08        407.93        21.68 o                         
   3  21   3        712.97        801.16        40.25 o                         
   4  21   3         60.89        108.93        14.33 o                         
   5  21   3        106.45         45.75        31.62 o                         
  -5  22   3        474.63        437.26        52.32 o                         
  -4  22   3        186.46        193.84        14.19 o                         
  -3  22   3        376.71        420.28        23.03 o                         
  -2  22   3        355.22        364.90        20.25 o                         
  -1  22   3       1113.56       1153.22        53.60 o                         
   0  22   3       1243.67       1226.81        80.87 o                         
   1  22   3        136.55        123.17         9.07 o                         
   2  22   3        940.28        941.71        44.54 o                         
   3  22   3        124.42        150.38        13.14 o                         
   4  22   3        858.72        828.05        57.86 o                         
   5  22   3          0.98          5.42         9.49 o                         
  -5  23   3        408.40        357.81        44.33 o                         
  -4  23   3        310.87        282.59        20.73 o                         
  -3  23   3       2859.30       3057.46       128.57 o                         
  -2  23   3        291.77        314.78        18.78 o                         
  -1  23   3       4738.06       4969.06       198.89 o                         
   0  23   3        749.74        813.08        38.99 o                         
   1  23   3       3215.78       3422.74       141.09 o                         
   2  23   3       3149.74       3640.87       151.80 o                         
   3  23   3        419.27        472.06        27.94 o                         
   4  23   3        973.53       1043.19        57.92 o                         
   5  23   3         20.09         10.67         8.40 o                         
  -5  24   3        293.44        262.97        34.95 o                         
  -4  24   3         40.02         40.60         7.06 o                         
  -3  24   3        496.98        540.90        26.45 o                         
  -2  24   3        577.52        639.23        30.94 o                         
  -1  24   3       1109.39       1112.89        49.32 o                         
   0  24   3       1823.66       1888.94        82.54 o                         
   1  24   3        624.54        647.51        30.09 o                         
   2  24   3        967.00        958.58        46.40 o                         
   3  24   3          5.73         12.26         6.08 o                         
   4  24   3       1019.20        965.57        62.35 o                         
   5  24   3          5.68         -6.80        40.02 o                         
  -5  25   3        584.86        450.74        33.26 o                         
  -4  25   3        243.69        213.29        14.13 o                         
  -3  25   3        506.71        543.78        27.14 o                         
  -2  25   3        607.41        618.44        32.02 o                         
  -1  25   3        697.83        795.57        37.38 o                         
   0  25   3       3022.55       3113.65       133.08 o                         
   1  25   3        885.33        975.79        43.75 o                         
   2  25   3       1758.98       1905.20        83.67 o                         
   3  25   3        135.65        149.97        21.48 o                         
   4  25   3        873.51        871.02        96.57 o                         
  -4  26   3         25.63         31.84         8.43 o                         
  -3  26   3        135.71        144.10        11.39 o                         
  -2  26   3        118.98        120.95        10.15 o                         
  -1  26   3        225.03        254.19        14.98 o                         
   0  26   3        628.73        623.65        29.35 o                         
   1  26   3          2.68          8.94         5.19 o                         
   2  26   3        876.44        902.15        42.29 o                         
   3  26   3         44.87         29.48         8.56 o                         
   4  26   3        709.78        643.22        39.98 o                         
  -4  27   3        597.41        518.27        70.09 o                         
  -3  27   3        947.04       1010.35        45.66 o                         
  -2  27   3        910.84        967.46        42.87 o                         
  -1  27   3         67.61         78.22        10.31 o                         
   0  27   3       1797.93       2088.93        93.40 o                         
   1  27   3          4.97         10.66         5.71 o                         
   2  27   3       1700.37       1879.88        76.36 o                         
   3  27   3        174.14        147.72        18.96 o                         
   4  27   3        405.61        378.67        39.83 o                         
  -4  28   3          8.83          8.07         8.67 o                         
  -3  28   3        803.76        820.16        40.14 o                         
  -2  28   3        121.69        146.48         9.72 o                         
  -1  28   3       1316.26       1370.02        60.54 o                         
   0  28   3        170.33        183.80        13.40 o                         
   1  28   3        411.42        410.82        21.45 o                         
   2  28   3        811.86        814.51        40.10 o                         
   3  28   3         23.11         35.28         7.59 o                         
   4  28   3        483.76        320.26        36.80 o                         
  -4  29   3       1005.49        899.90       120.31 o                         
  -3  29   3        181.20        153.35        14.53 o                         
  -2  29   3       1320.80       1451.78        63.36 o                         
  -1  29   3        216.12        208.81        13.48 o                         
   0  29   3       1878.47       1965.47        86.65 o                         
   1  29   3         42.10         38.71         6.90 o                         
   2  29   3       1478.03       1629.12        73.19 o                         
   3  29   3          5.53          4.28         9.01 o                         
  -3  30   3        349.65        282.60        32.34 o                         
  -2  30   3          5.00          0.58         4.83 o                         
  -1  30   3        654.52        612.98        27.31 o                         
   0  30   3         22.49         15.28         5.58 o                         
   1  30   3        583.56        569.52        26.45 o                         
   2  30   3        418.30        382.68        22.43 o                         
   3  30   3        202.35        137.29        13.66 o                         
  -3  31   3         14.28         11.31         6.72 o                         
  -2  31   3        438.26        403.19        31.52 o                         
  -1  31   3        219.98        198.08        15.98 o                         
   0  31   3        527.73        600.55        29.48 o                         
   1  31   3         13.66         14.44         5.99 o                         
   2  31   3        951.97        975.13        74.21 o                         
   3  31   3         49.19         50.77        10.57 o                         
  -3  32   3        336.16        207.87        45.56 o                         
  -2  32   3         11.14          5.77         6.13 o                         
  -1  32   3        122.64         80.80        14.13 o                         
   0  32   3        266.75        236.56        31.35 o                         
   1  32   3        250.63        211.69        14.82 o                         
   2  32   3        271.58        255.45        18.86 o                         
  -2  33   3        514.58        421.74        66.49 o                         
  -1  33   3        141.10        152.57        26.89 o                         
   0  33   3        654.25        666.90        31.99 o                         
   1  33   3         58.45         47.13        12.52 o                         
   2  33   3        450.57        417.42        37.74 o                         
  -1  34   3         96.49         54.47        11.88 o                         
   0  34   3          0.87          1.92         8.09 o                         
   1  34   3        137.44         79.45        18.13 o                         
   0  35   3        279.30        216.36        40.56 o                         
  -6   0   4        303.93        323.98        29.72 o                         
  -4   0   4      10352.17       9881.99       427.37 o                         
  -2   0   4      17851.84      18997.42       742.31 o                         
   0   0   4       9967.02       9817.27       439.58 o                         
   2   0   4      22666.31      23495.58      2699.32 o                         
   4   0   4       3501.70       3328.12       305.53 o                         
   6   0   4        767.82        795.40       154.79 o                         
  -7   1   4        202.52        154.43        16.08 o                         
  -6   1   4         17.07         17.32         5.93 o                         
  -5   1   4         50.58        104.52         9.97 o                         
  -4   1   4        366.50        396.09        16.87 o                         
  -3   1   4       1036.45       1010.49        32.08 o                         
  -2   1   4        414.00        448.43        14.98 o                         
  -1   1   4       5026.90       4954.53       144.00 o                         
   0   1   4          8.66         14.21         2.67 o                         
   1   1   4        162.14        144.14        10.54 o                         
   2   1   4       2170.83       2420.91       112.70 o                         
   3   1   4       2413.42       2452.97        83.10 o                         
   4   1   4        840.93        739.45        37.35 o                         
   5   1   4         25.86         35.89         7.97 o                         
   6   1   4        376.11        386.15        53.00 o                         
  -7   2   4         38.28         33.25        10.79 o                         
  -6   2   4        900.29        869.93        39.61 o                         
  -5   2   4         67.75         65.18         7.64 o                         
  -4   2   4       1379.64       1300.79        40.38 o                         
  -3   2   4       2900.27       2822.91        82.92 o                         
  -2   2   4      14265.54      14202.36       408.89 o                         
  -1   2   4          4.04         14.12         2.85 o                         
   0   2   4      15498.31      16261.97       525.03 o                         
   1   2   4        858.39        937.92        42.10 o                         
   2   2   4      14044.90      15109.67       622.53 o                         
   3   2   4        290.88        343.57        19.67 o                         
   4   2   4       1064.90        996.82        39.74 o                         
   5   2   4        394.38        272.75        40.11 o                         
   6   2   4        253.09        300.58        53.64 o                         
  -7   3   4         64.29         46.97        11.49 o                         
  -6   3   4         12.92         17.15         6.50 o                         
  -5   3   4       2317.16       2450.34       107.24 o                         
  -4   3   4         32.43         30.33         4.50 o                         
  -3   3   4        809.43        778.10        26.15 o                         
  -2   3   4       4541.53       4800.78       140.52 o                         
  -1   3   4       1562.54       1345.16        42.68 o                         
   0   3   4        202.07        174.13         9.26 o                         
   1   3   4        499.83        452.33        23.93 o                         
   2   3   4         50.31         57.41         6.64 o                         
   3   3   4          8.36         12.00         4.09 o                         
   4   3   4         93.33        107.43         8.59 o                         
   5   3   4          6.81         14.97         5.66 o                         
   6   3   4         33.57          9.48        17.38 o                         
  -6   4   4       1428.85       1417.75        67.44 o                         
  -5   4   4        286.00        286.43        15.37 o                         
  -4   4   4       4101.16       3922.55       136.30 o                         
  -3   4   4        913.51        806.02        26.55 o                         
  -2   4   4      15336.93      15506.21       443.38 o                         
  -1   4   4       2398.20       2256.84        67.49 o                         
   0   4   4      18219.19      19405.37       582.17 o                         
   1   4   4       3042.55       3040.78       120.77 o                         
   2   4   4       2953.75       2932.11       115.74 o                         
   3   4   4       1281.87       1455.70        61.73 o                         
   4   4   4       2009.94       1829.01        99.12 o                         
   5   4   4        134.58         99.71        19.34 o                         
   6   4   4        193.62        242.40        47.72 o                         
  -6   5   4        149.74        191.49        14.01 o                         
  -5   5   4        377.60        422.92        23.43 o                         
  -4   5   4        280.72        309.61        14.48 o                         
  -3   5   4          9.15         13.54         3.37 o                         
  -2   5   4         60.57         94.78         6.01 o                         
  -1   5   4         84.90         48.94         3.94 o                         
   0   5   4        296.09        326.17        13.02 o                         
   1   5   4       1778.51       1775.30        74.70 o                         
   2   5   4         83.30         89.91         7.51 o                         
   3   5   4        796.33        852.14        38.99 o                         
   4   5   4        440.18        410.81        34.38 o                         
   5   5   4         42.93         37.38        12.06 o                         
   6   5   4        665.24        932.45       146.31 o                         
  -6   6   4        179.76        179.09        16.19 o                         
  -5   6   4       1391.48       1485.60        69.97 o                         
  -4   6   4       1654.75       1427.83        82.26 o                         
  -3   6   4       4344.19       4044.74       117.29 o                         
  -2   6   4      14562.74      15658.92       455.24 o                         
  -1   6   4       5617.52       5582.36       164.57 o                         
   0   6   4      12773.25      13175.52       368.93 o                         
   1   6   4       1845.07       1908.08        78.94 o                         
   2   6   4      12167.31      12898.69       485.16 o                         
   3   6   4       1894.66       2102.85        85.58 o                         
   4   6   4        901.02        839.35        45.41 o                         
   5   6   4        885.17        573.71       122.88 o                         
   6   6   4        471.26        516.79        68.65 o                         
  -6   7   4         74.05         82.39         7.71 o                         
  -5   7   4         10.03         31.00         6.97 o                         
  -4   7   4         98.94        113.66        10.33 o                         
  -3   7   4        332.92        319.22        12.12 o                         
  -2   7   4        944.04        909.91        30.98 o                         
  -1   7   4       2960.53       2983.28        88.44 o                         
   0   7   4        255.71        232.12        10.15 o                         
   1   7   4        141.67        191.27         9.76 o                         
   2   7   4        118.34        117.60         8.99 o                         
   3   7   4          0.35          5.13         4.34 o                         
   4   7   4        110.69        124.40        13.13 o                         
   5   7   4        315.27        187.12        45.51 o                         
   6   7   4         21.72         35.22        14.52 o                         
  -6   8   4        248.74        240.65        15.76 o                         
  -5   8   4        210.92        212.07        12.83 o                         
  -4   8   4        783.68        825.50        38.51 o                         
  -3   8   4       3786.66       3601.21       107.97 o                         
  -2   8   4       1629.61       1656.75        51.09 o                         
  -1   8   4       2893.24       2601.40        77.27 o                         
   0   8   4       6081.60       5677.09       160.06 o                         
   1   8   4       5830.51       6075.54       193.45 o                         
   2   8   4       4254.72       4151.48       164.39 o                         
   3   8   4        960.71       1019.98        44.45 o                         
   4   8   4       2618.86       2466.99       113.64 o                         
   5   8   4         18.33         23.13         9.33 o                         
   6   8   4        512.67        555.67        72.58 o                         
  -6   9   4          7.08         11.94         6.18 o                         
  -5   9   4        897.72        981.49        46.40 o                         
  -4   9   4          2.51          5.25         5.35 o                         
  -3   9   4         33.13         38.18         4.59 o                         
  -2   9   4       1089.64       1019.33        32.14 o                         
  -1   9   4         12.17         20.81         2.96 o                         
   0   9   4        164.76        113.50         6.52 o                         
   1   9   4       1757.55       1818.43        62.67 o                         
   2   9   4        518.91        559.32        27.93 o                         
   3   9   4          6.73          7.12         4.73 o                         
   4   9   4        470.43        505.87        33.01 o                         
   5   9   4          3.61          5.52         7.17 o                         
   6   9   4        177.46        150.85        28.45 o                         
  -6  10   4        926.49        845.97        91.87 o                         
  -5  10   4       2289.60       2337.50       101.98 o                         
  -4  10   4         14.55         26.51         6.24 o                         
  -3  10   4       5581.70       5274.78       153.94 o                         
  -2  10   4       3110.51       3118.51        91.56 o                         
  -1  10   4       8303.69       8380.96       239.53 o                         
   0  10   4       5020.40       5104.32       151.90 o                         
   1  10   4       5456.87       5492.65       170.59 o                         
   2  10   4       1118.01        933.51        38.51 o                         
   3  10   4       3947.46       4189.85       171.20 o                         
   4  10   4       1143.97       1147.62        72.76 o                         
   5  10   4        570.72        557.11        42.86 o                         
   6  10   4        273.12        260.52        51.63 o                         
  -6  11   4         18.26         14.15         6.11 o                         
  -5  11   4       1202.27       1243.24        58.93 o                         
  -4  11   4        253.40        287.38        17.63 o                         
  -3  11   4         86.15         69.60         6.24 o                         
  -2  11   4          5.56          8.13         3.00 o                         
  -1  11   4        700.99        659.39        22.39 o                         
   0  11   4       1774.74       1722.24        53.33 o                         
   1  11   4        662.20        708.12        25.13 o                         
   2  11   4       1163.28       1161.44        41.56 o                         
   3  11   4         80.01         82.01         8.16 o                         
   4  11   4        208.30        291.15        24.64 o                         
   5  11   4        122.48        128.20        19.02 o                         
   6  11   4        404.18        495.32        79.05 o                         
  -6  12   4         14.60         14.24         6.79 o                         
  -5  12   4       1195.51       1215.75        56.25 o                         
  -4  12   4        287.55        339.30        19.27 o                         
  -3  12   4       1559.38       1364.27        42.73 o                         
  -2  12   4       2581.79       2726.46        81.86 o                         
  -1  12   4      15764.76      16533.63       465.54 o                         
   0  12   4       4408.22       4374.85       128.62 o                         
   1  12   4       7288.38       7407.09       216.82 o                         
   2  12   4       1034.52        884.07        29.71 o                         
   3  12   4       3170.56       3025.56       140.24 o                         
   4  12   4         51.43         52.80         9.58 o                         
   5  12   4       1993.06       2250.81       195.81 o                         
   6  12   4         63.75         44.62        26.98 o                         
  -6  13   4        275.47        274.66        26.39 o                         
  -5  13   4          4.28          5.18         5.25 o                         
  -4  13   4        594.46        699.35        34.55 o                         
  -3  13   4        207.92        186.27         9.08 o                         
  -2  13   4        205.67        188.21         9.18 o                         
  -1  13   4        219.07        233.80         9.72 o                         
   0  13   4       2422.14       2502.81        75.36 o                         
   1  13   4          4.95          6.86         3.02 o                         
   2  13   4         37.29         45.55         5.22 o                         
   3  13   4        246.60        230.95        14.32 o                         
   4  13   4         49.62         33.49         7.47 o                         
   5  13   4         15.32         11.47         7.82 o                         
   6  13   4        145.04        166.16        32.76 o                         
  -6  14   4         18.62         14.73         8.11 o                         
  -5  14   4        701.85        703.86        33.59 o                         
  -4  14   4        664.19        761.20        36.84 o                         
  -3  14   4       3755.05       3377.74       197.15 o                         
  -2  14   4       1080.57       1215.65        38.48 o                         
  -1  14   4       5840.83       5915.36       169.96 o                         
   0  14   4         85.42         63.23         5.31 o                         
   1  14   4       3474.24       3354.75       100.71 o                         
   2  14   4       2482.54       2227.93        68.96 o                         
   3  14   4       1519.71       1342.99        64.60 o                         
   4  14   4        261.10        203.79        41.07 o                         
   5  14   4        796.36        833.01       104.44 o                         
   6  14   4        139.35        109.06        27.96 o                         
  -6  15   4        421.07        367.09        56.73 o                         
  -5  15   4        209.12        238.03        15.41 o                         
  -4  15   4        172.27        213.87        17.13 o                         
  -3  15   4        599.71        611.16        38.05 o                         
  -2  15   4        624.13        580.84        21.70 o                         
  -1  15   4        843.20        891.45        28.19 o                         
   0  15   4        559.53        582.07        23.69 o                         
   1  15   4        462.17        440.75        17.07 o                         
   2  15   4       1709.65       1822.40        61.51 o                         
   3  15   4         55.72         59.33         6.52 o                         
   4  15   4        908.02        833.73       158.94 o                         
   5  15   4        293.53        346.65        31.13 o                         
   6  15   4          0.61        -14.64        39.20 o                         
  -6  16   4         30.34         16.75         9.24 o                         
  -5  16   4       1367.38       1328.37        62.49 o                         
  -4  16   4        790.80        709.47        38.58 o                         
  -3  16   4       4587.41       4625.93       214.23 o                         
  -2  16   4        951.07        812.49        28.59 o                         
  -1  16   4       4335.07       4238.91       122.94 o                         
   0  16   4          0.83          4.22         3.24 o                         
   1  16   4       7292.52       7186.88       215.99 o                         
   2  16   4        183.36        148.77         8.60 o                         
   3  16   4       3905.17       3966.19       219.03 o                         
   4  16   4        151.85        103.38        16.48 o                         
   5  16   4        498.58        517.94        70.81 o                         
  -6  17   4         18.56         18.90         8.34 o                         
  -5  17   4        201.95        197.30        21.65 o                         
  -4  17   4        509.45        553.20        29.29 o                         
  -3  17   4         32.53         35.51         6.88 o                         
  -2  17   4       2023.64       1815.49        72.66 o                         
  -1  17   4        144.85        149.17         8.10 o                         
   0  17   4       1066.56       1056.17        41.75 o                         
   1  17   4         89.71         78.36         6.05 o                         
   2  17   4        368.33        381.62        19.81 o                         
   3  17   4       1044.60       1109.16        70.70 o                         
   4  17   4        536.42        581.01        86.54 o                         
   5  17   4        316.74        424.93        31.56 o                         
  -6  18   4         69.19         49.75        17.96 o                         
  -5  18   4        973.90        929.89        91.80 o                         
  -4  18   4         78.12         71.84         9.80 o                         
  -3  18   4       2109.90       2197.58        88.33 o                         
  -2  18   4          7.27          7.45         4.55 o                         
  -1  18   4       4712.33       4529.25       155.88 o                         
   0  18   4         44.32         38.21         5.56 o                         
   1  18   4       4982.74       4627.02       149.86 o                         
   2  18   4         89.17        123.15         8.27 o                         
   3  18   4       4277.63       4200.71       311.54 o                         
   4  18   4         14.19         26.42         7.17 o                         
   5  18   4       1014.28        971.30       108.23 o                         
  -5  19   4         11.04          9.72         6.54 o                         
  -4  19   4        194.54        236.72        15.46 o                         
  -3  19   4        224.02        237.10        16.80 o                         
  -2  19   4        533.65        582.67        28.38 o                         
  -1  19   4        145.97        149.10         9.50 o                         
   0  19   4       1133.43       1150.96        66.25 o                         
   1  19   4        514.25        516.13        29.63 o                         
   2  19   4        447.43        483.46        25.84 o                         
   3  19   4         29.96         46.12         6.79 o                         
   4  19   4         85.63         86.42        16.49 o                         
   5  19   4        364.49        406.04        52.34 o                         
  -5  20   4        360.16        341.06        46.48 o                         
  -4  20   4          9.93          3.75         5.77 o                         
  -3  20   4       2533.43       2791.34       114.68 o                         
  -2  20   4          5.46          5.90         4.93 o                         
  -1  20   4       3629.34       3601.53       180.27 o                         
   0  20   4         23.00         28.96         5.07 o                         
   1  20   4       3392.68       3191.46       144.65 o                         
   2  20   4          7.95          2.90         4.55 o                         
   3  20   4       2283.53       2346.28       104.35 o                         
   4  20   4        268.14        208.98        56.77 o                         
   5  20   4       1014.52        860.13        85.90 o                         
  -5  21   4          7.47          5.39         6.66 o                         
  -4  21   4        146.42        173.53        13.47 o                         
  -3  21   4        278.67        290.35        17.66 o                         
  -2  21   4       1269.27       1390.65        57.89 o                         
  -1  21   4        399.38        378.13        22.18 o                         
   0  21   4        225.96        267.43        22.21 o                         
   1  21   4       1526.05       1591.87        69.24 o                         
   2  21   4          2.27          4.90         4.79 o                         
   3  21   4       1902.26       2161.71        98.98 o                         
   4  21   4         11.16          6.28         9.83 o                         
   5  21   4        341.41        303.64        41.43 o                         
  -5  22   4         29.70         34.32         9.90 o                         
  -4  22   4        595.53        533.99        45.98 o                         
  -3  22   4        997.94       1100.11        49.62 o                         
  -2  22   4       1474.44       1599.77        71.04 o                         
  -1  22   4        727.59        791.65        40.07 o                         
   0  22   4        622.09        698.81        34.90 o                         
   1  22   4       2315.51       2469.68       102.48 o                         
   2  22   4       1064.20       1178.62        53.06 o                         
   3  22   4       1678.84       1750.06        81.45 o                         
   4  22   4         77.80         88.12        31.14 o                         
   5  22   4        116.82        117.62        39.43 o                         
  -5  23   4        313.64        248.77        28.51 o                         
  -4  23   4        178.65        201.98        20.43 o                         
  -3  23   4        145.14        152.93        14.23 o                         
  -2  23   4        168.35        194.09        14.70 o                         
  -1  23   4        452.17        541.66        28.64 o                         
   0  23   4        257.26        246.68        16.36 o                         
   1  23   4        190.18        205.46        14.39 o                         
   2  23   4        163.74        158.75        12.74 o                         
   3  23   4       1068.99       1247.60        62.30 o                         
   4  23   4         65.09         35.46        16.79 o                         
  -5  24   4        730.62        662.99        54.40 o                         
  -4  24   4       1567.11       1540.61        64.78 o                         
  -3  24   4        894.82        913.28        42.38 o                         
  -2  24   4        723.93        758.78        36.95 o                         
  -1  24   4        764.96        834.40        38.42 o                         
   0  24   4         60.40         86.43         8.57 o                         
   1  24   4       1370.40       1380.78        61.89 o                         
   2  24   4        969.25       1078.29        47.36 o                         
   3  24   4       1886.91       1915.44        89.12 o                         
   4  24   4        154.29        160.07        20.06 o                         
  -4  25   4        228.12        227.94        29.28 o                         
  -3  25   4         54.54         56.11         7.09 o                         
  -2  25   4         50.92         61.34         7.72 o                         
  -1  25   4        437.29        483.49        24.39 o                         
   0  25   4         76.37         97.20         9.12 o                         
   1  25   4         13.44         13.01         5.39 o                         
   2  25   4         25.52         25.07         6.55 o                         
   3  25   4        886.00       1008.61        51.27 o                         
   4  25   4         42.76         26.85        15.33 o                         
  -4  26   4        313.55        267.45        30.31 o                         
  -3  26   4        183.45        191.60        15.71 o                         
  -2  26   4        862.40        886.41        41.11 o                         
  -1  26   4       1555.73       1642.62        72.64 o                         
   0  26   4        350.22        387.68        20.45 o                         
   1  26   4        949.97        923.46        42.44 o                         
   2  26   4       1177.11       1361.11        57.42 o                         
   3  26   4        803.16        726.78        35.33 o                         
   4  26   4        504.81        397.08        30.38 o                         
  -4  27   4        214.89        164.43        20.71 o                         
  -3  27   4         16.76         16.77         5.64 o                         
  -2  27   4        166.32        194.13        14.55 o                         
  -1  27   4        306.75        334.81        19.16 o                         
   0  27   4        137.14        151.69        12.88 o                         
   1  27   4        528.56        651.97        35.33 o                         
   2  27   4        220.84        215.75        30.65 o                         
   3  27   4        117.61        159.65        15.02 o                         
   4  27   4        710.54        547.52       124.16 o                         
  -4  28   4         59.18         41.61         9.03 o                         
  -3  28   4         15.31         21.12         6.49 o                         
  -2  28   4        388.14        367.44        31.66 o                         
  -1  28   4        344.61        346.57        19.37 o                         
   0  28   4        767.24        863.19        44.70 o                         
   1  28   4        277.96        243.39        26.71 o                         
   2  28   4        613.58        656.55        37.64 o                         
   3  28   4        119.65         89.24        12.89 o                         
  -3  29   4         46.71         34.30         8.40 o                         
  -2  29   4         25.14         38.87         6.95 o                         
  -1  29   4        220.19        227.58        31.01 o                         
   0  29   4         21.95         16.21         5.99 o                         
   1  29   4        106.24        122.46        21.31 o                         
   2  29   4        122.88        123.65        16.19 o                         
   3  29   4        516.40        456.32        63.23 o                         
  -3  30   4         40.17         40.34         9.76 o                         
  -2  30   4        874.61        895.30        69.94 o                         
  -1  30   4        281.93        262.13        28.05 o                         
   0  30   4        201.35        201.72        25.26 o                         
   1  30   4        379.05        306.19        31.34 o                         
   2  30   4       1277.22       1187.26        60.20 o                         
   3  30   4        393.81        267.02        28.37 o                         
  -3  31   4        348.05        325.44        29.29 o                         
  -2  31   4          9.58         11.83         6.41 o                         
  -1  31   4        201.39        232.18        28.85 o                         
   0  31   4         95.74         74.19        13.68 o                         
   1  31   4         52.48         55.07         9.39 o                         
   2  31   4        418.19        440.10        46.45 o                         
  -2  32   4        472.88        419.55        32.06 o                         
  -1  32   4          8.82          7.12         7.19 o                         
   0  32   4        591.58        558.80        46.78 o                         
   1  32   4          0.87         -0.79         6.08 o                         
   2  32   4        472.49        413.35        37.56 o                         
  -1  33   4        206.10        206.75        23.36 o                         
   0  33   4         29.78         24.17         8.11 o                         
   1  33   4         28.42         29.81         7.95 o                         
  -1  34   4          6.07          6.44        10.18 o                         
   0  34   4        551.81        476.72        41.47 o                         
  -5   0   5       1349.33       1556.62       103.02 o                         
  -3   0   5       6598.87       6604.15       268.18 o                         
  -1   0   5      13960.51      13687.67       604.89 o                         
   1   0   5       5695.14       5461.10       227.33 o                         
   3   0   5       5020.31       5831.42       655.33 o                         
   5   0   5        714.72        996.91       186.12 o                         
  -6   1   5        132.73         94.81        18.00 o                         
  -5   1   5        109.61        132.05        12.06 o                         
  -4   1   5        301.16        314.01        18.58 o                         
  -3   1   5        431.53        429.43        15.35 o                         
  -2   1   5       1108.30       1183.79        37.29 o                         
  -1   1   5       1012.02       1135.55        38.21 o                         
   0   1   5       2920.75       3213.99       105.47 o                         
   1   1   5        705.78        759.50        32.82 o                         
   2   1   5       3254.92       3484.03       251.31 o                         
   3   1   5         21.64         24.96        10.96 o                         
   4   1   5        457.68        557.52       116.25 o                         
   5   1   5          5.32         10.17        14.03 o                         
   6   1   5          6.96          8.03        15.58 o                         
  -6   2   5        180.15        178.21        33.57 o                         
  -5   2   5       2057.87       2247.19       101.62 o                         
  -4   2   5        167.14        173.84         9.95 o                         
  -3   2   5       5062.56       5049.88       146.93 o                         
  -2   2   5          5.49          9.91         2.99 o                         
  -1   2   5      10213.55      10181.69       310.16 o                         
   0   2   5       1144.74       1425.64        50.11 o                         
   1   2   5       8862.30       8888.43       363.67 o                         
   2   2   5         22.38         27.07         5.20 o                         
   3   2   5       2352.57       2312.70        94.58 o                         
   4   2   5         43.90         33.64         8.11 o                         
   6   2   5          2.68         -5.37        17.39 o                         
  -6   3   5         71.66         33.47         8.56 o                         
  -5   3   5        151.53        143.48        11.74 o                         
  -4   3   5         99.76         92.43         7.94 o                         
  -3   3   5        372.19        374.26        14.71 o                         
  -2   3   5       1558.21       1615.16        50.39 o                         
  -1   3   5        752.91        817.60        28.00 o                         
   0   3   5         31.51         50.29         4.48 o                         
   1   3   5        257.53        280.25        18.58 o                         
   2   3   5         13.55         25.54         4.68 o                         
   3   3   5        152.52        154.48        11.06 o                         
   4   3   5       1723.29       1506.11       118.54 o                         
   5   3   5         29.05         20.97        11.98 o                         
   6   3   5        191.80        187.23        41.65 o                         
  -6   4   5         63.07         59.38        12.75 o                         
  -5   4   5       1606.23       1830.04        80.48 o                         
  -4   4   5        113.44        113.18         8.59 o                         
  -3   4   5       1374.53       1368.60        42.64 o                         
  -2   4   5       1015.32        953.31        31.73 o                         
  -1   4   5       9227.10       9005.39       277.66 o                         
   0   4   5       5851.21       6161.15       187.12 o                         
   1   4   5       4716.44       4503.23       175.52 o                         
   2   4   5        519.14        500.20        25.17 o                         
   3   4   5        989.39       1071.20        51.71 o                         
   4   4   5        807.58        769.20        76.82 o                         
   5   4   5       1020.64       1013.12       186.63 o                         
   6   4   5        205.44        227.38        32.53 o                         
  -6   5   5         96.02         48.32         8.85 o                         
  -5   5   5         53.66         61.64         7.57 o                         
  -4   5   5          2.44          9.60         5.51 o                         
  -3   5   5        963.46        979.62        33.65 o                         
  -2   5   5         14.91         32.73         5.02 o                         
  -1   5   5       1277.69       1379.18        43.00 o                         
   0   5   5        288.50        266.40        12.52 o                         
   1   5   5        119.86        127.69         9.38 o                         
   2   5   5       1239.04       1289.63        55.30 o                         
   3   5   5        229.28        250.16        15.87 o                         
   4   5   5        819.17        749.41        75.14 o                         
   5   5   5        197.16        161.50        29.61 o                         
   6   5   5        163.28        157.22        40.16 o                         
  -6   6   5          2.93          7.14         7.47 o                         
  -5   6   5       1572.65       1712.10        76.46 o                         
  -4   6   5         36.54         36.00         6.34 o                         
  -3   6   5       8800.68       8845.91       254.75 o                         
  -2   6   5       2429.52       2319.15        72.99 o                         
  -1   6   5       2919.64       2709.84        81.18 o                         
   0   6   5      10125.41      10848.39       327.46 o                         
   1   6   5       5197.91       5261.40       203.10 o                         
   2   6   5       1142.31       1237.60        55.36 o                         
   3   6   5       4215.97       4577.24       175.35 o                         
   4   6   5        795.04        825.64        88.28 o                         
   5   6   5        722.05        728.63       159.73 o                         
   6   6   5        140.23        160.73        40.72 o                         
  -6   7   5         50.14         28.78         8.60 o                         
  -5   7   5         59.03         59.60         7.08 o                         
  -4   7   5       1026.30       1050.25        58.66 o                         
  -3   7   5          5.72          4.20         3.47 o                         
  -2   7   5         74.87         93.33         5.50 o                         
  -1   7   5        231.59        255.47        10.60 o                         
   0   7   5       3993.63       4246.72       131.92 o                         
   1   7   5         13.99         18.73         4.30 o                         
   2   7   5       2159.18       2218.33        92.29 o                         
   3   7   5        160.67        154.46        12.14 o                         
   4   7   5          4.74          5.06         6.35 o                         
   5   7   5         43.82         61.97        14.33 o                         
   6   7   5          1.74          8.96        21.34 o                         
  -6   8   5        616.49        550.38        94.44 o                         
  -5   8   5       1557.76       1667.37        75.42 o                         
  -4   8   5       2494.91       2557.00       106.60 o                         
  -3   8   5       6252.59       6003.21       174.78 o                         
  -2   8   5       1883.20       1753.35        56.10 o                         
  -1   8   5       5040.65       4913.06       140.99 o                         
   0   8   5       2372.54       2259.61        68.39 o                         
   1   8   5       5429.63       5598.61       217.02 o                         
   2   8   5       4482.84       4795.59       192.76 o                         
   3   8   5       2086.53       2209.74        89.64 o                         
   4   8   5       2347.76       2165.79       187.52 o                         
   5   8   5         31.88         34.77        11.59 o                         
   6   8   5         32.32         41.66        26.63 o                         
  -6   9   5         16.01         15.07         6.72 o                         
  -5   9   5        242.30        208.30        14.56 o                         
  -4   9   5        282.59        281.62        17.18 o                         
  -3   9   5          6.69          6.76         3.81 o                         
  -2   9   5          5.47          9.26         3.44 o                         
  -1   9   5         14.25         28.74         3.96 o                         
   0   9   5       2002.62       2112.19        65.20 o                         
   1   9   5        289.16        303.91        12.74 o                         
   2   9   5        916.05        949.81        43.95 o                         
   3   9   5          9.10         16.96         5.60 o                         
   4   9   5        460.38        443.26        59.23 o                         
   5   9   5          1.22          0.72        10.42 o                         
   6   9   5        145.46        135.86        38.57 o                         
  -6  10   5        241.70        209.71        37.25 o                         
  -5  10   5        660.58        780.19        40.55 o                         
  -4  10   5       1996.95       2117.32        93.05 o                         
  -3  10   5       1227.06       1255.35        47.73 o                         
  -2  10   5       3486.89       3350.91       101.41 o                         
  -1  10   5       1517.41       1435.67        45.54 o                         
   0  10   5       4678.62       4589.38       130.23 o                         
   1  10   5       1121.43       1047.72        37.83 o                         
   2  10   5       3434.08       3516.81       141.61 o                         
   3  10   5         47.03         52.10         6.50 o                         
   4  10   5        641.14        727.83        91.34 o                         
   5  10   5         25.05         27.35        12.07 o                         
   6  10   5        584.75        569.49       127.34 o                         
  -6  11   5          8.17         12.21         5.80 o                         
  -5  11   5        320.45        294.24        17.95 o                         
  -4  11   5         55.91         49.03         6.86 o                         
  -3  11   5        216.47        182.14        10.38 o                         
  -2  11   5        262.39        294.96        11.13 o                         
  -1  11   5       1798.33       1839.71        56.42 o                         
   0  11   5        383.24        376.58        15.52 o                         
   1  11   5          5.31          6.70         2.66 o                         
   2  11   5        333.13        308.10        17.46 o                         
   3  11   5         50.91         44.60         6.82 o                         
   4  11   5       1134.73       1087.94       111.78 o                         
   5  11   5         35.65          8.79        12.62 o                         
   6  11   5        206.58        188.36        46.61 o                         
  -6  12   5        297.00        280.39        36.26 o                         
  -5  12   5        576.55        658.37        59.84 o                         
  -4  12   5       3328.37       3562.17       150.20 o                         
  -3  12   5        443.17        486.70        27.48 o                         
  -2  12   5       4120.92       3904.29       113.49 o                         
  -1  12   5        280.87        267.18        11.57 o                         
   0  12   5       9427.06       9743.72       272.35 o                         
   1  12   5        143.35        121.89         7.86 o                         
   2  12   5       3041.87       3085.85       122.00 o                         
   3  12   5        694.40        657.81        43.75 o                         
   4  12   5       1763.69       1875.68       143.93 o                         
   5  12   5        220.94        174.75        61.02 o                         
  -6  13   5        166.25        139.57        27.24 o                         
  -5  13   5        562.28        511.14        44.43 o                         
  -4  13   5         41.80         58.67         9.93 o                         
  -3  13   5        512.09        490.60        26.75 o                         
  -2  13   5          8.30         14.25         3.84 o                         
  -1  13   5        932.85        957.01        32.51 o                         
   0  13   5        409.58        401.01        16.18 o                         
   1  13   5        616.69        650.41        24.84 o                         
   2  13   5       3305.35       3290.37       133.82 o                         
   3  13   5        144.40        132.16        11.99 o                         
   4  13   5        850.28        851.72        77.47 o                         
   5  13   5         15.42          9.82        10.92 o                         
  -6  14   5        231.87        175.65        32.01 o                         
  -5  14   5         45.51         66.20         9.34 o                         
  -4  14   5       2069.26       2141.11        93.80 o                         
  -3  14   5        797.78        916.31        44.40 o                         
  -2  14   5       4153.13       3871.28       114.87 o                         
  -1  14   5         31.30         45.87         4.49 o                         
   0  14   5       5029.74       5057.23       145.13 o                         
   1  14   5         92.81        126.35         6.93 o                         
   2  14   5       6498.32       6801.48       268.68 o                         
   3  14   5         31.82         38.45         9.17 o                         
   4  14   5       1485.52       1600.27       113.69 o                         
   5  14   5         18.62         11.15         8.89 o                         
  -6  15   5        196.15        164.46        14.85 o                         
  -5  15   5         66.57         57.50         8.44 o                         
  -4  15   5         43.84         34.96         7.01 o                         
  -3  15   5         73.64         86.60        10.93 o                         
  -2  15   5        141.23        135.23         8.15 o                         
  -1  15   5        381.11        402.00        14.10 o                         
   0  15   5       1136.53       1127.33        47.01 o                         
   1  15   5       2152.37       2280.59        70.90 o                         
   2  15   5        786.63        679.50        25.69 o                         
   3  15   5        644.13        617.89        51.60 o                         
   4  15   5        395.62        374.79        53.79 o                         
   5  15   5         25.09          7.19        10.37 o                         
  -6  16   5        268.57        218.39        29.65 o                         
  -5  16   5        279.88        275.33        37.23 o                         
  -4  16   5       2046.20       2105.99        93.63 o                         
  -3  16   5         11.71         22.03         6.33 o                         
  -2  16   5       1757.34       1771.42        67.40 o                         
  -1  16   5        265.24        272.90        13.40 o                         
   0  16   5       3756.03       3701.13       117.44 o                         
   1  16   5         17.50         27.71         4.62 o                         
   2  16   5       1775.47       1781.26        84.77 o                         
   3  16   5        557.66        663.06        45.14 o                         
   4  16   5        940.65        957.60        74.69 o                         
   5  16   5        125.52         76.95        35.16 o                         
  -5  17   5        414.75        347.30        55.13 o                         
  -4  17   5        638.17        688.52        31.92 o                         
  -3  17   5       1126.65       1162.78        56.36 o                         
  -2  17   5        200.31        236.28        13.67 o                         
  -1  17   5       2319.44       2252.31       103.60 o                         
   0  17   5         24.17         18.95         3.99 o                         
   1  17   5        248.76        208.95        11.29 o                         
   2  17   5        306.64        285.15        14.89 o                         
   3  17   5        454.83        459.17        37.18 o                         
   4  17   5        712.47        755.00        88.47 o                         
   5  17   5        368.67        362.78        64.38 o                         
  -5  18   5          6.77          4.02         6.25 o                         
  -4  18   5       1372.84       1527.19        70.84 o                         
  -3  18   5        193.17        195.68        12.12 o                         
  -2  18   5       3005.01       3170.03       122.77 o                         
  -1  18   5          2.57          6.28         4.41 o                         
   0  18   5       5488.82       5298.40       264.46 o                         
   1  18   5        394.16        441.89        24.46 o                         
   2  18   5       1468.60       1510.38        94.16 o                         
   3  18   5        369.36        485.22        35.75 o                         
   4  18   5        664.19        759.85        75.05 o                         
   5  18   5         22.40         24.65        27.63 o                         
  -5  19   5         73.41         47.86        11.68 o                         
  -4  19   5        148.84        149.06        14.72 o                         
  -3  19   5        382.13        416.17        23.01 o                         
  -2  19   5        373.57        382.60        20.44 o                         
  -1  19   5       1582.02       1485.28        76.55 o                         
   0  19   5         11.79         19.56         5.02 o                         
   1  19   5        235.53        206.06        12.09 o                         
   2  19   5        447.30        435.27        22.89 o                         
   3  19   5       1623.32       1471.56        88.59 o                         
   4  19   5        443.74        462.25        63.04 o                         
   5  19   5        226.69        183.82        68.69 o                         
  -5  20   5         10.68          2.12         7.80 o                         
  -4  20   5       1685.58       1858.11        72.52 o                         
  -3  20   5         19.56         14.54         6.58 o                         
  -2  20   5       1991.02       2150.97        92.09 o                         
  -1  20   5        840.30        889.08        43.44 o                         
   0  20   5       2401.39       2453.47       145.81 o                         
   1  20   5       1419.53       1466.80        72.63 o                         
   2  20   5         65.02         82.10         9.02 o                         
   3  20   5        203.05        267.59        24.66 o                         
   4  20   5        789.00        850.80        74.96 o                         
   5  20   5         18.04         17.54        33.31 o                         
  -5  21   5         46.40         41.01         7.75 o                         
  -4  21   5          9.49          9.73         6.80 o                         
  -3  21   5          6.39          6.32         6.06 o                         
  -2  21   5        322.26        347.72        21.11 o                         
  -1  21   5        548.20        607.47        28.67 o                         
   0  21   5        227.75        236.76        15.63 o                         
   1  21   5        864.63        823.05        40.66 o                         
   2  21   5         28.07         31.94         6.81 o                         
   3  21   5        914.90        879.84        49.49 o                         
   4  21   5        123.44        114.05        35.44 o                         
  -5  22   5         38.56         22.01         7.75 o                         
  -4  22   5        751.16        706.82        67.97 o                         
  -3  22   5         58.49         64.63         9.22 o                         
  -2  22   5       1450.03       1622.65        70.33 o                         
  -1  22   5        646.86        747.59        34.47 o                         
   0  22   5       2133.97       2296.32        99.24 o                         
   1  22   5        370.47        458.94        25.21 o                         
   2  22   5       2137.01       2268.39       101.64 o                         
   3  22   5        569.31        683.22        41.98 o                         
   4  22   5        529.74        497.60        46.43 o                         
  -4  23   5        572.06        523.55        76.33 o                         
  -3  23   5         18.57         18.46         5.86 o                         
  -2  23   5        590.21        628.39        28.85 o                         
  -1  23   5        325.82        349.73        19.12 o                         
   0  23   5        138.61        171.94        13.53 o                         
   1  23   5        293.19        294.76        17.85 o                         
   2  23   5         23.78         30.77         7.65 o                         
   3  23   5        578.52        633.55        41.21 o                         
   4  23   5          6.39          5.59         9.35 o                         
  -4  24   5        433.14        438.21        52.54 o                         
  -3  24   5        214.99        220.02        22.01 o                         
  -2  24   5        709.29        834.02        38.10 o                         
  -1  24   5       1426.92       1622.14        70.43 o                         
   0  24   5       2807.88       2993.80       123.10 o                         
   1  24   5       1321.86       1500.42        67.50 o                         
   2  24   5        354.40        334.40        20.07 o                         
   3  24   5       1129.62       1379.77       104.21 o                         
   4  24   5        141.95         58.00        19.50 o                         
  -4  25   5        210.86        166.34        30.79 o                         
  -3  25   5          1.95          6.70         6.05 o                         
  -2  25   5        104.47         96.67        11.71 o                         
  -1  25   5        476.86        486.11        25.72 o                         
   0  25   5          0.86          5.45         6.06 o                         
   1  25   5        128.32        119.19        10.52 o                         
   2  25   5        127.36        142.11        13.12 o                         
   3  25   5        567.19        564.93        58.02 o                         
   4  25   5          3.45         15.33        43.21 o                         
  -4  26   5        684.68        533.56        68.44 o                         
  -3  26   5        530.67        520.30        62.06 o                         
  -2  26   5        487.28        555.19        55.95 o                         
  -1  26   5        923.49       1056.86        79.62 o                         
   0  26   5         72.70         80.84         9.92 o                         
   1  26   5        823.72        981.01        69.96 o                         
   2  26   5         21.46         15.43         8.34 o                         
   3  26   5        130.22        134.84        37.47 o                         
  -4  27   5         17.90          4.70         9.13 o                         
  -3  27   5          0.35         -3.78         7.51 o                         
  -2  27   5        517.48        463.19        58.52 o                         
  -1  27   5         10.15         10.16         7.21 o                         
   0  27   5        218.17        182.72        29.14 o                         
   1  27   5        519.45        483.83        54.51 o                         
   2  27   5          0.19          2.83         8.49 o                         
   3  27   5        580.57        511.53        55.36 o                         
  -3  28   5        313.93        270.23        60.91 o                         
  -2  28   5        106.96        102.55        16.99 o                         
  -1  28   5       1390.13       1558.14        58.45 o                         
   0  28   5         54.84         42.31         9.19 o                         
   1  28   5       1835.94       1904.51        91.46 o                         
   2  28   5        107.20         86.23        12.41 o                         
   3  28   5       1294.21       1038.99       137.66 o                         
  -3  29   5         93.54         80.89        16.91 o                         
  -2  29   5        189.82        138.92        25.19 o                         
  -1  29   5        236.46        181.94        29.87 o                         
   0  29   5        207.15        175.13        24.05 o                         
   1  29   5        877.62        782.13        60.58 o                         
   2  29   5         72.89         52.86        10.35 o                         
  -3  30   5        629.50        615.75        89.18 o                         
  -2  30   5          5.35          5.02         8.38 o                         
  -1  30   5        869.51        873.64        45.19 o                         
   0  30   5         18.57         10.08         6.20 o                         
   1  30   5        878.85        941.37        97.13 o                         
   2  30   5         86.30         47.68         9.61 o                         
  -2  31   5         99.95         63.96        18.01 o                         
  -1  31   5         19.77         10.66         7.40 o                         
   0  31   5         28.23         13.67        11.06 o                         
   1  31   5        161.93        143.94        22.62 o                         
  -1  32   5        239.46        227.38        55.27 o                         
   0  32   5         99.56         68.33        17.14 o                         
   1  32   5        605.28        576.14        47.82 o                         
   0  33   5        159.09         88.71        14.70 o                         
  -6   0   6        243.19        258.30        68.47 o                         
  -4   0   6         66.12         82.64        15.49 o                         
  -2   0   6       1441.42       1347.02        61.36 o                         
   0   0   6       2849.98       2979.91       139.51 o                         
   2   0   6       2755.61       3062.31       287.70 o                         
   4   0   6         32.12         81.19        37.80 o                         
  -6   1   6          1.80         -0.82         7.07 o                         
  -5   1   6       1490.42       1563.97        67.26 o                         
  -4   1   6          4.79          7.75         5.67 o                         
  -3   1   6       6147.62       6121.81       176.68 o                         
  -2   1   6        210.99        222.44        10.42 o                         
  -1   1   6       7339.32       7943.68       253.16 o                         
   0   1   6        601.82        651.49        25.87 o                         
   1   1   6       5424.96       5814.44       247.23 o                         
   2   1   6        111.21        118.46        17.54 o                         
   3   1   6        447.15        460.76        43.42 o                         
   4   1   6          1.26          0.20        16.83 o                         
   5   1   6        537.27        604.36        89.09 o                         
  -6   2   6        320.58        344.95        42.51 o                         
  -5   2   6         12.79         11.63         5.68 o                         
  -4   2   6       1296.70       1456.82        64.12 o                         
  -3   2   6        145.05        145.64         7.13 o                         
  -2   2   6       1543.56       1525.37        47.96 o                         
  -1   2   6        170.22        202.09        10.77 o                         
   0   2   6        298.03        270.57        13.30 o                         
   1   2   6       1020.63       1164.29        60.83 o                         
   2   2   6       1528.74       1724.15       146.25 o                         
   3   2   6        499.95        610.15        59.65 o                         
   4   2   6         53.46        101.90        30.62 o                         
   5   2   6          5.30          6.93        18.76 o                         
  -6   3   6         96.27         86.32        14.03 o                         
  -5   3   6        388.52        415.95        23.33 o                         
  -4   3   6         41.62         47.86         6.98 o                         
  -3   3   6       1060.62       1057.58        35.56 o                         
  -2   3   6         51.65         61.69         5.20 o                         
  -1   3   6       2802.16       2831.07        89.50 o                         
   0   3   6        390.50        430.91        19.51 o                         
   1   3   6       8836.37       9897.90       398.54 o                         
   2   3   6        653.50        756.87        34.93 o                         
   3   3   6       2050.91       2309.12       168.10 o                         
   4   3   6          4.84         20.62        21.08 o                         
   5   3   6        270.59        320.91        58.08 o                         
  -6   4   6        405.17        419.92        76.52 o                         
  -5   4   6         89.24         98.57         9.84 o                         
  -4   4   6       1111.59       1248.82        57.41 o                         
  -3   4   6        386.89        371.54        14.98 o                         
  -2   4   6       1629.07       1491.57        48.00 o                         
  -1   4   6          4.86         12.99         3.49 o                         
   0   4   6        311.37        294.63        14.19 o                         
   1   4   6        351.50        378.23        22.89 o                         
   2   4   6        589.02        679.95        36.93 o                         
   3   4   6        370.18        375.27        43.63 o                         
   4   4   6        263.27        400.77        55.79 o                         
   5   4   6         46.44         78.40        29.79 o                         
  -6   5   6         98.02         64.75        13.80 o                         
  -5   5   6        274.63        303.22        22.08 o                         
  -4   5   6       2457.59       2341.41       101.89 o                         
  -3   5   6       3891.99       3814.56       114.41 o                         
  -2   5   6       1607.28       1570.99        47.76 o                         
  -1   5   6       6910.68       7431.74       230.53 o                         
   0   5   6       2750.03       3052.91        95.32 o                         
   1   5   6       8868.15       9878.83       427.49 o                         
   2   5   6         55.51         73.86         8.50 o                         
   3   5   6       2747.31       2748.66       108.79 o                         
   4   5   6         33.34         47.46        21.88 o                         
   5   5   6        141.83        146.14        38.14 o                         
  -6   6   6         52.50         55.37        12.99 o                         
  -5   6   6         49.83         61.68         9.36 o                         
  -4   6   6         88.96         91.33         8.92 o                         
  -3   6   6        572.13        517.36        25.11 o                         
  -2   6   6        675.18        656.22        21.55 o                         
  -1   6   6        359.67        312.10        13.26 o                         
   0   6   6       1500.92       1454.19        47.19 o                         
   1   6   6        522.28        542.53        30.06 o                         
   2   6   6        534.73        555.46        29.01 o                         
   3   6   6         25.17         28.65         6.11 o                         
   4   6   6          8.64         11.53         6.00 o                         
   5   6   6        118.99        156.73        39.65 o                         
  -6   7   6        331.46        283.26        51.66 o                         
  -5   7   6        243.25        253.36        44.72 o                         
  -4   7   6       1379.76       1425.05        65.15 o                         
  -3   7   6       4806.22       4939.71       165.49 o                         
  -2   7   6       3631.46       3632.30       107.93 o                         
  -1   7   6       5001.75       5309.14       159.86 o                         
   0   7   6        671.59        820.26        30.93 o                         
   1   7   6       1234.17       1207.54        57.76 o                         
   2   7   6        415.57        507.87        27.11 o                         
   3   7   6        694.50        686.25        33.80 o                         
   4   7   6         13.37         15.31         9.22 o                         
   5   7   6        993.18       1236.37       160.49 o                         
  -6   8   6        348.20        353.76        68.28 o                         
  -5   8   6        274.09        273.91        47.66 o                         
  -4   8   6         33.36         58.89         9.04 o                         
  -3   8   6        344.07        376.42        19.58 o                         
  -2   8   6        540.85        496.80        17.76 o                         
  -1   8   6        650.50        668.76        23.41 o                         
   0   8   6        363.69        361.98        17.04 o                         
   1   8   6        138.17        151.87        10.90 o                         
   2   8   6          5.83         10.85         4.90 o                         
   3   8   6        296.14        350.86        24.28 o                         
   4   8   6          2.03          0.11         8.00 o                         
   5   8   6          2.95          4.77        16.40 o                         
  -6   9   6        171.41        133.61        25.02 o                         
  -5   9   6        463.19        449.45        52.96 o                         
  -4   9   6        477.70        496.37        25.22 o                         
  -3   9   6       1337.48       1407.02        56.70 o                         
  -2   9   6        808.23        810.13        30.53 o                         
  -1   9   6       1454.50       1489.95        48.54 o                         
   0   9   6       3364.14       3690.18       115.04 o                         
   1   9   6       1546.08       1498.23        61.47 o                         
   2   9   6       2149.76       2453.64       100.40 o                         
   3   9   6       1203.08       1070.29        52.25 o                         
   4   9   6        480.58        585.93        81.32 o                         
   5   9   6        204.04        196.09        44.94 o                         
  -6  10   6        255.14        237.70        18.68 o                         
  -5  10   6          3.89          6.04         7.17 o                         
  -4  10   6        457.47        532.13        27.61 o                         
  -3  10   6        265.58        302.04        17.82 o                         
  -2  10   6        737.88        693.50        24.77 o                         
  -1  10   6        475.51        446.97        17.71 o                         
   0  10   6        138.18        159.32         9.19 o                         
   1  10   6       1261.22       1346.41        57.27 o                         
   2  10   6         64.58         71.93         8.26 o                         
   3  10   6        891.69        942.47        59.91 o                         
   4  10   6         12.56         21.89        11.90 o                         
   5  10   6        219.47        266.73        53.05 o                         
  -6  11   6        601.35        480.18        32.61 o                         
  -5  11   6         50.38         22.51         8.23 o                         
  -4  11   6       1101.56       1102.12        51.16 o                         
  -3  11   6        104.09        150.24        12.80 o                         
  -2  11   6       3034.97       2951.71        96.02 o                         
  -1  11   6        573.30        558.72        20.80 o                         
   0  11   6       4240.31       4609.82       139.09 o                         
   1  11   6       2318.10       2204.88        88.57 o                         
   2  11   6       5244.51       5322.72       244.72 o                         
   3  11   6       1510.21       1369.44        86.70 o                         
   4  11   6       1227.04       1273.52       203.65 o                         
   5  11   6        196.13        196.50        45.15 o                         
  -6  12   6        135.85        126.74        15.79 o                         
  -5  12   6          5.74         10.45         6.28 o                         
  -4  12   6         64.26         78.81         7.73 o                         
  -3  12   6         30.87         34.71         5.75 o                         
  -2  12   6        421.04        408.76        19.26 o                         
  -1  12   6       1772.18       1735.05        54.35 o                         
   0  12   6        162.42        172.42         9.04 o                         
   1  12   6        639.21        646.99        25.83 o                         
   2  12   6          3.07          6.37         5.13 o                         
   3  12   6        655.56        740.49        53.38 o                         
   4  12   6          4.72         11.97         9.91 o                         
   5  12   6        165.75        212.68        48.48 o                         
  -6  13   6         34.74         22.23        10.55 o                         
  -5  13   6        155.21        124.68        23.14 o                         
  -4  13   6       1971.77       2050.05        91.77 o                         
  -3  13   6        448.05        519.23        24.75 o                         
  -2  13   6       5510.02       5753.02       216.11 o                         
  -1  13   6       1903.04       1887.27        58.69 o                         
   0  13   6       1115.63       1171.16        37.67 o                         
   1  13   6       1452.82       1278.36        43.59 o                         
   2  13   6        399.29        395.54        21.28 o                         
   3  13   6        314.64        310.15        29.11 o                         
   4  13   6        614.93        595.82        82.33 o                         
   5  13   6         39.41         22.93        37.21 o                         
  -5  14   6        373.40        382.45        57.19 o                         
  -4  14   6         16.01         19.97         7.27 o                         
  -3  14   6       1055.29       1159.72        57.31 o                         
  -2  14   6         77.42         67.57         6.65 o                         
  -1  14   6       2094.95       2110.12        82.64 o                         
   0  14   6        327.22        308.83        15.18 o                         
   1  14   6        234.35        260.30        12.00 o                         
   2  14   6        257.70        203.71        19.82 o                         
   3  14   6          5.03         13.79         8.96 o                         
   4  14   6        173.76        119.85        48.39 o                         
   5  14   6        123.26        140.61        42.78 o                         
  -5  15   6        192.13        171.64        29.55 o                         
  -4  15   6       1299.68       1339.38        60.46 o                         
  -3  15   6          7.44          1.34         6.25 o                         
  -2  15   6       3209.91       3384.55       131.90 o                         
  -1  15   6          5.76          8.03         4.87 o                         
   0  15   6       1564.43       1453.37        73.72 o                         
   1  15   6        122.50         85.56         6.49 o                         
   2  15   6       1605.47       1695.66       158.56 o                         
   3  15   6          9.40         18.73         9.82 o                         
   4  15   6        364.56        310.51        69.14 o                         
   5  15   6        306.95        263.16        82.06 o                         
  -5  16   6        485.43        452.95        77.60 o                         
  -4  16   6        568.66        584.70        58.77 o                         
  -3  16   6        770.72        881.52        43.78 o                         
  -2  16   6          4.99          7.35         5.37 o                         
  -1  16   6       1118.67       1162.84        62.45 o                         
   0  16   6        430.93        418.42        27.84 o                         
   1  16   6        882.10        899.58        46.07 o                         
   2  16   6        120.93        148.92        15.72 o                         
   3  16   6       1125.60       1238.56        78.50 o                         
   4  16   6        304.74        248.90        85.28 o                         
   5  16   6        104.02        154.32        65.35 o                         
  -5  17   6         19.38         13.75         6.84 o                         
  -4  17   6        312.20        324.19        56.16 o                         
  -3  17   6        229.09        227.52        17.97 o                         
  -2  17   6        299.52        342.47        19.72 o                         
  -1  17   6         87.67         99.12         9.58 o                         
   0  17   6       4096.74       4193.07       245.38 o                         
   1  17   6          0.48          6.02         4.18 o                         
   2  17   6       3800.06       3897.93       217.92 o                         
   3  17   6          1.64         10.17        11.29 o                         
   4  17   6       1128.64        899.14       156.61 o                         
  -5  18   6         72.36         73.16        14.02 o                         
  -4  18   6          6.59          5.11         6.44 o                         
  -3  18   6       1097.16       1239.93        53.92 o                         
  -2  18   6         36.93         45.36         7.32 o                         
  -1  18   6        167.03        207.74        15.22 o                         
   0  18   6        343.50        318.35        19.78 o                         
   1  18   6       1228.12       1307.40        75.21 o                         
   2  18   6        318.99        385.70        29.32 o                         
   3  18   6        611.52        638.51        47.16 o                         
   4  18   6        302.46        293.70        36.35 o                         
  -5  19   6        164.75         99.77        15.61 o                         
  -4  19   6        582.47        576.42       101.15 o                         
  -3  19   6         33.87         34.68         7.54 o                         
  -2  19   6       1223.58       1376.53        61.06 o                         
  -1  19   6         95.56         93.70        10.25 o                         
   0  19   6       2620.61       2787.27       170.71 o                         
   1  19   6        446.20        401.75        23.30 o                         
   2  19   6       1997.11       2017.20       119.63 o                         
   3  19   6        171.54         77.75        42.85 o                         
   4  19   6        813.59        654.39        72.89 o                         
  -5  20   6         30.57         22.99         8.28 o                         
  -4  20   6        169.89        137.92        30.11 o                         
  -3  20   6        130.10        151.47        18.64 o                         
  -2  20   6        253.49        321.29        18.37 o                         
  -1  20   6       1679.04       1841.79        79.53 o                         
   0  20   6         97.36        113.57         9.37 o                         
   1  20   6        824.43        924.98        44.12 o                         
   2  20   6        291.09        375.88        38.56 o                         
   3  20   6        242.43        263.89        27.57 o                         
   4  20   6        274.60        125.55        56.86 o                         
  -4  21   6        832.68        873.96        36.92 o                         
  -3  21   6        224.22        193.92        25.11 o                         
  -2  21   6       1300.31       1481.79        65.01 o                         
  -1  21   6          2.93          6.88         6.32 o                         
   0  21   6        759.32        779.90        36.33 o                         
   1  21   6         40.90         67.53         9.34 o                         
   2  21   6        654.63        583.50        71.54 o                         
   3  21   6         54.56         46.61        17.79 o                         
   4  21   6        456.89        368.57        99.20 o                         
  -4  22   6         49.58         44.53         8.72 o                         
  -3  22   6        954.67       1111.44        53.19 o                         
  -2  22   6        314.13        354.68        20.26 o                         
  -1  22   6          5.16          7.38         7.32 o                         
   0  22   6        781.72        862.93        41.95 o                         
   1  22   6         26.73         27.43         7.27 o                         
   2  22   6       1145.64       1270.52        86.29 o                         
   3  22   6         51.78         21.35        12.11 o                         
   4  22   6        609.26        533.67        95.96 o                         
  -4  23   6        273.40        232.53        31.13 o                         
  -3  23   6        366.49        335.11        61.55 o                         
  -2  23   6        344.69        393.95        32.70 o                         
  -1  23   6        415.12        475.99        26.04 o                         
   0  23   6       1775.94       1801.74       114.56 o                         
   1  23   6        656.65        714.73        51.52 o                         
   2  23   6       1176.55       1114.90        74.23 o                         
   3  23   6        197.25        207.40        27.43 o                         
  -4  24   6        143.81        105.75        16.19 o                         
  -3  24   6        168.88        175.77        43.34 o                         
  -2  24   6        267.79        303.95        50.55 o                         
  -1  24   6          1.22          9.82         6.83 o                         
   0  24   6        126.91        174.70        13.03 o                         
   1  24   6         16.50          9.41         7.60 o                         
   2  24   6        676.90        826.82        92.21 o                         
   3  24   6         35.38         14.81        10.35 o                         
  -4  25   6         75.87         75.38        19.10 o                         
  -3  25   6         88.70         44.99        17.94 o                         
  -2  25   6        248.72        205.86        50.89 o                         
  -1  25   6        181.89        199.62        24.52 o                         
   0  25   6       1232.86       1243.00        58.57 o                         
   1  25   6        910.95        961.82        87.33 o                         
   2  25   6       2318.58       2202.99       218.16 o                         
   3  25   6         69.03         45.57        29.57 o                         
  -3  26   6         20.43         18.35         9.35 o                         
  -2  26   6        151.37        145.31        29.86 o                         
  -1  26   6        167.88        166.29        32.59 o                         
   0  26   6        313.01        342.25        42.99 o                         
   1  26   6         76.07         62.72        14.12 o                         
   2  26   6       1059.22       1155.83       133.08 o                         
   3  26   6          7.26         10.12        34.41 o                         
  -3  27   6        410.44        264.67        69.74 o                         
  -2  27   6        406.53        343.36        58.74 o                         
  -1  27   6         86.60         76.29        16.62 o                         
   0  27   6         68.23         40.92         9.12 o                         
   1  27   6        195.50        207.29        42.57 o                         
   2  27   6        138.30         53.24        29.12 o                         
  -3  28   6         21.82         19.73        13.70 o                         
  -2  28   6        192.29        159.50        43.37 o                         
  -1  28   6        197.13        165.54        31.48 o                         
   0  28   6         32.16         41.49         9.40 o                         
   1  28   6        269.53        230.64        45.09 o                         
   2  28   6         97.16         66.61        34.45 o                         
  -2  29   6         90.58         66.88        18.28 o                         
  -1  29   6        258.20        251.06        41.49 o                         
   0  29   6          4.51          3.28         8.67 o                         
   1  29   6        351.31        346.42        26.55 o                         
  -2  30   6        287.40        288.41        26.51 o                         
  -1  30   6         44.63         31.36        12.14 o                         
   0  30   6        281.01        327.76        32.93 o                         
   1  30   6        129.47        111.15        15.43 o                         
  -1  31   6        174.60        163.90        18.57 o                         
   0  31   6        272.96        208.86        21.45 o                         
  -5   0   7         60.07         59.50        14.62 o                         
  -3   0   7        706.06        793.27        53.62 o                         
  -1   0   7        910.34       1074.55        57.02 o                         
   1   0   7        476.66        480.29        30.68 o                         
   3   0   7        216.53        173.31        31.35 o                         
   5   0   7         17.18         10.37        34.01 o                         
  -6   1   7        600.04        542.44        31.36 o                         
  -5   1   7        435.19        454.82        53.42 o                         
  -4   1   7        754.46        912.73        45.96 o                         
  -3   1   7         68.49         86.06         7.80 o                         
  -2   1   7       3165.19       3184.04        99.08 o                         
  -1   1   7        107.77        121.43         8.81 o                         
   0   1   7       4427.12       4755.42       153.65 o                         
   1   1   7        935.48        927.76        49.54 o                         
   2   1   7       4161.98       3995.45       281.91 o                         
   3   1   7         67.82         50.39        15.19 o                         
   4   1   7       2252.69       2804.43       331.43 o                         
   5   1   7         24.14         22.27        25.18 o                         
  -6   2   7         89.34         76.37         9.97 o                         
  -5   2   7        131.38        115.56        22.34 o                         
  -4   2   7        296.09        325.90        18.64 o                         
  -3   2   7          0.88          2.68         5.63 o                         
  -2   2   7         44.65         47.64         5.46 o                         
  -1   2   7          3.63          2.98         3.44 o                         
   0   2   7         80.64         96.73         7.99 o                         
   1   2   7        475.97        513.07        31.24 o                         
   2   2   7        266.24        278.02        30.00 o                         
   3   2   7        611.98        492.03        72.59 o                         
   4   2   7        112.73        108.13        34.99 o                         
   5   2   7          3.77          6.48        22.61 o                         
  -6   3   7        177.01        178.90        17.52 o                         
  -5   3   7         21.80         22.29         7.44 o                         
  -4   3   7       3604.66       4036.34       169.55 o                         
  -3   3   7       1348.28       1370.96        60.32 o                         
  -2   3   7       7222.94       7509.64       231.63 o                         
  -1   3   7       2215.99       2261.09        76.20 o                         
   0   3   7       3121.31       3384.12       110.56 o                         
   1   3   7        295.90        308.20        21.97 o                         
   2   3   7       1252.41       1178.44       119.65 o                         
   3   3   7          1.54         -1.14        11.01 o                         
   4   3   7        201.53        229.34        48.11 o                         
   5   3   7          7.37         -1.41        21.82 o                         
  -6   4   7         75.69         50.44        11.87 o                         
  -5   4   7         41.81         21.04         6.98 o                         
  -4   4   7        598.28        636.68        31.51 o                         
  -3   4   7         33.13         49.11         6.19 o                         
  -2   4   7         11.01         16.86         4.35 o                         
  -1   4   7        329.91        359.98        15.66 o                         
   0   4   7         51.10         63.18         5.73 o                         
   1   4   7         68.96         62.34         8.64 o                         
   2   4   7        122.28         96.67        10.67 o                         
   3   4   7         51.48         32.25        14.53 o                         
   4   4   7         17.37         29.46        24.47 o                         
   5   4   7        337.03        222.43        49.68 o                         
  -6   5   7        567.33        494.82        39.17 o                         
  -5   5   7          2.40          5.33         7.17 o                         
  -4   5   7       2027.53       2300.81       102.02 o                         
  -3   5   7        223.79        228.93        15.48 o                         
  -2   5   7       3448.42       3469.38       110.95 o                         
  -1   5   7        234.95        282.00        12.53 o                         
   0   5   7       1692.72       1795.55        62.08 o                         
   1   5   7       1455.19       1582.77        72.63 o                         
   2   5   7        804.08        856.64        41.95 o                         
   3   5   7       2950.69       2979.51       521.49 o                         
   4   5   7        579.68        668.29        97.80 o                         
   5   5   7        182.29        161.06        43.26 o                         
  -6   6   7         87.10         62.64         8.61 o                         
  -5   6   7         83.41         72.94        13.83 o                         
  -4   6   7        351.77        369.99        21.15 o                         
  -3   6   7          4.66          6.39         6.12 o                         
  -2   6   7         15.95         21.24         4.56 o                         
  -1   6   7        889.02        955.01        33.35 o                         
   0   6   7          1.39          5.03         3.79 o                         
   1   6   7         77.93         96.09        10.80 o                         
   2   6   7         13.56         14.47         5.61 o                         
   3   6   7        569.59        554.07        82.37 o                         
   4   6   7        165.86        204.17        45.12 o                         
   5   6   7         12.53          8.54        24.76 o                         
  -6   7   7        549.22        449.61        31.39 o                         
  -5   7   7        195.01        168.21        34.59 o                         
  -4   7   7        276.17        345.75        23.19 o                         
  -3   7   7        270.90        267.82        19.89 o                         
  -2   7   7        847.07        788.42        39.67 o                         
  -1   7   7        826.31        866.61        30.23 o                         
   0   7   7       7290.50       7557.96       260.05 o                         
   1   7   7       1281.53       1415.39        69.31 o                         
   2   7   7       2239.52       2365.71       101.16 o                         
   3   7   7       1969.97       1920.89       166.41 o                         
   4   7   7        960.86       1100.09       144.90 o                         
   5   7   7        308.47        276.19        55.83 o                         
  -6   8   7         12.69          5.48         9.76 o                         
  -5   8   7         38.52         25.81         7.23 o                         
  -4   8   7        231.60        247.90        14.38 o                         
  -3   8   7          0.69          3.33         5.02 o                         
  -2   8   7         29.95         34.41         4.96 o                         
  -1   8   7        483.84        533.84        25.89 o                         
   0   8   7        238.44        236.82        11.77 o                         
   1   8   7         60.33         71.58         8.84 o                         
   2   8   7         91.14         99.67        10.46 o                         
   3   8   7         45.65         29.14         8.94 o                         
   4   8   7          5.26         -4.28        24.45 o                         
   5   8   7         59.92         50.93        47.17 o                         
  -6   9   7        309.96        219.64        16.31 o                         
  -5   9   7       1389.50       1323.47        51.40 o                         
  -4   9   7        903.38       1031.12        50.97 o                         
  -3   9   7       1327.48       1395.15       120.41 o                         
  -2   9   7        408.05        430.14        32.96 o                         
  -1   9   7       5261.98       5435.39       210.16 o                         
   0   9   7        418.40        411.44        19.35 o                         
   1   9   7       1004.68       1128.38        52.64 o                         
   2   9   7        513.51        516.20        29.43 o                         
   3   9   7        201.38        223.54        24.05 o                         
   4   9   7        115.15         83.93        31.67 o                         
   5   9   7        217.26        147.82        64.42 o                         
  -5  10   7          0.06          2.52         6.45 o                         
  -4  10   7         67.77         68.73         8.12 o                         
  -3  10   7        194.00        191.71        15.89 o                         
  -2  10   7        393.56        409.71        27.92 o                         
  -1  10   7         24.92         29.83         5.26 o                         
   0  10   7         25.61         26.78         4.89 o                         
   1  10   7        225.96        215.07        17.28 o                         
   2  10   7         67.73         70.55         9.32 o                         
   3  10   7        324.89        317.43        37.93 o                         
   4  10   7         29.51          4.39        14.76 o                         
   5  10   7        254.22        162.53        68.14 o                         
  -5  11   7        441.70        374.78        64.55 o                         
  -4  11   7       1318.07       1396.95       101.46 o                         
  -3  11   7       2778.03       2907.66       129.18 o                         
  -2  11   7       1571.96       1647.91       138.59 o                         
  -1  11   7       3980.36       3952.83       176.71 o                         
   0  11   7        625.97        645.86        25.82 o                         
   1  11   7       2599.89       2942.07       132.37 o                         
   2  11   7          5.42          8.05         6.15 o                         
   3  11   7        278.33        317.91        30.19 o                         
   4  11   7          1.82         -0.74        10.48 o                         
  -5  12   7         14.08          7.61         5.61 o                         
  -4  12   7         74.05         48.77         8.62 o                         
  -3  12   7        191.92        220.75        14.46 o                         
  -2  12   7         47.05         59.21         7.65 o                         
  -1  12   7         93.09        110.98         8.73 o                         
   0  12   7        278.92        314.79        13.98 o                         
   1  12   7        886.15        858.63        75.24 o                         
   2  12   7          0.91          4.59         6.74 o                         
   3  12   7        704.74        641.52        48.10 o                         
   4  12   7          7.83         22.42        13.86 o                         
  -5  13   7        681.19        608.37        80.07 o                         
  -4  13   7         68.87         87.16        12.47 o                         
  -3  13   7        388.51        377.11        26.56 o                         
  -2  13   7        421.63        502.52        32.73 o                         
  -1  13   7       2377.45       2408.82       167.71 o                         
   0  13   7        168.68        126.40         9.27 o                         
   1  13   7       4204.92       4192.14       421.91 o                         
   2  13   7         43.07         31.19        10.19 o                         
   3  13   7       2893.26       2950.73       172.64 o                         
   4  13   7        107.06         40.57        14.37 o                         
  -5  14   7         56.66         30.27         7.30 o                         
  -4  14   7         13.49         11.05         5.75 o                         
  -3  14   7        162.46        175.13        11.87 o                         
  -2  14   7        177.47        234.24        26.62 o                         
  -1  14   7        796.05        829.30        83.06 o                         
   0  14   7         13.32          5.33         4.70 o                         
   1  14   7        291.90        290.58        48.28 o                         
   2  14   7         24.32         14.40         9.95 o                         
   3  14   7        524.70        502.60        39.68 o                         
   4  14   7          7.03          2.72        12.06 o                         
  -5  15   7       1265.74       1114.20        71.09 o                         
  -4  15   7          3.36          9.93         6.48 o                         
  -3  15   7        269.17        315.70        19.23 o                         
  -2  15   7          5.32          9.76         5.92 o                         
  -1  15   7       1081.11       1220.68        99.18 o                         
   0  15   7          1.17          0.75         4.55 o                         
   1  15   7        788.52        922.00       126.14 o                         
   2  15   7          1.47          3.90         8.10 o                         
   3  15   7       1406.94       1446.46       141.13 o                         
   4  15   7          0.01         -7.66        22.68 o                         
  -5  16   7          1.20         -0.17         7.47 o                         
  -4  16   7          6.30         11.24         5.84 o                         
  -3  16   7        118.75        107.81        10.33 o                         
  -2  16   7        338.59        341.07        22.61 o                         
  -1  16   7         40.64         46.18         7.10 o                         
   0  16   7        106.06        114.68        10.09 o                         
   1  16   7        822.93        807.27       116.33 o                         
   2  16   7        182.79        179.04        17.35 o                         
   3  16   7        343.38        303.33        68.76 o                         
   4  16   7        274.27        159.16        34.63 o                         
  -5  17   7        421.73        344.97        26.65 o                         
  -4  17   7         14.93         21.06         6.26 o                         
  -3  17   7       2246.41       2394.16       252.69 o                         
  -2  17   7          0.06          3.90         6.35 o                         
  -1  17   7       5453.40       5894.05       346.09 o                         
   0  17   7        657.40        733.36        75.24 o                         
   1  17   7       1866.37       1696.35       212.71 o                         
   2  17   7          7.05         -0.49         8.18 o                         
   3  17   7        139.75         70.72        31.05 o                         
   4  17   7         29.05         19.96        47.02 o                         
  -5  18   7         23.22         15.25        13.15 o                         
  -4  18   7        313.36        246.66        45.80 o                         
  -3  18   7         15.73         17.22         7.20 o                         
  -2  18   7        661.61        735.60        49.88 o                         
  -1  18   7         39.33         37.11         8.48 o                         
   0  18   7        274.63        295.26        17.66 o                         
   1  18   7        410.91        403.23        38.54 o                         
   2  18   7        423.05        412.82        34.81 o                         
   3  18   7        284.07        152.44        54.04 o                         
   4  18   7         41.16         24.46        51.85 o                         
  -4  19   7          2.36          5.92         8.88 o                         
  -3  19   7       1987.70       2226.24        79.41 o                         
  -2  19   7          4.91          8.78         6.98 o                         
  -1  19   7       1941.51       2124.92       116.47 o                         
   0  19   7        432.44        503.13        41.66 o                         
   1  19   7        850.68        941.20        84.43 o                         
   2  19   7        885.81       1034.73       146.51 o                         
   3  19   7        828.05        607.80        77.82 o                         
  -4  20   7          0.40          0.60         6.52 o                         
  -3  20   7          5.72          6.17         6.57 o                         
  -2  20   7         24.43         19.02         7.06 o                         
  -1  20   7          9.53          5.69         6.23 o                         
   0  20   7        270.90        263.34        24.32 o                         
   1  20   7         61.43         73.31        11.23 o                         
   2  20   7        682.29        570.34        69.02 o                         
   3  20   7        412.00        346.60       105.44 o                         
  -4  21   7        152.01         97.87        28.24 o                         
  -3  21   7        194.67        176.82        50.16 o                         
  -2  21   7         48.47         36.24        11.68 o                         
  -1  21   7        432.06        467.67        23.94 o                         
   0  21   7         17.83         34.50         8.17 o                         
   1  21   7        303.50        323.49        28.27 o                         
   2  21   7        254.26        316.38        29.46 o                         
   3  21   7       1218.80        879.64       105.21 o                         
  -4  22   7         29.84         20.25         8.17 o                         
  -3  22   7         84.73         57.51        15.81 o                         
  -2  22   7          8.41          7.01         6.65 o                         
  -1  22   7          3.58          1.31         6.90 o                         
   0  22   7         21.12         18.23         7.85 o                         
   1  22   7         23.67         21.09        11.14 o                         
   2  22   7        411.32        338.60        51.69 o                         
   3  22   7         13.58          3.23        13.73 o                         
  -4  23   7         16.68          9.77        13.69 o                         
  -3  23   7         96.49         87.41        28.97 o                         
  -2  23   7       1219.39       1384.68        73.36 o                         
  -1  23   7        684.09        695.01        67.73 o                         
   0  23   7        817.71        803.75       112.10 o                         
   1  23   7        481.74        437.94        79.63 o                         
   2  23   7        416.41        466.76        79.46 o                         
   3  23   7        522.11        282.01        92.21 o                         
  -3  24   7        626.63        563.98        35.90 o                         
  -2  24   7        152.91        101.10        26.30 o                         
  -1  24   7          0.02          1.91         6.63 o                         
   0  24   7         85.75         47.79        11.86 o                         
   1  24   7        244.74         66.56        58.78 o                         
   2  24   7         33.50          3.35        10.00 o                         
  -3  25   7        789.61        696.56        34.11 o                         
  -2  25   7        471.88        469.22        40.69 o                         
  -1  25   7        894.11        940.42        41.32 o                         
   0  25   7        633.68        693.00        78.80 o                         
   1  25   7        195.16        107.90        41.41 o                         
   2  25   7        156.72         93.93        35.40 o                         
  -3  26   7          9.85         13.23         9.27 o                         
  -2  26   7         35.06         20.56         7.79 o                         
  -1  26   7          1.42          4.73         6.88 o                         
   0  26   7        198.73        173.00        30.81 o                         
   1  26   7         20.32         22.72        12.49 o                         
   2  26   7        558.10        226.30       197.83 o                         
  -2  27   7        160.36        200.87        25.58 o                         
  -1  27   7        384.17        386.92        32.37 o                         
   0  27   7        124.21        132.13        31.67 o                         
   1  27   7        152.86         82.97        30.96 o                         
  -2  28   7          6.20          6.70        18.02 o                         
  -1  28   7         13.14         35.01        18.23 o                         
   0  28   7        120.81         99.14        23.15 o                         
   1  28   7         54.39         21.30        20.23 o                         
  -1  29   7          5.67          8.08        16.73 o                         
   0  29   7        670.26        578.42        52.86 o                         
  -4   0   8        299.09        334.54        38.62 o                         
  -2   0   8       4584.91       5121.89       331.05 o                         
   0   0   8       5352.12       5653.95       254.65 o                         
  -5   1   8         98.90        109.84        11.73 o                         
  -4   1   8          0.18          3.14         5.50 o                         
  -3   1   8        196.82        184.08        22.24 o                         
  -2   1   8          0.38          6.12         7.01 o                         
  -1   1   8       2367.28       2314.90        86.85 o                         
   0   1   8        523.53        595.46        25.15 o                         
   1   1   8       2841.31       2274.14       253.16 o                         
   3   1   8          4.36          6.07        18.70 o                         
   4   1   8          8.85          7.90        25.11 o                         
  -5   2   8         48.78         55.89         8.73 o                         
  -4   2   8        667.19        716.90        41.26 o                         
  -3   2   8          7.29          4.88         5.76 o                         
  -2   2   8       1200.17       1500.05        74.94 o                         
  -1   2   8          8.23         13.75         4.73 o                         
   0   2   8        866.64       1010.23        38.50 o                         
   1   2   8        868.59        736.72        48.41 o                         
   3   2   8          8.15          8.65        22.40 o                         
   4   2   8        186.14        104.03        37.59 o                         
  -5   3   8        732.54        844.70        45.01 o                         
  -4   3   8         46.22         54.89         7.82 o                         
  -3   3   8       1716.20       1755.69        92.65 o                         
  -2   3   8        334.76        368.77        24.31 o                         
  -1   3   8         27.68         42.48         6.81 o                         
   0   3   8          2.37          3.90         4.41 o                         
   1   3   8         51.44         56.82         9.19 o                         
   2   3   8         50.08         16.07        12.89 o                         
   3   3   8        611.50        589.10        88.81 o                         
   4   3   8        135.59        109.91        55.24 o                         
  -5   4   8         50.24         37.54         6.87 o                         
  -4   4   8       1108.71       1203.25        58.42 o                         
  -3   4   8         52.36         45.69         6.42 o                         
  -2   4   8         29.67         60.13         9.62 o                         
  -1   4   8        134.63        157.02        10.12 o                         
   0   4   8       2922.11       3420.81       112.80 o                         
   1   4   8        121.90        139.06        14.14 o                         
   3   4   8          4.27          7.92        25.39 o                         
   4   4   8         98.52         47.89        33.31 o                         
  -5   5   8         44.31         52.12         8.81 o                         
  -4   5   8         97.11         86.04        11.87 o                         
  -3   5   8        848.21        848.45        77.69 o                         
  -2   5   8        667.96        666.72        35.80 o                         
  -1   5   8        355.62        322.34        22.47 o                         
   0   5   8        455.25        503.88        21.68 o                         
   1   5   8        505.57        544.22        33.73 o                         
   3   5   8        193.04        182.25        65.88 o                         
   4   5   8         34.77         33.68        31.25 o                         
  -5   6   8         14.09          9.11         6.21 o                         
  -4   6   8        596.52        660.99        36.87 o                         
  -3   6   8        399.47        398.08        37.72 o                         
  -2   6   8       3375.52       3701.51       324.33 o                         
  -1   6   8       1586.73       1695.87        85.23 o                         
   0   6   8       2077.22       2192.91        73.86 o                         
   1   6   8       1626.01       1762.27        87.60 o                         
   3   6   8         63.65         44.72        29.57 o                         
   4   6   8        432.68        274.28        59.70 o                         
  -5   7   8         27.58         38.74         8.65 o                         
  -4   7   8        220.34        225.47        17.47 o                         
  -3   7   8          7.12         10.08         5.38 o                         
  -2   7   8        844.40        860.56        83.78 o                         
  -1   7   8        747.86        728.40        49.35 o                         
   0   7   8       1410.70       1434.71        51.02 o                         
   1   7   8        987.89        956.04       132.54 o                         
   2   7   8        125.49        111.10        11.62 o                         
   3   7   8         14.27         23.44        33.44 o                         
   4   7   8         15.39          7.97        47.41 o                         
  -5   8   8        308.90        275.27        16.97 o                         
  -4   8   8        472.97        457.69        66.58 o                         
  -3   8   8        759.41        813.85        97.83 o                         
  -2   8   8       1104.17       1112.41       112.70 o                         
  -1   8   8        575.57        645.85        59.04 o                         
   0   8   8       2001.67       2060.39        70.28 o                         
   1   8   8        134.07        100.97        12.68 o                         
   2   8   8        572.56        528.03        84.92 o                         
   3   8   8         35.61         39.40        26.47 o                         
   4   8   8        469.96        245.83        54.45 o                         
  -5   9   8          3.90          4.24         6.51 o                         
  -4   9   8        171.70        191.64        26.84 o                         
  -3   9   8       1618.22       1635.33       128.74 o                         
  -2   9   8         43.70         35.89         8.72 o                         
  -1   9   8        656.76        599.53        61.90 o                         
   0   9   8        271.68        267.33        24.95 o                         
   1   9   8        360.50        370.40        37.18 o                         
   2   9   8         76.72         94.47        16.77 o                         
   3   9   8         26.03         10.57         9.39 o                         
   4   9   8        197.16        158.44        68.72 o                         
  -5  10   8        593.23        509.82        35.35 o                         
  -4  10   8        452.50        468.80        65.59 o                         
  -3  10   8        371.41        397.73        39.35 o                         
  -2  10   8          4.70          9.14         7.31 o                         
  -1  10   8        573.35        632.13        69.33 o                         
   0  10   8        488.29        504.65        44.44 o                         
   1  10   8       1431.24       1785.49       216.94 o                         
   2  10   8       1413.14       1411.46        94.06 o                         
  -5  11   8        292.38        269.37        19.35 o                         
  -4  11   8        100.80         95.54        17.81 o                         
  -3  11   8        406.98        420.16        45.50 o                         
  -2  11   8        152.09        178.24        14.62 o                         
  -1  11   8        134.13        149.56        18.15 o                         
   0  11   8          7.71          8.46         5.95 o                         
   1  11   8        107.85        134.62        19.49 o                         
   2  11   8       1537.71       1694.38       126.33 o                         
   3  11   8        288.75        210.71        23.86 o                         
  -5  12   8        635.61        502.07        37.94 o                         
  -4  12   8         32.63         43.42         7.67 o                         
  -3  12   8       1199.87       1252.02       126.15 o                         
  -2  12   8         47.65         45.47         9.84 o                         
  -1  12   8        531.77        650.93        50.58 o                         
   0  12   8        374.50        384.41        37.08 o                         
   1  12   8       2408.97       2901.81       277.15 o                         
   2  12   8        190.71        177.09        26.41 o                         
   3  12   8        208.85        165.64        24.57 o                         
  -5  13   8         10.51         11.90         7.48 o                         
  -4  13   8        274.73        268.49        36.74 o                         
  -3  13   8         12.85         12.61         5.96 o                         
  -2  13   8       1380.33       1601.66        76.92 o                         
  -1  13   8         42.46         36.91        10.10 o                         
   0  13   8        584.57        614.09        47.02 o                         
   1  13   8        212.16        206.78        28.12 o                         
   2  13   8        579.79        695.20       125.92 o                         
   3  13   8        116.04         87.59        21.41 o                         
  -5  14   8         22.47         19.83        12.68 o                         
  -4  14   8        183.97        139.01        33.03 o                         
  -3  14   8        700.05        704.42        71.37 o                         
  -2  14   8        671.85        723.61        49.64 o                         
  -1  14   8       1115.16       1240.77        77.10 o                         
   0  14   8        742.75        664.72        58.00 o                         
   1  14   8        559.98        651.02        50.55 o                         
   2  14   8         98.95         81.68        17.09 o                         
   3  14   8        375.55        230.87        30.84 o                         
  -4  15   8        510.30        553.88        25.73 o                         
  -3  15   8         14.65         11.26         8.27 o                         
  -2  15   8       2227.74       2440.39       112.93 o                         
  -1  15   8        281.90        281.42        23.86 o                         
   0  15   8       2374.19       2631.77       210.39 o                         
   1  15   8         57.35         55.21        15.03 o                         
   2  15   8         91.17        109.56        22.31 o                         
   3  15   8         66.53         25.90        16.08 o                         
  -4  16   8          0.27          4.90         6.68 o                         
  -3  16   8        340.81        371.65        86.27 o                         
  -2  16   8          7.77          2.00         8.16 o                         
  -1  16   8        713.25        843.81        63.37 o                         
   0  16   8          1.57          3.38         7.03 o                         
   1  16   8        503.22        566.46        44.01 o                         
   2  16   8          1.56         -2.57         9.60 o                         
   3  16   8        328.63        122.34        62.62 o                         
  -4  17   8        402.92        420.93        24.39 o                         
  -3  17   8        180.99        155.35        24.82 o                         
  -2  17   8          5.59          7.27         7.44 o                         
  -1  17   8         53.31         53.20         8.58 o                         
   0  17   8          9.35          9.93         8.17 o                         
   1  17   8         68.90         82.75        15.00 o                         
   2  17   8        620.67        200.73       151.35 o                         
   3  17   8        311.00        224.02        82.06 o                         
  -4  18   8         28.93         14.70        10.32 o                         
  -3  18   8         69.95         68.62        15.71 o                         
  -2  18   8          2.85          9.69         7.12 o                         
  -1  18   8        249.27        272.67        31.83 o                         
   0  18   8         60.52         42.73        10.71 o                         
   2  18   8        154.24         58.47        32.73 o                         
   3  18   8        661.66        371.63       106.10 o                         
  -4  19   8        110.82         93.05        18.04 o                         
  -3  19   8        323.18        322.14        54.20 o                         
  -2  19   8        171.98        188.77        45.67 o                         
  -1  19   8        128.27        131.49        24.93 o                         
   0  19   8        256.72        295.72        52.16 o                         
   1  19   8        285.93         90.65        78.97 o                         
   2  19   8        611.27        491.18        48.42 o                         
  -4  20   8         59.81         32.15        10.69 o                         
  -3  20   8        403.94        390.02        65.80 o                         
  -2  20   8        129.85         90.43        29.92 o                         
  -1  20   8        976.41       1017.88       100.19 o                         
   0  20   8         71.95         36.43        12.19 o                         
   1  20   8        657.98        645.77        55.07 o                         
   2  20   8          0.03          3.39        14.03 o                         
  -3  21   8        305.11        280.32        17.97 o                         
  -2  21   8        691.15        771.13        31.38 o                         
  -1  21   8        671.66        710.45        63.34 o                         
   0  21   8       1265.17        815.54       231.99 o                         
   1  21   8        250.01        321.07        68.68 o                         
   2  21   8         10.05         -3.34        12.69 o                         
  -3  22   8        253.26        193.61        40.95 o                         
  -2  22   8         91.35         72.73        23.54 o                         
  -1  22   8        822.94        836.91        99.71 o                         
   0  22   8         13.39         13.86        12.27 o                         
   1  22   8        166.95         81.40        50.72 o                         
   2  22   8          0.81          8.12        13.27 o                         
  -3  23   8          2.60          3.23         9.04 o                         
  -2  23   8        215.76        189.95        51.05 o                         
  -1  23   8          5.13          5.33         9.53 o                         
   0  23   8        123.62         71.01        38.43 o                         
   1  23   8        483.84        458.95       166.10 o                         
  -2  24   8         42.41         29.20        10.30 o                         
  -1  24   8        474.12        487.53       127.15 o                         
   0  24   8        234.94        106.46        55.58 o                         
   1  24   8       1584.79       1040.69       648.55 o                         
  -2  25   8         15.22         17.20        13.67 o                         
  -1  25   8        271.33        358.43        38.27 o                         
   0  25   8        132.74        119.35        39.41 o                         
   1  25   8        354.00        182.39       140.55 o                         
  -1  26   8         65.46         27.15        18.32 o                         
   0  26   8        155.97         71.22        63.35 o                         
  -5   0   9       1137.85       1007.08        70.06 o                         
  -3   0   9        452.32        613.95        53.70 o                         
  -1   0   9        991.47       1130.82        85.75 o                         
  -5   1   9         32.59         28.50         8.25 o                         
  -4   1   9        125.26        154.08        17.07 o                         
  -3   1   9         17.06         27.29         8.00 o                         
  -2   1   9         29.95         35.69         9.65 o                         
  -1   1   9        125.06        136.10        14.13 o                         
   0   1   9        441.82        434.92        20.55 o                         
  -5   2   9        275.13        249.32        22.07 o                         
  -4   2   9          1.91          3.25         7.26 o                         
  -3   2   9       2156.91       2507.22       115.83 o                         
  -2   2   9        316.60        373.81        22.11 o                         
  -1   2   9       1866.58       2244.03       107.14 o                         
   0   2   9        317.26        282.96        22.00 o                         
  -5   3   9         92.90         82.92         9.63 o                         
  -4   3   9        173.49        198.48        14.77 o                         
  -3   3   9         28.60         28.87         9.66 o                         
  -2   3   9        403.17        382.99        25.39 o                         
  -1   3   9         63.52         58.42         9.54 o                         
   0   3   9        217.12        177.73        12.58 o                         
   1   3   9        105.18         43.31         9.69 o                         
  -5   4   9        377.93        332.91        22.66 o                         
  -4   4   9        267.75        286.54        18.61 o                         
  -3   4   9       1487.55       1670.64        81.58 o                         
  -2   4   9        398.60        485.21        27.04 o                         
  -1   4   9       1228.37       1379.03        69.72 o                         
   0   4   9        669.84        670.84        64.36 o                         
   1   4   9        498.80        350.57        35.25 o                         
  -5   5   9          9.87          6.09         7.38 o                         
  -4   5   9          2.44          6.30         7.72 o                         
  -3   5   9          4.88          7.16         8.67 o                         
  -2   5   9          2.82          3.46         8.05 o                         
  -1   5   9        142.54        155.53        16.66 o                         
   0   5   9         68.02         45.45        10.14 o                         
   1   5   9        573.13        411.75        52.55 o                         
  -5   6   9        105.44         85.73        14.11 o                         
  -4   6   9        563.09        615.21        31.32 o                         
  -3   6   9        201.11        255.59        17.06 o                         
  -2   6   9          8.93         13.84         9.51 o                         
  -1   6   9       1142.62       1206.31        61.93 o                         
   0   6   9          4.87          9.77         5.58 o                         
   1   6   9        910.99        912.64        72.16 o                         
  -5   7   9         29.56         23.89        12.26 o                         
  -4   7   9        232.25        196.86        39.64 o                         
  -3   7   9         73.20         79.80        10.06 o                         
  -2   7   9         78.55         81.88        11.64 o                         
  -1   7   9          3.35          4.99         7.77 o                         
   0   7   9        175.34        156.63        28.43 o                         
   1   7   9          1.39          7.10        11.28 o                         
  -5   8   9        339.64        294.92        31.34 o                         
  -4   8   9        138.27        119.31        21.24 o                         
  -3   8   9        407.38        480.13        71.21 o                         
  -2   8   9        931.09       1058.25        55.26 o                         
  -1   8   9        927.38        995.45        51.49 o                         
   0   8   9       1133.84       1032.23       150.25 o                         
   1   8   9         84.61         70.79        17.77 o                         
   2   8   9        165.04         79.05        20.61 o                         
  -4   9   9         19.76         17.42         9.27 o                         
  -3   9   9         35.93         37.64        13.47 o                         
  -2   9   9          2.43          5.18         7.71 o                         
  -1   9   9        578.49        603.19        35.40 o                         
   0   9   9          1.21          1.06         4.74 o                         
   1   9   9        323.32        333.95        35.68 o                         
   2   9   9        233.06         93.57        30.94 o                         
  -4  10   9         44.58         32.22         8.24 o                         
  -3  10   9        742.36        774.58       103.88 o                         
  -2  10   9       1985.62       2139.19       255.55 o                         
  -1  10   9        147.37        177.59        16.38 o                         
   1  10   9         11.51          5.60        12.18 o                         
   2  10   9        426.42        253.85        63.91 o                         
  -4  11   9        136.20        127.34        30.10 o                         
  -3  11   9         21.06         18.16         7.62 o                         
  -2  11   9         39.26         30.84         8.08 o                         
  -1  11   9        130.10        131.15        15.70 o                         
   0  11   9         23.27         32.81        12.76 o                         
   1  11   9         31.13         29.54        13.27 o                         
   2  11   9         11.30          4.50        14.71 o                         
  -4  12   9        202.02        150.95        35.07 o                         
  -3  12   9         98.49         84.13        20.49 o                         
  -2  12   9        810.69        883.13       131.84 o                         
  -1  12   9        634.62        611.14        66.62 o                         
   1  12   9        332.16        280.89        66.45 o                         
   2  12   9       1218.44        960.94       227.85 o                         
  -4  13   9          0.14         -0.68         7.81 o                         
  -3  13   9          1.27          2.61         6.69 o                         
  -2  13   9        459.83        491.36        61.02 o                         
  -1  13   9         26.49         39.43        11.17 o                         
   0  13   9        250.99        215.45        59.45 o                         
   1  13   9        199.99        207.17        51.43 o                         
   2  13   9        148.06         76.99        21.58 o                         
  -4  14   9        576.18        466.33        31.80 o                         
  -3  14   9          0.78         -0.71         6.98 o                         
  -2  14   9        736.51        877.15       124.21 o                         
  -1  14   9          1.73          5.29         8.22 o                         
   1  14   9         20.77          8.76        12.99 o                         
  -4  15   9         18.80         11.53        13.29 o                         
  -3  15   9         75.44         51.41        14.67 o                         
  -2  15   9         17.00         23.96        11.12 o                         
  -1  15   9          0.14          7.05         9.25 o                         
   1  15   9         19.03         15.80        13.50 o                         
   2  15   9        414.46        191.07       108.01 o                         
  -4  16   9        188.03        123.02        22.07 o                         
  -3  16   9        194.03        180.46        32.68 o                         
  -2  16   9       1073.57       1166.77        93.69 o                         
  -1  16   9         13.65          9.25         8.84 o                         
   0  16   9        756.84        778.21       245.21 o                         
   1  16   9         18.99         15.91        15.26 o                         
   2  16   9        178.04         75.44        79.96 o                         
  -3  17   9        201.39        171.81        37.33 o                         
  -2  17   9         32.84         22.42        10.33 o                         
  -1  17   9         88.29         60.66        30.22 o                         
   0  17   9        214.92        115.13        42.38 o                         
   1  17   9          0.33         -0.47        14.55 o                         
  -3  18   9          2.07          1.55         8.42 o                         
   1  18   9         55.49         20.77        16.51 o                         
  -3  19   9          0.02         -4.14        12.62 o                         
  -2  19   9          5.54          5.93         8.68 o                         
  -1  19   9         82.58         47.45        38.04 o                         
   0  19   9         37.58         11.94        14.21 o                         
   1  19   9        241.54         90.14       104.74 o                         
  -3  20   9        368.15        308.84        33.93 o                         
  -2  20   9         17.23          9.52        13.69 o                         
  -1  20   9         53.58         43.46        47.68 o                         
   0  20   9        297.41        146.59       141.77 o                         
   1  20   9         13.16         18.62        17.66 o                         
  -2  21   9         25.08         13.22        14.74 o                         
  -1  21   9         41.71          9.62        13.83 o                         
   0  21   9          1.46          5.21        16.96 o                         
   1  21   9        155.64         50.83        53.90 o                         
  -2  22   9        366.44        157.50       137.57 o                         
  -1  22   9         51.74         36.32        31.23 o                         
   0  22   9         46.51         20.80        16.58 o                         
  -1  23   9          2.92          7.77         9.57 o                         
  -4   0  10          5.98          0.90        12.79 o                         
  -2   0  10        227.15         99.62       100.51 o                         
  -4   1  10        112.32         67.30        29.69 o                         
  -2   1  10          1.39         -1.58         8.34 o                         
  -1   1  10        565.75        596.37        34.29 o                         
   0   1  10         44.52         11.63         9.24 o                         
  -4   2  10        221.44        204.45        20.59 o                         
  -3   2  10        162.73        105.50        41.56 o                         
  -2   2  10        280.26        244.17        18.29 o                         
  -1   2  10         68.85         64.53        12.85 o                         
   0   2  10        335.91        204.65        42.67 o                         
  -4   3  10          2.96         14.53        11.61 o                         
  -3   3  10          5.64          3.35         8.06 o                         
  -2   3  10          7.68          8.65         9.89 o                         
  -1   3  10        249.42        305.63        26.27 o                         
   0   3  10         99.79         54.63        14.79 o                         
  -4   4  10        581.09        474.11        32.60 o                         
  -3   4  10          4.55          6.44         8.90 o                         
  -1   4  10         13.96         18.45        10.39 o                         
   0   4  10        496.22        522.27        41.73 o                         
  -4   5  10         29.36         19.56         8.30 o                         
  -3   5  10        153.02        103.20        44.69 o                         
  -2   5  10         61.11         47.32        20.56 o                         
  -1   5  10        910.44        765.24        73.69 o                         
   0   5  10        121.21         92.46        21.08 o                         
  -4   6  10        245.91        136.11        53.39 o                         
  -3   6  10         23.16          8.91         9.12 o                         
  -2   6  10        130.32         95.92        40.37 o                         
  -1   6  10        234.13        176.64        38.53 o                         
   0   6  10        360.42        278.80        32.90 o                         
  -4   7  10         61.35         17.18        13.85 o                         
  -2   7  10        322.81        247.24        96.20 o                         
  -1   7  10        694.46        673.96        63.73 o                         
   0   7  10         22.29         26.25        16.77 o                         
  -4   8  10         21.46         18.19        15.50 o                         
  -3   8  10        203.12        131.81        58.02 o                         
  -2   8  10          8.73          8.75        10.12 o                         
  -1   8  10        586.12        585.16        93.11 o                         
   0   8  10        295.33        273.11        29.39 o                         
   1   8  10        176.54        119.45        24.14 o                         
  -4   9  10        188.00         64.15        54.19 o                         
  -3   9  10        143.01         74.46        36.76 o                         
  -2   9  10         18.48         13.97        10.00 o                         
  -1   9  10        451.75        417.22        78.47 o                         
   0   9  10         64.24         37.57        27.59 o                         
   1   9  10        107.48         43.52        16.45 o                         
  -3  10  10        328.72        172.47        81.16 o                         
  -2  10  10         90.61         31.19        15.38 o                         
  -1  10  10         26.41         26.61        11.17 o                         
   0  10  10        160.73         57.18        63.89 o                         
   1  10  10        204.85        141.55        29.55 o                         
  -3  11  10         43.18         20.12        12.67 o                         
  -1  11  10        194.77        100.37        33.99 o                         
   0  11  10        652.73        424.70       284.51 o                         
   1  11  10        340.84        104.14        82.01 o                         
  -3  12  10         84.91         44.99        21.74 o                         
  -2  12  10          7.19         -1.69         9.56 o                         
  -1  12  10        107.08         80.62        24.14 o                         
   0  12  10         38.90         28.25        13.53 o                         
   1  12  10        234.29        103.45        33.99 o                         
  -3  13  10          0.43          4.71        15.34 o                         
  -2  13  10         92.23         46.00        39.02 o                         
  -1  13  10         87.13         28.90        41.55 o                         
   0  13  10        384.65        329.21       216.62 o                         
  -3  14  10        192.19        116.12        93.78 o                         
  -2  14  10         24.87          0.39        10.02 o                         
  -1  14  10        459.69        392.27       244.95 o                         
   0  14  10          2.02          1.92        23.95 o                         
  -3  15  10        150.16         71.93        74.41 o                         
  -2  15  10        237.20        181.36       136.77 o                         
  -1  15  10         52.92         24.57        32.92 o                         
   0  15  10        123.78         84.04        71.25 o                         
  -2  16  10          0.02         -5.32         9.72 o                         
  -1  16  10        497.90        353.40       286.98 o                         
   0  16  10          2.84         -1.99        12.74 o                         
  -2  17  10         17.47          4.61        11.21 o                         
  -1  17  10          6.40          1.70        13.83 o                         
   0  17  10        269.28         91.23       125.92 o                         
  -1  18  10          3.07          3.21        12.12 o                         
  -1   0  11          4.05         -4.23        17.18 o                         
  -2   1  11        215.24         74.71        39.95 o                         
  -1   1  11         30.56         -0.01        12.90 o                         
  -2   2  11         21.14         15.27        13.93 o                         
  -1   2  11          0.08         -1.00        14.95 o                         
  -1   3  11         88.30         26.59        29.80 o                         
  -2   4  11         18.42         15.28        12.80 o                         
  -1   4  11        120.62         33.78        18.29 o                         
  -2   5  11        203.48         42.99        54.87 o                         
  -2   6  11         11.34          8.40        16.48 o                         
  -1   6  11         56.39         21.71        23.39 o                         
  -2   7  11         23.31         12.41        16.53 o                         
  -1   7  11         30.79         10.20        14.65 o                         
  -2   8  11         17.25          7.07        24.29 o                         
  -1   8  11         89.23         17.51        16.37 o                         
                                                                                
